# Supplementary material for: Monomineralic anorthosites in layered intrusions are indicators of the magma chamber replenishment by plagioclase-only-saturated melts
Source: Sci Rep. 2020 Mar 2;10:3839. doi: 10.1038/s41598-020-60778-w (PMC7052229; doi:10.1038/s41598-020-60778-w)
Supplement: Supplementary file 2 — Supplemental information 2. [file 41598_2020_60778_MOESM2_ESM.xls]

## Sheet: Sheet1
	Table S1: Whole-rock data (major, trace elements and CIPW norm) for anorthosite pothole and related rocks, Western Bushveld.
Samples	Rocks	Location	SiO2	TiO2	Al2O3	Fe2O3	MnO	MgO	CaO	Na2O	K2O	P2O5	Cr2O3	SO3	LOI	Total	S	Rb	Ba	Th	Nb	La	Ce	Pr	Nd	Sr	Sm	Zr	Hf	Eu	Ti	Gd	Tb	Dy	Ho	Y	Er	Tm	Yb	Lu	Sc	Ni	Zn	Co	Li	V	Be	Cd	Cr
			%	%	%	%	%	%	%	%	%	%	%	%	%	%	ppm	ppm	ppm	ppm	ppm	ppm	ppm	ppm	ppm	ppm	ppm	ppm	ppm	ppm	ppm	ppm	ppm	ppm	ppm	ppm	ppm	ppm	ppm	ppm	ppm	ppm	ppm	ppm	ppm	ppm	ppm	ppm	ppm
			0.01	0.01	0.01	0.01	0.01	0.01	0.01	0.01	0.01	0.002	0.01	0.01	0.01		50	0.05	0.1	0.01	0.05	0.01	0.01	0.01	0.01	0.05	0.01	0.1	0.05	0.01	5	0.01	0.01	0.01	0.01	0.05	0.01	0.01	0.01	0.01	0.1	0.5	1	0.1	0.1	1	0.05	0.02	1
BU-5/1-1	an	HW UG2	48.86	0.03	31.63	0.52	0.01	0.41	15.12	2.6	0.19	0.012	0.01	0.02	0.18	99.592	82	0.36	67.6	0.06	0.14	0.79	1.47	0.16	0.62	440.25	0.11	1	bdl	0.25	63	0.07	bdl	0.05	0.01	0.16	0.02	bdl	0.01	bdl	0.3	46	5	2	2.4	6	0.07	bdl	23
BU-5/1-2	an	HW UG2	48.72	0.02	31.64	0.56	0.01	0.35	15.28	2.54	0.17	0.01	0.01	0.01	0.15	99.47	bdl	0.36	46.5	0.02	0.05	0.42	0.81	0.07	0.29	378.33	0.05	0.7	bdl	0.17	39	0.04	bdl	0.03	bdl	0.11	0.01	bdl	0.02	bdl	0.1	36.9	5	1.6	2.4	6	0.11	bdl	19
BU-5/2	an	FW UG3	48.83	0.03	30.91	0.94	0.02	0.76	15.17	2.49	0.2	0.01	0.01	bdl	0.14	99.51	bdl	0.49	46.1	0.15	0.31	0.66	1.3	0.13	0.62	395.91	0.08	3	0.06	0.22	76	0.09	0.01	0.07	0.01	0.29	0.04	bdl	0.03	bdl	1.1	21.9	12	3.7	2.9	13	0.14	0.02	20
BU-5/3	ln	FW UG3	50.46	0.06	24.45	3.91	0.07	6.3	12.8	2.02	0.15	0.003	0.08	bdl	0.05	100.353	bdl	1.42	47.2	0.03	bdl	1.25	2.08	0.23	0.97	345.03	0.18	1.9	0.05	0.34	352	0.18	0.03	0.19	0.04	1.04	0.12	0.02	0.15	0.02	8.5	114.6	24	26.9	3	55	0.12	bdl	183
BU-5/4	pyr	below pothole	52.66	0.12	8.75	9.83	0.18	22.09	5.48	0.54	0.03	0.006	0.31	bdl	-0.21	99.786	bdl	0.2	17.8	0.04	0.13	0.83	1.51	0.18	0.7	109.5	0.26	3.2	0.11	0.15	696	0.25	0.05	0.36	0.09	2.17	0.27	0.04	0.29	0.06	19.3	544.8	58	78.7	2.3	106	0.11	0.05	1180
BU-5/5	an	pothole	47.9	0.05	30.76	1.4	0.03	2	15.68	1.89	0.1	0.005	0.08	bdl	0.27	100.165	bdl	0.26	55.7	0.07	0.14	2.02	3.31	0.37	1.28	452.37	0.2	2.2	0.06	0.42	169	0.21	0.03	0.16	0.03	0.76	0.08	bdl	0.08	0.01	2.5	66.2	10	7.5	1.2	22	0.2	bdl	175
BU-5/6	ln	pothole	48.85	0.06	26.75	2.83	0.05	5.81	13.87	1.6	0.11	0.011	0.1	bdl	0.33	100.371	bdl	1.44	54.9	0.1	0.16	2.07	3.47	0.39	1.39	418.65	0.33	3.1	0.09	0.37	259	0.25	0.04	0.23	0.05	1.2	0.15	0.02	0.12	0.02	7.2	142.2	18	21.1	1.8	36	0.18	bdl	264
BU-5/7	an	pothole	48.43	0.04	31.3	1.01	0.02	0.65	15.73	2.2	0.14	0.014	0.02	bdl	0.32	99.874	bdl	0.08	68.5	0.06	0.2	0.68	1.45	0.15	0.52	475.15	0.15	2.5	0.08	0.23	115	0.11	0.01	0.11	0.02	0.38	0.06	bdl	0.06	bdl	1.1	26.1	7	3.5	3.1	11	0.14	bdl	52
Abbreviations for units: FW - footwall, HW - hanging wall.
*Total Fe presented as Fe2O3. LOI - loss on ignition; bdl - below detection limit; na - not analyzed.
Abbreviations for rock types: pyr - orthopyroxenite, an - anorthosite, ln - leuconorite.
CIPW norms were calculated using the atomic ratio Fe3+/Fe2+=1/10. Pl - plagioclase, Cpx - clinopyroxene, Opx - orthopyroxene, Ol - olivine, Qtz - quartz.
Mg-number=100*Mg/(Mg+Fetotal), An(norm)=100*An/(An+Ab). *Total Fe presented as Fe2O3.
[truncated: 24 more columns]
