# Supplementary material for: Monomineralic anorthosites in layered intrusions are indicators of the magma chamber replenishment by plagioclase-only-saturated melts
Source: Sci Rep. 2020 Mar 2;10:3839. doi: 10.1038/s41598-020-60778-w (PMC7052229; doi:10.1038/s41598-020-60778-w)
Supplement: Supplementary file 3 — Supplemental information 3. [file 41598_2020_60778_MOESM3_ESM.xlsx]

## Sheet: Raw Data
	Table S2: Microprobe mineral composition data for anorthosite pothole and related rocks, Western Bushveld.
DataSet/Point	SiO2	TiO2	Al2O3	FeO	MnO	MgO	CaO	Na2O	K2O	Total	Comment
1 / 1 .	48.22	0.01	32.31	0.25	0.12	0.04	15.51	2.42	0.13	99.01	BU-5-1-
2 / 1 .	48.74	0.01	32.45	0.19	0.04	-0.03	15.52	2.44	0.14	99.5	BU-5-1-
3 / 1 .	48.78	0.02	32.49	0.16	0.04	-0.02	15.8	2.45	0.13	99.85	BU-5-1-
4 / 1 .	49.36	0.01	31.81	0.27	0.08	0.03	15.39	2.9	0.18	100.03	BU-5-1-
5 / 1 .	49.05	0.02	31.61	0.3	0.08	-0.05	15.28	2.79	0.18	99.26	BU-5-1-
6 / 1 .	49.4	0.03	31.74	0.22	-0.08	0.03	14.82	2.92	0.18	99.26	BU-5-1-
7 / 1 .	48.74	0.03	32.2	0.16	0.07	0.03	15.33	2.73	0.15	99.44	BU-5-1-
8 / 1 .	48.6	0.03	32.12	0.13	0.09	0.03	15.66	2.69	0.14	99.49	BU-5-1-
9 / 1 .	48.91	0.03	32	0.21	-0.01	0.01	15.52	2.5	0.14	99.31	BU-5-1-
10 / 1 .	54.64	0.16	0.99	12.48	0.44	28.79	0.93	0.02	0.01	98.46	BU-5-1-
11 / 1 .	55.07	0.15	0.95	12.74	0.26	28.46	0.86	0.03	0	98.52	BU-5-1-
12 / 1 .	54.91	0.17	0.96	13.66	0.3	28.83	0.8	0.01	0	99.64	BU-5-1-
13 / 1 .	52.89	0.27	1.47	4.78	0.18	16.31	22.76	0.23	0	98.89	BU-5-1-
14 / 1 .	52.76	0.27	1.48	4.88	0.16	15.83	22.72	0.28	-0.01	98.37	BU-5-1-
15 / 1 .	52.65	0.27	1.41	4.49	0.27	15.91	22.93	0.32	0.01	98.26	BU-5-1-
16 / 1 .	54.77	0.15	1	12.66	0.49	28.34	0.94	0.01	0	98.36	BU-5-1-
17 / 1 .	54.55	0.18	0.99	13.16	0.24	28.92	0.94	0.04	0.01	99.03	BU-5-1-
18 / 1 .	54.73	0.17	0.96	13.05	0.38	28.78	0.96	0.01	0	99.04	BU-5-1-
19 / 1 .	55.25	0.17	0.88	13.4	0.41	28.85	0.77	0.03	0	99.76	BU-5-1-
20 / 1 .	54.67	0.16	0.9	13.11	0.22	28.9	0.82	-0.03	0	98.75	BU-5-1-
21 / 1 .	54.56	0.14	0.83	13.23	0.31	28.54	0.81	-0.12	0.01	98.31	BU-5-1-
22 / 1 .	53.16	0.27	1.39	4.45	0.12	16.31	22.46	0.26	0	98.42	BU-5-1-
23 / 1 .	53.7	0.25	1.33	4.52	0.18	16.19	22.48	0.27	-0.01	98.91	BU-5-1-
24 / 1 .	53.23	0.29	1.41	4.82	0.09	16.34	22.45	0.25	0	98.88	BU-5-1-
25 / 1 .	53.52	0.28	1.35	4.56	0.16	16.13	22.71	0.25	0	98.96	BU-5-1-
26 / 1 .	49.96	0.02	31.99	0.29	-0.04	0.05	14.94	2.92	0.21	100.34	BU-5-1-
27 / 1 .	49.51	0.02	31.81	0.25	0.03	0.02	14.97	3.02	0.19	99.82	BU-5-1-
28 / 1 .	49.6	0.02	31.59	0.18	0.11	-0.01	14.81	2.89	0.2	99.39	BU-5-1-
29 / 1 .	53.44	0.26	1.4	4.59	0.32	16.59	23.13	0.28	0	100.01	BU-5-1-
30 / 1 .	53.25	0.28	1.35	4.18	0.26	16.72	23.62	0.13	-0.01	99.78	BU-5-1-
31 / 1 .	53.07	0.28	1.6	4.38	0.18	16.99	22.9	0.31	0.01	99.72	BU-5-1-
32 / 1 .	49.74	0.02	32.02	0.44	0.17	0.04	14.76	2.72	0.21	100.12	BU-5-2-
33 / 1 .	49.22	0.01	31.84	0.33	0.15	0.01	15.03	2.78	0.22	99.59	BU-5-2-
34 / 1 .	49.75	0.01	32.01	0.32	0.08	-0.01	14.88	2.85	0.21	100.1	BU-5-2-
35 / 1 .	49.07	0.01	32.21	0.41	0.14	0.04	15.15	2.89	0.18	100.1	BU-5-2-
36 / 1 .	49.67	0.01	31.6	0.27	0.07	0.02	14.79	2.79	0.2	99.42	BU-5-2-
37 / 1 .	49.39	0.02	31.8	0.36	-0.01	0.02	15.01	2.89	0.19	99.67	BU-5-2-
38 / 1 .	49.27	0.02	31.85	0.28	0.04	-0.02	14.83	2.83	0.17	99.27	BU-5-2-
39 / 1 .	49.03	0.03	32.19	0.37	-0.01	-0.02	15.07	2.8	0.19	99.65	BU-5-2-
40 / 1 .	49.63	0.03	31.96	0.36	-0.09	0	15.08	2.72	0.19	99.88	BU-5-2-
41 / 1 .	49.81	0.01	31.9	0.3	-0.01	0.02	14.99	2.82	0.17	100.01	BU-5-2-
42 / 1 .	49.35	0.01	31.73	0.32	-0.02	0.01	14.95	2.86	0.18	99.39	BU-5-2-
43 / 1 .	49.55	0.01	31.71	0.28	0.07	0	14.8	2.93	0.18	99.53	BU-5-2-
44 / 1 .	49.22	0.01	31.83	0.27	0.01	-0.04	14.99	2.74	0.19	99.22	BU-5-2-
45 / 1 .	49.1	0.03	31.41	0.27	0.12	0.01	15.05	2.79	0.21	98.99	BU-5-2-
46 / 1 .	48.82	0.02	31.94	0.3	0.09	-0.03	15.01	2.63	0.2	98.98	BU-5-2-
47 / 1 .	52.23	0.3	1.32	8.37	0.25	15.38	20.92	0.19	0	98.96	BU-5-2-
48 / 1 .	52.51	0.31	1.2	8.32	0.3	15.02	21.18	0.19	0	99.03	BU-5-2-
49 / 1 .	52.48	0.33	1.26	7.65	0.26	14.97	20.89	0.24	0.01	98.09	BU-5-2-
50 / 1 .	53.04	0.12	0.71	20.09	0.57	24.26	0.5	-0.01	0	99.28	BU-5-2-
51 / 1 .	53.24	0.14	0.73	19.66	0.4	23.9	0.74	-0.05	0.01	98.77	BU-5-2-
52 / 1 .	53.44	0.17	0.77	19.79	0.58	24	0.61	0.03	0.01	99.4	BU-5-2-
53 / 1 .	52.5	0.32	1.48	7.69	0.22	14.76	22.45	0.27	0.01	99.7	BU-5-2-
54 / 1 .	52.44	0.31	1.41	7.43	0.22	14.73	22.18	0.21	0	98.93	BU-5-2-
55 / 1 .	52.27	0.32	1.32	7.39	0.2	14.75	22.23	0.24	0	98.72	BU-5-2-
56 / 1 .	52.72	0.15	0.63	20.43	0.43	23.63	0.51	0.01	-0.01	98.5	BU-5-2-
57 / 1 .	53.29	0.14	0.7	20.85	0.37	23.4	0.59	-0.04	0	99.3	BU-5-2-
58 / 1 .	53.39	0.17	0.72	20.71	0.53	23.75	0.63	-0.04	0.01	99.87	BU-5-2-
59 / 1 .	53.1	0.18	0.72	20.26	0.48	23.93	0.71	0.03	0	99.41	BU-5-2-
60 / 1 .	53.34	0.15	0.64	20.73	0.54	23.76	0.79	0.04	0.01	100	BU-5-2-
61 / 1 .	53.28	0.19	0.67	20.21	0.38	23.86	0.62	-0.02	0	99.19	BU-5-2-
62 / 1 .	51.87	0.29	1.29	7.33	0.28	14.9	21.76	0.27	0.01	98	BU-5-2-
63 / 1 .	52.01	0.3	1.27	7.73	0.26	14.75	21.94	0.25	0.01	98.52	BU-5-2-
64 / 1 .	52.07	0.3	1.29	7.92	0.21	14.98	22.04	0.18	0	98.99	BU-5-2-
1 / 1 .	55.02	0.16	0.84	14.52	0.42	27.35	1.58	0.02	0.01	99.92	Bu-5-3--
2 / 1 .	54.5	0.16	0.91	15.52	0.43	27.73	0.72	0	0	99.97	Bu-5-3--
3 / 1 .	54.6	0.16	0.85	14.7	0.44	27.73	0.74	-0.01	0.01	99.22	Bu-5-3--
4 / 1 .	54.33	0.18	0.91	14.78	0.24	27.66	0.85	-0.03	0	98.92	Bu-5-3--
5 / 1 .	54.34	0.16	0.93	14.51	0.31	26.93	2.78	0	0	99.96	Bu-5-3--
6 / 1 .	54.45	0.16	0.96	13.1	0.24	26.7	3.22	0.02	0	98.85	Bu-5-3--
7 / 1 .	53.07	0.28	1.25	5	0.09	15.91	22.71	0.21	0	98.52	Bu-5-3--
8 / 1 .	52.93	0.28	1.24	5.14	0.23	16	22.94	0.26	0	99.02	Bu-5-3--
9 / 1 .	52.69	0.3	1.18	5.02	-0.1	15.98	22.89	0.28	0	98.24	Bu-5-3--
10 / 1 .	48.7	0.01	31.32	0.33	0.03	0	14.71	2.83	0.17	98.1	Bu-5-3--
11 / 1 .	49.49	0.03	31.57	0.21	0.12	-0.01	14.78	3.06	0.17	99.42	Bu-5-3--
12 / 1 .	49.26	0.01	31.56	0.19	0.05	0.01	14.92	2.98	0.16	99.14	Bu-5-3--
13 / 1 .	52.46	0.28	1.72	5.63	0.23	15.41	22	0.29	0	98.02	Bu-5-3--
14 / 1 .	54.44	0.12	1.18	16.52	0.3	26.83	0.58	-0.02	0.01	99.96	Bu-5-3--
15 / 1 .	52.79	0.25	1.78	5.82	0.23	15.4	22.77	0.28	0	99.32	Bu-5-3--
16 / 1 .	52.67	0.24	1.75	5.92	0.14	15.54	22.33	0.24	0	98.83	Bu-5-3--
17 / 1 .	52.65	0.24	1.77	5.24	0.27	15.16	22.7	0.26	0	98.29	Bu-5-3--
18 / 1 .	53.08	0.25	1.84	5.82	0.19	15.4	22.58	0.3	0	99.46	Bu-5-3--
19 / 1 .	49.29	0.02	31.62	0.16	0.11	0.01	14.91	2.93	0.16	99.21	Bu-5-3--
20 / 1 .	49.4	0.02	31.73	0.18	-0.08	0.02	15.1	2.84	0.17	99.38	Bu-5-3--
21 / 1 .	49.3	0.02	31.36	0.2	-0.02	0.02	14.92	3.03	0.17	99	Bu-5-3--
22 / 1 .	49.13	0.02	31.5	0.22	0.1	0.04	14.92	2.81	0.16	98.9	Bu-5-3--
23 / 1 .	48.88	0.02	31.31	0.16	0.02	0.01	14.78	2.9	0.17	98.25	Bu-5-3--
24 / 1 .	49.11	0.01	31.25	0.21	0.04	0	15.06	2.76	0.17	98.61	Bu-5-3--
25 / 1 .	55	0.15	0.86	14.57	0.46	28.14	0.57	0.01	0.01	99.77	Bu-5-3--
26 / 1 .	55.14	0.15	0.84	14.25	0.36	27.45	2.37	0.02	0	100.58	Bu-5-3--
27 / 1 .	54.52	0.15	0.86	14.28	0.46	27.93	0.8	0	0	99	Bu-5-3--
28 / 1 .	54.56	0.16	0.9	14.4	0.34	27.48	0.78	-0.02	0	98.6	Bu-5-3--
29 / 1 .	54.42	0.15	0.87	13.93	0.37	27.95	0.77	0.02	0.01	98.49	Bu-5-3--
30 / 1 .	53.78	0.18	0.87	14.45	0.26	27.73	0.8	0.04	0	98.11	Bu-5-3--
31 / 1 .	48.7	0.02	31.68	0.16	0.04	-0.02	14.88	2.89	0.15	98.5	Bu-5-3--
32 / 1 .	48.93	0.01	31.85	0.21	0.13	0.01	15.06	2.79	0.15	99.14	Bu-5-3--
33 / 1 .	48.67	0.01	31.47	0.24	0.06	0.02	14.93	2.74	0.14	98.28	Bu-5-3--
34 / 1 .	49.35	0.03	31.63	0.23	0.1	-0.01	15.48	2.9	0.17	99.88	Bu-5-3--
35 / 1 .	49.15	0.01	31.91	0.3	0.11	0.06	15.05	2.97	0.16	99.72	Bu-5-3--
36 / 1 .	49.82	0.01	31.71	0.27	0.03	0.01	15.24	2.93	0.15	100.17	Bu-5-3--
37 / 1 .	55.51	0.14	1.16	11.86	0.33	30.4	0.67	0.02	0.01	100.1	Bu-5-4-
38 / 1 .	55.18	0.13	1.12	11.35	0.31	29.65	1.48	-0.01	0.01	99.22	Bu-5-4-
39 / 1 .	55.58	0.16	0.98	11.98	0.43	30.19	0.69	0.05	0	100.06	Bu-5-4-
40 / 1 .	52.78	0.29	1.57	4.23	0.15	16.52	22.76	0.34	0	98.64	Bu-5-4-
41 / 1 .	52.99	0.28	1.65	4.09	0.15	16.18	23.04	0.27	0	98.65	Bu-5-4-
42 / 1 .	52.8	0.28	1.69	4.12	0.16	16.61	22.6	0.25	0	98.51	Bu-5-4-
43 / 1 .	55.08	0.15	1.22	11.76	0.2	30.12	0.85	0	0.01	99.39	Bu-5-4-
44 / 1 .	55.63	0.12	1.13	11.49	0.38	29.82	0.82	0.05	-0.01	99.43	Bu-5-4-
45 / 1 .	54.89	0.14	1.06	11.4	0.29	30.05	0.94	-0.01	0	98.76	Bu-5-4-
46 / 1 .	47.95	0.02	32.95	0.14	0.03	-0.01	16.18	2.3	0.12	99.68	Bu-5-4-
47 / 1 .	47.94	0.02	33.01	0.16	0.01	0.02	16.5	2.15	0.11	99.92	Bu-5-4-
48 / 1 .	47.99	0.01	33.08	0.11	0.11	-0.01	16.13	2.2	0.13	99.75	Bu-5-4-
49 / 1 .	47.79	0.02	33.5	0.2	0.01	0.02	16.62	1.92	0.11	100.19	Bu-5-4-
50 / 1 .	47.31	0	33.68	0.1	0.01	0.01	16.41	1.92	0.1	99.54	Bu-5-4-
51 / 1 .	47.09	0.01	33.45	0.07	-0.03	0	16.72	2.05	0.09	99.45	Bu-5-4-
52 / 1 .	47.23	0	32.84	0.02	0.08	-0.01	16.33	2.08	0.09	98.66	Bu-5-4-
53 / 1 .	47.66	0.01	33.29	0.2	0.05	0	16.08	2.18	0.09	99.56	Bu-5-4-
54 / 1 .	47.87	0.02	32.84	0.15	0.06	0.01	16.05	2.19	0.1	99.29	Bu-5-4-
55 / 1 .	54.91	0.13	1.17	11.53	0.29	29.79	1	-0.03	0	98.79	Bu-5-4-
56 / 1 .	54.9	0.17	1.17	11.96	0.35	30.5	0.65	0.01	0	99.71	Bu-5-4-
57 / 1 .	54.86	0.13	1.15	11.3	0.23	29.9	0.64	0	0	98.21	Bu-5-4-
58 / 1 .	54.62	0.17	1.3	9.8	0.23	27.65	4.84	0.06	-0.01	98.66	Bu-5-4-
59 / 1 .	55	0.14	1.15	11.82	0.19	30.07	0.71	0.02	0.01	99.11	Bu-5-4-
60 / 1 .	54.73	0.15	1.25	10.56	0.24	28.38	3.35	0.01	-0.01	98.66	Bu-5-4-
61 / 1 .	52.53	0.27	1.71	4.74	0.26	17.03	21.23	0.23	0.01	98.01	Bu-5-4-
62 / 1 .	52.49	0.26	1.75	4.24	0.16	16.05	22.81	0.29	0	98.05	Bu-5-4-
63 / 1 .	52.23	0.26	1.71	4.72	0.15	16.19	23.08	0.28	0.01	98.63	Bu-5-4-
64 / 1 .	46.79	0.01	33.31	0.22	0.01	0	16.99	1.8	0.09	99.22	Bu-5-4-
65 / 1 .	46.59	0.02	33.27	0.18	0.04	-0.02	16.74	1.78	0.09	98.69	Bu-5-4-
66 / 1 .	47.01	0	33.38	0.24	0.01	0.03	16.81	1.77	0.08	99.33	Bu-5-4-
67 / 1 .	47.21	0.01	33.06	0.13	0.09	0.03	16.74	1.85	0.09	99.21	Bu-5-4-
68 / 1 .	47.34	0	33.29	0.12	0.01	-0.01	16.35	2	0.09	99.19	Bu-5-4-
69 / 1 .	47.46	0.01	33.4	0.1	0.12	-0.01	16.49	2.02	0.09	99.68	Bu-5-4-
70 / 1 .	55.41	0.14	1.24	11.91	0.34	30.15	0.48	-0.05	0	99.62	Bu-5-4-
71 / 1 .	55.25	0.12	1.17	11.82	0.26	29.9	0.5	0.01	0.01	99.04	Bu-5-4-
72 / 1 .	55.59	0.13	1.12	12.09	0.41	30.06	0.75	-0.03	0.01	100.13	Bu-5-4-
73 / 1 .	53.96	0.26	1.64	3.68	0.08	16.78	23.4	0.27	0	100.07	Bu-5-4-
74 / 1 .	53.23	0.26	1.49	3.81	0.16	16.68	23.26	0.25	0	99.14	Bu-5-4-
75 / 1 .	53.96	0.28	1.59	3.54	0.11	16.73	23.53	0.3	0	100.04	Bu-5-4-
76 / 1 .	53.56	0.31	2.08	4.25	0.1	16.16	23.32	0.25	-0.01	100.02	Bu-5-4-
77 / 1 .	53.05	0.31	2.16	4.58	0.13	16.38	23.4	0.4	-0.01	100.4	Bu-5-4-
78 / 1 .	53.68	0.29	2.09	6.32	0.23	18.74	19.32	0.32	0.01	101	Bu-5-4-
79 / 1 .	52.96	0.41	2.21	7.95	0.1	16.42	20.36	0.27	0.01	100.69	Bu-5-5-
80 / 1 .	53.04	0.41	2.03	6.52	0.32	15.84	21.57	0.28	0	100.01	Bu-5-5-
81 / 1 .	51.88	0.35	1.94	8.64	0.38	16.76	17.86	0.21	0	98.02	Bu-5-5-
82 / 1 .	47.16	0.01	33.2	0.26	0.07	0.03	16.6	2.02	0.09	99.44	Bu-5-5-
83 / 1 .	47.2	0.03	32.88	0.25	0.07	0	16.59	2.05	0.09	99.16	Bu-5-5-
84 / 1 .	47.06	0	33.15	0.19	0.1	-0.01	16.46	1.85	0.1	98.9	Bu-5-5-
85 / 1 .	52.5	0.45	2.25	5.79	0.24	15.23	23.04	0.35	0	99.85	Bu-5-5-
86 / 1 .	53.31	0.4	2.25	7.29	0.17	16.34	20.88	0.22	0.01	100.87	Bu-5-5-
87 / 1 .	52.64	0.41	2.25	6.59	0.16	15.49	22.45	0.37	0	100.36	Bu-5-5-
88 / 1 .	48.5	0.03	33.08	0.36	0.08	0.01	16.51	2.27	0.13	100.97	Bu-5-5-
89 / 1 .	48.97	0.01	32.55	0.24	0.04	0	16.56	2.18	0.13	100.68	Bu-5-5-
90 / 1 .	48.61	0.01	32.91	0.51	0.06	0.02	16.54	2.08	0.13	100.87	Bu-5-5-
91 / 1 .	47.73	0	34.08	0.14	0.06	0.02	17.26	1.9	0.08	101.27	Bu-5-5-
92 / 1 .	47.98	0.02	33.51	0.12	-0.03	0.01	17.21	1.92	0.08	100.82	Bu-5-5-
93 / 1 .	48.14	0.02	33.41	0.3	0.05	0.03	17.15	1.82	0.09	101.01	Bu-5-5-
94 / 1 .	47.45	0.01	33.21	0.18	0.02	-0.02	17.1	1.89	0.09	99.93	Bu-5-5-
95 / 1 .	47.35	0.03	33.52	0.46	-0.13	0.03	17.09	1.93	0.09	100.37	Bu-5-5-
96 / 1 .	47.52	0.01	33.46	0.32	0.01	-0.01	16.75	1.9	0.08	100.04	Bu-5-5-
97 / 1 .	52.4	0.51	2.18	6.45	0.2	15.58	21.7	0.28	0.01	99.31	Bu-5-5-
98 / 1 .	52.69	0.49	2.19	6.3	0.23	15.25	22.79	0.22	0	100.16	Bu-5-5-
99 / 1 .	53.27	0.47	2.17	5.91	0.33	15.57	23.16	0.31	0.01	101.2	Bu-5-5-
100 / 1 .	52.41	0.5	2.19	6.06	0.19	15.43	22.84	0.27	0	99.89	Bu-5-5-
101 / 1 .	52.19	0.5	2.15	6.02	0.22	15.23	22.79	0.33	0	99.43	Bu-5-5-
102 / 1 .	52.83	0.52	2.07	5.86	0.29	15.44	22.58	0.33	0	99.92	Bu-5-5-
103 / 1 .	47.81	0.01	33.57	0.28	0.09	-0.01	16.82	1.97	0.1	100.64	Bu-5-5-
104 / 1 .	47.91	0.02	33.31	0.33	0.11	-0.01	17.15	1.82	0.08	100.72	Bu-5-5-
105 / 1 .	47.84	0.02	33.36	0.18	0.05	0.06	17.07	2.01	0.09	100.68	Bu-5-5-
106 / 1 .	47.87	0.01	33.72	0.2	0.06	-0.01	16.78	1.94	0.08	100.65	Bu-5-5-
107 / 1 .	47.89	0.01	33.79	0.26	0.07	0.05	17.21	1.97	0.08	101.33	Bu-5-5-
108 / 1 .	47.88	0.02	33.85	0.06	0.11	-0.02	17.4	1.92	0.09	101.31	Bu-5-5-
109 / 1 .	52.66	0.3	1.79	5.2	0.28	16.1	23.06	0.24	0	99.63	Bu-5-5-
110 / 1 .	50.14	0.44	2.09	9.48	0.1	15.66	20.81	0.2	0	98.92	Bu-5-5-
111 / 1 .	52.36	0.33	1.87	5.75	0.21	15.87	22.31	0.24	0	98.94	Bu-5-5-
112 / 1 .	55.41	0.13	1.08	11.4	0.2	30.18	0.82	0	0	99.22	Bu-5-6-
113 / 1 .	55.28	0.14	1.12	12.03	0.27	30.22	0.71	0.02	0	99.79	Bu-5-6-
114 / 1 .	55.55	0.13	0.97	11.71	0.24	30.19	0.67	0.03	0	99.49	Bu-5-6-
115 / 1 .	53.96	0.35	1.43	3.61	0.16	17.31	23.42	0.23	0.02	100.49	Bu-5-6-
116 / 1 .	53.17	0.33	1.43	3.89	0.06	16.76	23.53	0.26	0	99.43	Bu-5-6-
117 / 1 .	53.4	0.35	1.49	3.98	0.04	16.55	23.19	0.25	0	99.25	Bu-5-6-
118 / 1 .	56.08	0.16	1.1	11.77	0.19	29.95	0.74	0.02	0	100.01	Bu-5-6-
119 / 1 .	55.76	0.15	1.16	11.73	0.4	29.74	1.3	0.01	0	100.25	Bu-5-6-
120 / 1 .	55.71	0.16	1.15	12.01	0.22	29.78	1.13	0.04	0	100.2	Bu-5-6-
121 / 1 .	47.29	0.04	33.59	0.27	-0.04	0.2	17.11	1.75	0.08	100.29	Bu-5-6-
122 / 1 .	47.31	0.03	33.57	0.15	-0.04	0.03	17.01	1.78	0.06	99.9	Bu-5-6-
123 / 1 .	47.29	0.02	33.47	0.13	0.04	0	17.24	1.84	0.08	100.11	Bu-5-6-
124 / 1 .	47.96	0.02	32.41	0.18	0	0.03	15.92	2.18	0.14	98.84	Bu-5-6-
125 / 1 .	47.89	0.01	32.44	0.29	-0.07	0	16.04	2.26	0.14	99	Bu-5-6-
126 / 1 .	48.04	0.03	33.33	0.21	0.02	0.03	16.1	2.02	0.13	99.91	Bu-5-6-
127 / 1 .	47.58	0.02	33.55	0.05	-0.04	0.02	16.44	2.06	0.08	99.76	Bu-5-6-
128 / 1 .	47.77	0.01	33.27	0.15	0.01	-0.01	16.8	2.11	0.07	100.18	Bu-5-6-
129 / 1 .	47.6	0.01	33.59	0.25	-0.05	0.01	16.73	1.96	0.09	100.19	Bu-5-6-
130 / 1 .	47.95	0.01	32.74	0.27	-0.01	-0.01	16.56	2.19	0.13	99.83	Bu-5-6-
131 / 1 .	47.45	0.02	33.15	0.13	0.03	0.04	16.58	1.91	0.11	99.42	Bu-5-6-
132 / 1 .	47.85	0.03	33.44	0.07	-0.08	0.03	16.86	1.96	0.12	100.28	Bu-5-6-
133 / 1 .	55.84	0.15	1.25	11.44	0.18	30.32	0.79	-0.02	0	99.95	Bu-5-6-
134 / 1 .	54.99	0.14	1.15	12.01	0.09	30.19	0.64	0	0	99.21	Bu-5-6-
135 / 1 .	54.93	0.14	1.27	11.98	0.27	29.77	0.57	0	0.01	98.94	Bu-5-6-
136 / 1 .	54.85	0.16	1.21	11.25	0.13	30.02	0.72	0	-0.01	98.33	Bu-5-6-
137 / 1 .	54.55	0.18	1.14	11.7	0.15	29.96	0.78	0.02	0	98.48	Bu-5-6-
138 / 1 .	54.79	0.17	1.07	12.08	0.25	30.12	1.1	-0.03	0	99.55	Bu-5-6-
139 / 1 .	55.38	0.19	1.22	10.86	0.21	29.4	2.48	0.04	0	99.78	Bu-5-6-
140 / 1 .	53.38	0.27	1.15	3.8	0.22	16.86	22.93	0.26	0	98.87	Bu-5-6-
141 / 1 .	53.49	0.28	1.14	4.35	0.09	16.96	22.52	0.21	0	99.04	Bu-5-6-
142 / 1 .	53.38	0.3	1.23	4.07	0.07	16.59	23	0.29	-0.01	98.92	Bu-5-6-

## Sheet: Plagioclase
DataSet/Point	SiO2	TiO2	Al2O3	FeO	CaO	Na2O	K2O	Total	Comment	An		Si	Ti	Al	Fe	Ca	Na	K		Si	Ti	Al	Fe	Ca	Na	K		Si	Ti	Al	Fe	Ca	Na	K		somme			Si	Ti	Al	Fe	Ca	Na	K	An	Or
1 / 1 .	48.22	0.01	32.31	0.25	15.51	2.42	0.13	98.87	BU-5-1-	77.98		0.802532	0.000125158	0.316885	0.00347966	0.276574	0.0390455	0.0013801		0.802532	0.000125158	0.63377	0.00347966	0.276574	0.078091	0.0027602		1.60506	0.000250316	0.950656	0.00347966	0.276574	0.0390455	0.0013801		2.87645	2.78121		2.30844	0.000360011	1.82301	0.0100091	0.795552	0.224625	0.00793958	77.9818	0.772246
2 / 1 .	48.74	0.01	32.45	0.19	15.52	2.44	0.14	99.5	BU-5-1-	77.82		0.811187	0.000125158	0.318258	0.00264455	0.276752	0.0393682	0.00148626		0.811187	0.000125158	0.636517	0.00264455	0.276752	0.0787363	0.00297253		1.62237	0.000250316	0.954775	0.00264455	0.276752	0.0393682	0.00148626		2.89765	2.76086		2.35054	0.000362664	1.8444	0.00766297	0.801932	0.22815	0.00861334	77.8512	0.829246
3 / 1 .	48.78	0.02	32.49	0.16	15.8	2.45	0.13	99.84	BU-5-1-	78.08		0.811853	0.000250316	0.318651	0.00222699	0.281745	0.0395295	0.0013801		0.811853	0.000250316	0.637301	0.00222699	0.281745	0.079059	0.0027602		1.62371	0.000500632	0.955952	0.00222699	0.281745	0.0395295	0.0013801		2.90504	2.75384		2.35846	0.000727178	1.85139	0.00646948	0.818482	0.22967	0.0080185	78.0881	0.759205
4 / 1 .	49.36	0.01	31.81	0.27	15.39	2.9	0.18	99.92	BU-5-1-	74.58		0.821506	0.000125158	0.311981	0.00375804	0.274434	0.04679	0.00191091		0.821506	0.000125158	0.623963	0.00375804	0.274434	0.0935801	0.00382182		1.64301	0.000250316	0.935944	0.00375804	0.274434	0.04679	0.00191091		2.9061	2.75283		2.38738	0.000363722	1.8133	0.0109212	0.797533	0.271953	0.0111066	74.5716	1.02782
5 / 1 .	49.05	0.02	31.61	0.3	15.28	2.79	0.18	99.22	BU-5-1-	75.18		0.816346	0.000250316	0.31002	0.0041756	0.272473	0.0450152	0.00191091		0.816346	0.000250316	0.62004	0.0041756	0.272473	0.0900305	0.00382182		1.63269	0.000500632	0.93006	0.0041756	0.272473	0.0450152	0.00191091		2.88683	2.77121		2.35665	0.000722619	1.78995	0.0120542	0.786582	0.259902	0.0110329	75.1642	1.04329
6 / 1 .	49.4	0.03	31.74	0.22	14.82	2.92	0.18	99.32	BU-5-1-	73.71		0.822171	0.000375474	0.311295	0.00306211	0.26427	0.0471127	0.00191091		0.822171	0.000375474	0.62259	0.00306211	0.26427	0.0942255	0.00382182		1.64434	0.000750948	0.933885	0.00306211	0.26427	0.0471127	0.00191091		2.89533	2.76307		2.38046	0.00108712	1.80261	0.00886582	0.76515	0.272814	0.0110654	73.7164	1.05483
7 / 1 .	48.74	0.03	32.2	0.16	15.33	2.73	0.15	99.34	BU-5-1-	75.62		0.811187	0.000375474	0.315806	0.00222699	0.273364	0.0440472	0.00159242		0.811187	0.000375474	0.631613	0.00222699	0.273364	0.0880944	0.00318485		1.62237	0.000750948	0.947419	0.00222699	0.273364	0.0440472	0.00159242		2.89177	2.76647		2.34577	0.00108579	1.82648	0.00643994	0.790508	0.254749	0.00920987	75.6281	0.873414
8 / 1 .	48.6	0.03	32.12	0.13	15.66	2.69	0.14	99.38	BU-5-1-	76.27		0.808857	0.000375474	0.315022	0.00180943	0.279249	0.0434018	0.00148626		0.808857	0.000375474	0.630044	0.00180943	0.279249	0.0868036	0.00297253		1.61771	0.000750948	0.945065	0.00180943	0.279249	0.0434018	0.00148626		2.88948	2.76867		2.33717	0.00108492	1.8205	0.00522829	0.806883	0.250817	0.00858904	76.2866	0.805508
9 / 1 .	48.91	0.03	32	0.21	15.52	2.5	0.14	99.31	BU-5-1-	77.4		0.814016	0.000375474	0.313845	0.00292292	0.276752	0.0403362	0.00148626		0.814016	0.000375474	0.62769	0.00292292	0.276752	0.0806725	0.00297253		1.62803	0.000750948	0.941535	0.00292292	0.276752	0.0403362	0.00148626		2.89182	2.76643		2.35398	0.0010858	1.81516	0.00845254	0.800317	0.23329	0.008596	77.4295	0.824791
26 / 1 .	49.96	0.02	31.99	0.29	14.94	2.92	0.21	100.32	BU-5-1-	73.88		0.831491	0.000250316	0.313747	0.00403641	0.26641	0.0471127	0.00222939		0.831491	0.000250316	0.627494	0.00403641	0.26641	0.0942255	0.00445879		1.66298	0.000500632	0.94124	0.00403641	0.26641	0.0471127	0.00222939		2.92451	2.7355		2.43171	0.000732052	1.83511	0.0118045	0.779119	0.275564	0.0130398	73.8724	1.22127
27 / 1 .	49.51	0.02	31.81	0.25	14.97	3.02	0.19	99.78	BU-5-1-	73.23		0.824002	0.000250316	0.311981	0.00347966	0.266945	0.0487262	0.00201707		0.824002	0.000250316	0.623963	0.00347966	0.266945	0.0974524	0.00403414		1.648	0.000500632	0.935944	0.00347966	0.266945	0.0487262	0.00201707		2.90562	2.75329		2.39423	0.000727322	1.813	0.0101106	0.775639	0.283159	0.0117217	73.2566	1.09495
28 / 1 .	49.6	0.02	31.59	0.18	14.81	2.89	0.2	99.29	BU-5-1-	73.89		0.8255	0.000250316	0.309824	0.00250536	0.264092	0.0466287	0.00212323		0.8255	0.000250316	0.619647	0.00250536	0.264092	0.0932574	0.00424646		1.651	0.000500632	0.929471	0.00250536	0.264092	0.0466287	0.00212323		2.89632	2.76212		2.39091	0.000724996	1.7947	0.00725632	0.764894	0.270103	0.0122991	73.903	1.17437
Mean										75.6367
Std dev										1.82669
32 / 1 .	49.74	0.02	32.02	0.44	14.76	2.72	0.21	99.92	BU-5-2-	74.97		0.82783	0.000250316	0.314041	0.00612421	0.2632	0.0438858	0.00222939		0.82783	0.000250316	0.628082	0.00612421	0.2632	0.0877717	0.00445879		1.65566	0.000500632	0.942123	0.00612421	0.2632	0.0438858	0.00222939		2.91372	2.74563		2.41207	0.000729352	1.83006	0.0178443	0.766892	0.255742	0.0129917	74.9918	1.25448
33 / 1 .	49.22	0.01	31.84	0.33	15.03	2.78	0.22	99.43	BU-5-2-	74.95		0.819176	0.000125158	0.312276	0.00459316	0.268015	0.0448539	0.00233556		0.819176	0.000125158	0.624551	0.00459316	0.268015	0.0897078	0.00467111		1.63835	0.000250316	0.936827	0.00459316	0.268015	0.0448539	0.00233556		2.89523	2.76317		2.3717	0.000362361	1.80822	0.0132982	0.775963	0.259724	0.0135239	74.9225	1.28896
34 / 1 .	49.75	0.01	32.01	0.32	14.88	2.85	0.21	100.03	BU-5-2-	74.29		0.827996	0.000125158	0.313943	0.00445397	0.26534	0.0459833	0.00222939		0.827996	0.000125158	0.627886	0.00445397	0.26534	0.0919666	0.00445879		1.65599	0.000250316	0.941829	0.00445397	0.26534	0.0459833	0.00222939		2.91608	2.74341		2.4145	0.000364971	1.83096	0.0129881	0.773752	0.268182	0.0130022	74.2611	1.23251
35 / 1 .	49.07	0.01	32.21	0.41	15.15	2.89	0.18	99.92	BU-5-2-	74.35		0.816679	0.000125158	0.315904	0.00570665	0.270155	0.0466287	0.00191091		0.816679	0.000125158	0.631809	0.00570665	0.270155	0.0932574	0.00382182		1.63336	0.000250316	0.947713	0.00570665	0.270155	0.0466287	0.00191091		2.90572	2.75319		2.37304	0.000363674	1.83586	0.0165819	0.784994	0.27098	0.0111051	74.3384	1.0407
36 / 1 .	49.67	0.01	31.6	0.27	14.79	2.79	0.2	99.33	BU-5-2-	74.54		0.826665	0.000125158	0.309922	0.00375804	0.263735	0.0450152	0.00212323		0.826665	0.000125158	0.619844	0.00375804	0.263735	0.0900305	0.00424646		1.65333	0.000250316	0.929765	0.00375804	0.263735	0.0450152	0.00212323		2.89798	2.76055		2.39566	0.000362705	1.79629	0.0108907	0.764298	0.260906	0.0123062	74.5508	1.18612
37 / 1 .	49.39	0.02	31.8	0.36	15.01	2.89	0.19	99.66	BU-5-2-	74.17		0.822005	0.000250316	0.311883	0.00501072	0.267658	0.0466287	0.00201707		0.822005	0.000250316	0.623767	0.00501072	0.267658	0.0932574	0.00403414		1.64401	0.000500632	0.93565	0.00501072	0.267658	0.0466287	0.00201707		2.90148	2.75722		2.38503	0.000726286	1.80984	0.0145385	0.776603	0.270584	0.011705	74.1609	1.1054
38 / 1 .	49.27	0.02	31.85	0.28	14.83	2.83	0.17	99.25	BU-5-2-	74.36		0.820008	0.000250316	0.312374	0.00389722	0.264448	0.0456606	0.00180475		0.820008	0.000250316	0.624747	0.00389722	0.264448	0.0913213	0.0036095		1.64002	0.000500632	0.937121	0.00389722	0.264448	0.0456606	0.00180475		2.89345	2.76487		2.37265	0.000724276	1.80767	0.0112764	0.765168	0.264233	0.0104439	74.3314	1.00437
39 / 1 .	49.03	0.03	32.19	0.37	15.07	2.8	0.19	99.67	BU-5-2-	74.82		0.816013	0.000375474	0.315708	0.0051499	0.268728	0.0451766	0.00201707		0.816013	0.000375474	0.631417	0.0051499	0.268728	0.0903532	0.00403414		1.63203	0.000750948	0.947125	0.0051499	0.268728	0.0451766	0.00201707		2.90097	2.75769		2.36723	0.00108924	1.83172	0.0149397	0.779573	0.262112	0.0117029	74.8377	1.11098
40 / 1 .	49.63	0.03	31.96	0.36	15.08	2.72	0.19	99.96	BU-5-2-	75.39		0.825999	0.000375474	0.313453	0.00501072	0.268906	0.0438858	0.00201707		0.825999	0.000375474	0.626905	0.00501072	0.268906	0.0877717	0.00403414		1.652	0.000750948	0.940358	0.00501072	0.268906	0.0438858	0.00201707		2.91293	2.74638		2.40608	0.00109373	1.82613	0.0145959	0.783305	0.255672	0.0117512	75.3919	1.11838
41 / 1 .	49.81	0.01	31.9	0.3	14.99	2.82	0.17	99.99	BU-5-2-	74.61		0.828995	0.000125158	0.312864	0.0041756	0.267301	0.0454993	0.00180475		0.828995	0.000125158	0.625728	0.0041756	0.267301	0.0909986	0.0036095		1.65799	0.000250316	0.938592	0.0041756	0.267301	0.0454993	0.00180475		2.91561	2.74385		2.41703	0.000364912	1.82438	0.0121744	0.779348	0.265317	0.0105239	74.6027	0.997347
42 / 1 .	49.35	0.01	31.73	0.32	14.95	2.86	0.18	99.4	BU-5-2-	74.28		0.821339	0.000125158	0.311197	0.00445397	0.266588	0.0461447	0.00191091		0.821339	0.000125158	0.622394	0.00445397	0.266588	0.0922893	0.00382182		1.64268	0.000250316	0.93359	0.00445397	0.266588	0.0461447	0.00191091		2.89562	2.7628		2.37828	0.00036241	1.80221	0.012897	0.771937	0.267235	0.0110665	74.2839	1.05372
43 / 1 .	49.55	0.01	31.71	0.28	14.8	2.93	0.18	99.46	BU-5-2-	73.6		0.824668	0.000125158	0.311001	0.00389722	0.263913	0.0472741	0.00191091		0.824668	0.000125158	0.622001	0.00389722	0.263913	0.0945482	0.00382182		1.64934	0.000250316	0.933002	0.00389722	0.263913	0.0472741	0.00191091		2.89958	2.75902		2.39119	0.000362906	1.80354	0.0113003	0.765239	0.27415	0.0110817	73.6239	1.05493
44 / 1 .	49.22	0.01	31.83	0.27	14.99	2.74	0.19	99.25	BU-5-2-	75.16		0.819176	0.000125158	0.312178	0.00375804	0.267301	0.0442085	0.00201707		0.819176	0.000125158	0.624355	0.00375804	0.267301	0.088417	0.00403414		1.63835	0.000250316	0.936533	0.00375804	0.267301	0.0442085	0.00201707		2.89242	2.76585		2.3694	0.000362009	1.8059	0.0108698	0.773148	0.255739	0.0116684	75.1441	1.12137
45 / 1 .	49.1	0.03	31.41	0.27	15.05	2.79	0.21	98.86	BU-5-2-	74.91		0.817178	0.000375474	0.308058	0.00375804	0.268371	0.0450152	0.00222939		0.817178	0.000375474	0.616117	0.00375804	0.268371	0.0900305	0.00445879		1.63436	0.000750948	0.924175	0.00375804	0.268371	0.0450152	0.00222939		2.87866	2.77907		2.35238	0.00108086	1.77359	0.0108181	0.772549	0.259167	0.0128353	74.88	1.22879
46 / 1 .	48.82	0.02	31.94	0.3	15.01	2.63	0.2	98.92	BU-5-2-	75.95		0.812518	0.000250316	0.313256	0.0041756	0.267658	0.0424337	0.00212323		0.812518	0.000250316	0.626513	0.0041756	0.267658	0.0848675	0.00424646		1.62504	0.000500632	0.939769	0.0041756	0.267658	0.0424337	0.00212323		2.8817	2.77614		2.34143	0.000721335	1.80542	0.0120328	0.77131	0.244562	0.012237	75.9259	1.19025
Mean										74.69
Std dev										0.570075
10 / 1 .	48.7	0.01	31.32	0.33	14.71	2.83	0.17	98.07	Bu-5-3--	74.17		0.810521	0.000125158	0.307176	0.00459316	0.262309	0.0456606	0.00180475		0.810521	0.000125158	0.614351	0.00459316	0.262309	0.0913213	0.0036095		1.62104	0.000250316	0.921527	0.00459316	0.262309	0.0456606	0.00180475		2.85719	2.79996		2.31581	0.0003576	1.75532	0.0131235	0.749464	0.260922	0.010313	74.176	1.01039
11 / 1 .	49.49	0.03	31.57	0.21	14.78	3.06	0.17	99.31	Bu-5-3--	72.71		0.823669	0.000375474	0.309628	0.00292292	0.263557	0.0493716	0.00180475		0.823669	0.000375474	0.619255	0.00292292	0.263557	0.0987431	0.0036095		1.64734	0.000750948	0.928883	0.00292292	0.263557	0.0493716	0.00180475		2.89463	2.76374		2.38422	0.00108686	1.79251	0.00846076	0.762899	0.285825	0.0104481	72.7455	0.986445
12 / 1 .	49.26	0.01	31.56	0.19	14.92	2.98	0.16	99.08	Bu-5-3--	73.48		0.819841	0.000125158	0.30953	0.00264455	0.266053	0.0480808	0.00169859		0.819841	0.000125158	0.619059	0.00264455	0.266053	0.0961616	0.00339717		1.63968	0.000250316	0.928589	0.00264455	0.266053	0.0480808	0.00169859		2.887	2.77104		2.36688	0.000361331	1.78722	0.0076348	0.768095	0.277618	0.00980763	73.4518	0.929174
19 / 1 .	49.29	0.02	31.62	0.16	14.91	2.93	0.16	99.09	Bu-5-3--	73.79		0.820341	0.000250316	0.310118	0.00222699	0.265875	0.0472741	0.00169859		0.820341	0.000250316	0.620236	0.00222699	0.265875	0.0945482	0.00339717		1.64068	0.000500632	0.930354	0.00222699	0.265875	0.0472741	0.00169859		2.88861	2.7695		2.36964	0.000723065	1.79162	0.00643289	0.768009	0.273113	0.00981311	73.7675	0.93375
20 / 1 .	49.4	0.02	31.73	0.18	15.1	2.84	0.17	99.43	Bu-5-3--	74.64		0.822171	0.000250316	0.311197	0.00250536	0.269263	0.045822	0.00180475		0.822171	0.000250316	0.622394	0.00250536	0.269263	0.0916439	0.0036095		1.64434	0.000500632	0.93359	0.00250536	0.269263	0.045822	0.00180475		2.89783	2.76069		2.38251	0.000725373	1.80359	0.0072601	0.780278	0.265568	0.0104597	74.6073	0.990215
21 / 1 .	49.3	0.02	31.36	0.2	14.92	3.03	0.17	98.99	Bu-5-3--	73.15		0.820507	0.000250316	0.307568	0.00278373	0.266053	0.0488875	0.00180475		0.820507	0.000250316	0.615136	0.00278373	0.266053	0.0977751	0.0036095		1.64101	0.000500632	0.922704	0.00278373	0.266053	0.0488875	0.00180475		2.88375	2.77417		2.36614	0.000721848	1.7739	0.00802758	0.76723	0.281959	0.0104089	73.126	0.982342
22 / 1 .	49.13	0.02	31.5	0.22	14.92	2.81	0.16	98.75	Bu-5-3--	74.6		0.817678	0.000250316	0.308941	0.00306211	0.266053	0.0453379	0.00169859		0.817678	0.000250316	0.617882	0.00306211	0.266053	0.0906759	0.00339717		1.63536	0.000500632	0.926823	0.00306211	0.266053	0.0453379	0.00169859		2.87883	2.77891		2.35396	0.000720618	1.77878	0.00881528	0.765922	0.261041	0.00977988	74.5813	0.943328
23 / 1 .	48.88	0.02	31.31	0.16	14.78	2.9	0.17	98.21	Bu-5-3--	73.78		0.813517	0.000250316	0.307078	0.00222699	0.263557	0.04679	0.00180475		0.813517	0.000250316	0.614155	0.00222699	0.263557	0.0935801	0.0036095		1.62703	0.000500632	0.921233	0.00222699	0.263557	0.04679	0.00180475		2.86315	2.79413		2.32922	0.000716691	1.75842	0.00637618	0.754601	0.267933	0.0103345	73.7971	1.00056
24 / 1 .	49.11	0.01	31.25	0.21	15.06	2.76	0.17	98.57	Bu-5-3--	75.11		0.817345	0.000125158	0.306489	0.00292292	0.26855	0.0445312	0.00180475		0.817345	0.000125158	0.612978	0.00292292	0.26855	0.0890624	0.0036095		1.63469	0.000250316	0.919467	0.00292292	0.26855	0.0445312	0.00180475		2.87222	2.78531		2.34759	0.000359481	1.76061	0.00839525	0.771333	0.255807	0.0103672	75.0952	0.999247
31 / 1 .	48.7	0.02	31.68	0.16	14.88	2.89	0.15	98.47	Bu-5-3--	73.99		0.810521	0.000250316	0.310706	0.00222699	0.26534	0.0466287	0.00159242		0.810521	0.000250316	0.621413	0.00222699	0.26534	0.0932574	0.00318485		1.62104	0.000500632	0.932119	0.00222699	0.26534	0.0466287	0.00159242		2.86945	2.78799		2.32575	0.000718269	1.78311	0.00639022	0.76138	0.267597	0.00913876	73.9938	0.880322
32 / 1 .	48.93	0.01	31.85	0.21	15.06	2.79	0.15	99	Bu-5-3--	74.88		0.814349	0.000125158	0.312374	0.00292292	0.26855	0.0450152	0.00159242		0.814349	0.000125158	0.624747	0.00292292	0.26855	0.0900305	0.00318485		1.6287	0.000250316	0.937121	0.00292292	0.26855	0.0450152	0.00159242		2.88415	2.77378		2.3487	0.000360974	1.80187	0.00843014	0.774538	0.259661	0.00918558	74.8925	0.880364
33 / 1 .	48.67	0.01	31.47	0.24	14.93	2.74	0.14	98.18	Bu-5-3--	75.07		0.810022	0.000125158	0.308647	0.00334048	0.266232	0.0442085	0.00148626		0.810022	0.000125158	0.617294	0.00334048	0.266232	0.088417	0.00297253		1.62004	0.000250316	0.92594	0.00334048	0.266232	0.0442085	0.00148626		2.8615	2.79574		2.31788	0.00035814	1.76639	0.00955878	0.761822	0.253005	0.00850589	75.0691	0.831194
34 / 1 .	49.35	0.03	31.63	0.23	15.48	2.9	0.17	99.77	Bu-5-3--	74.71		0.821339	0.000375474	0.310216	0.00320129	0.276039	0.04679	0.00180475		0.821339	0.000375474	0.620432	0.00320129	0.276039	0.0935801	0.0036095		1.64268	0.000750948	0.930648	0.00320129	0.276039	0.04679	0.00180475		2.90191	2.7568		2.38345	0.00108959	1.80044	0.00928987	0.801042	0.271561	0.0104744	74.682	0.9671
35 / 1 .	49.15	0.01	31.91	0.3	15.05	2.97	0.16	99.54	Bu-5-3--	73.7		0.818011	0.000125158	0.312962	0.0041756	0.268371	0.0479195	0.00169859		0.818011	0.000125158	0.625924	0.0041756	0.268371	0.0958389	0.00339717		1.63602	0.000250316	0.938887	0.0041756	0.268371	0.0479195	0.00169859		2.89732	2.76117		2.37004	0.000362623	1.81351	0.0120981	0.777559	0.277676	0.0098427	73.6858	0.92413
36 / 1 .	49.82	0.01	31.71	0.27	15.24	2.93	0.15	100.14	Bu-5-3--	74.18		0.829161	0.000125158	0.311001	0.00375804	0.271759	0.0472741	0.00159242		0.829161	0.000125158	0.622001	0.00375804	0.271759	0.0945482	0.00318485		1.65832	0.000250316	0.933002	0.00375804	0.271759	0.0472741	0.00159242		2.91596	2.74352		2.4178	0.000364956	1.81373	0.0109583	0.79244	0.275699	0.00928689	74.1889	0.861952
Mean										74.1307
Std dev										0.710628
46 / 1 .	47.95	0.02	32.95	0.14	16.18	2.3	0.12	99.65	Bu-5-4-	79.56		0.798039	0.000250316	0.323162	0.00194861	0.288522	0.0371093	0.00127394		0.798039	0.000250316	0.646324	0.00194861	0.288522	0.0742187	0.00254788		1.59608	0.000500632	0.969486	0.00194861	0.288522	0.0371093	0.00127394		2.89492	2.76346		2.31026	0.000724644	1.87106	0.00564107	0.835246	0.214857	0.0073759	79.5394	0.697498
47 / 1 .	47.94	0.02	33.01	0.16	16.5	2.15	0.11	99.89	Bu-5-4-	80.89		0.797872	0.000250316	0.323751	0.00222699	0.294228	0.0346892	0.00116778		0.797872	0.000250316	0.647501	0.00222699	0.294228	0.0693783	0.00233556		1.59574	0.000500632	0.971252	0.00222699	0.294228	0.0346892	0.00116778		2.89981	2.7588		2.31368	0.000725869	1.87763	0.00645783	0.853204	0.201184	0.00677266	80.9194	0.638232
48 / 1 .	47.99	0.01	33.08	0.11	16.13	2.2	0.13	99.65	Bu-5-4-	80.23		0.798704	0.000125158	0.324437	0.00153105	0.28763	0.0354959	0.0013801		0.798704	0.000125158	0.648874	0.00153105	0.28763	0.0709918	0.0027602		1.59741	0.000250316	0.973311	0.00153105	0.28763	0.0354959	0.0013801		2.89701	2.76147		2.31385	0.000362584	1.87979	0.00443547	0.833266	0.205664	0.00799633	80.2043	0.763791
49 / 1 .	47.79	0.02	33.5	0.2	16.62	1.92	0.11	100.15	Bu-5-4-	82.74		0.795376	0.000250316	0.328556	0.00278373	0.296368	0.0309782	0.00116778		0.795376	0.000250316	0.657113	0.00278373	0.296368	0.0619565	0.00233556		1.59075	0.000500632	0.985669	0.00278373	0.296368	0.0309782	0.00116778		2.90822	2.75082		2.31313	0.000727974	1.91103	0.0080957	0.861902	0.180183	0.00679231	82.7094	0.647579
50 / 1 .	47.31	0	33.68	0.1	16.41	1.92	0.1	99.52	Bu-5-4-	82.52		0.787387	0	0.330322	0.00139187	0.292623	0.0309782	0.00106162		0.787387	0	0.660643	0.00139187	0.292623	0.0619565	0.00212323		1.57477	0	0.990965	0.00139187	0.292623	0.0309782	0.00106162		2.89179	2.76645		2.27696	0	1.91044	0.00402499	0.846205	0.179165	0.00613995	82.5268	0.595239
51 / 1 .	47.09	0.01	33.45	0.07	16.72	2.05	0.09	99.48	Bu-5-4-	81.88		0.783726	0.000125158	0.328066	0.000974306	0.298151	0.0330757	0.000955455		0.783726	0.000125158	0.656132	0.000974306	0.298151	0.0661514	0.00191091		1.56745	0.000250316	0.984198	0.000974306	0.298151	0.0330757	0.000955455		2.88506	2.77291		2.26109	0.000361088	1.89298	0.00281093	0.860182	0.190851	0.00551308	81.8416	0.521802
52 / 1 .	47.23	0	32.84	0.02	16.33	2.08	0.09	98.59	Bu-5-4-	81.29		0.786056	0	0.322083	0.000278373	0.291196	0.0335598	0.000955455		0.786056	0	0.644167	0.000278373	0.291196	0.0671195	0.00191091		1.57211	0	0.96625	0.000278373	0.291196	0.0335598	0.000955455		2.86435	2.79295		2.25154	0	1.84512	0.000797359	0.834089	0.192254	0.00547352	81.2681	0.530474
53 / 1 .	47.66	0.01	33.29	0.2	16.08	2.18	0.09	99.5	Bu-5-4-	80.28		0.793212	0.000125158	0.326497	0.00278373	0.286738	0.0351732	0.000955455		0.793212	0.000125158	0.652993	0.00278373	0.286738	0.0703464	0.00191091		1.58642	0.000250316	0.97949	0.00278373	0.286738	0.0351732	0.000955455		2.89182	2.76643		2.29382	0.000361934	1.88834	0.00805004	0.829194	0.203429	0.005526	80.2998	0.532293
54 / 1 .	47.87	0.02	32.84	0.15	16.05	2.19	0.1	99.21	Bu-5-4-	80.23		0.796707	0.000250316	0.322083	0.0020878	0.286203	0.0353345	0.00106162		0.796707	0.000250316	0.644167	0.0020878	0.286203	0.0706691	0.00212323		1.59341	0.000500632	0.96625	0.0020878	0.286203	0.0353345	0.00106162		2.88485	2.77311		2.29838	0.000722125	1.85833	0.00602299	0.825655	0.20387	0.00612521	80.1977	0.591437
64 / 1 .	46.79	0.01	33.31	0.22	16.99	1.8	0.09	99.21	Bu-5-4-	83.94		0.778733	0.000125158	0.326693	0.00306211	0.302965	0.0290421	0.000955455		0.778733	0.000125158	0.653386	0.00306211	0.302965	0.0580842	0.00191091		1.55747	0.000250316	0.980079	0.00306211	0.302965	0.0290421	0.000955455		2.87382	2.78375		2.23794	0.000359682	1.87771	0.00879994	0.870668	0.166923	0.00549161	83.9124	0.526478
65 / 1 .	46.59	0.02	33.27	0.18	16.74	1.78	0.09	98.67	Bu-5-4-	83.88		0.775404	0.000250316	0.326301	0.00250536	0.298507	0.0287194	0.000955455		0.775404	0.000250316	0.652601	0.00250536	0.298507	0.0574388	0.00191091		1.55081	0.000500632	0.978902	0.00250536	0.298507	0.0287194	0.000955455		2.8609	2.79632		2.21835	0.000716129	1.86703	0.00716758	0.853999	0.164327	0.00546692	83.8631	0.533987
66 / 1 .	47.01	0	33.38	0.24	16.81	1.77	0.08	99.29	Bu-5-4-	84.01		0.782394	0	0.327379	0.00334048	0.299756	0.0285581	0.000849293		0.782394	0	0.654759	0.00334048	0.299756	0.0571161	0.00169859		1.56479	0	0.982138	0.00334048	0.299756	0.0285581	0.000849293		2.87943	2.77833		2.25285	0	1.88533	0.00961867	0.863126	0.164462	0.00489096	83.9953	0.473711
67 / 1 .	47.21	0.01	33.06	0.13	16.74	1.85	0.09	99.09	Bu-5-4-	83.35		0.785723	0.000125158	0.324241	0.00180943	0.298507	0.0298488	0.000955455		0.785723	0.000125158	0.648482	0.00180943	0.298507	0.0596976	0.00191091		1.57145	0.000250316	0.972723	0.00180943	0.298507	0.0298488	0.000955455		2.87554	2.78209		2.25938	0.000359897	1.86474	0.00520308	0.85837	0.171663	0.0054949	83.3342	0.530637
68 / 1 .	47.34	0	33.29	0.12	16.35	2	0.09	99.17	Bu-5-4-	81.91		0.787886	0	0.326497	0.00167024	0.291553	0.032269	0.000955455		0.787886	0	0.652993	0.00167024	0.291553	0.064538	0.00191091		1.57577	0	0.97949	0.00167024	0.291553	0.032269	0.000955455		2.88171	2.77613		2.27046	0	1.88174	0.00481315	0.840171	0.18598	0.00550669	81.876	0.533771
69 / 1 .	47.46	0.01	33.4	0.1	16.49	2.02	0.09	99.57	Bu-5-4-	81.87		0.789884	0.000125158	0.327576	0.00139187	0.294049	0.0325917	0.000955455		0.789884	0.000125158	0.655151	0.00139187	0.294049	0.0651834	0.00191091		1.57977	0.000250316	0.982727	0.00139187	0.294049	0.0325917	0.000955455		2.89173	2.76651		2.28413	0.000361924	1.89452	0.0040249	0.850312	0.188493	0.00552584	81.8548	0.529127
Mean										81.9053
Std dev										1.48318
82 / 1 .	47.16	0.01	33.2	0.26	16.6	2.02	0.09	99.35	Bu-5-5-	81.94		0.784891	0.000125158	0.325614	0.00361885	0.296011	0.0325917	0.000955455		0.784891	0.000125158	0.651228	0.00361885	0.296011	0.0651834	0.00191091		1.56978	0.000250316	0.976842	0.00361885	0.296011	0.0325917	0.000955455		2.88005	2.77773		2.26053	0.000360461	1.87557	0.0104225	0.852527	0.187731	0.00550352	81.9534	0.526269
83 / 1 .	47.2	0.03	32.88	0.25	16.59	2.05	0.09	99.1	Bu-5-5-	81.72		0.785556	0.000375474	0.322476	0.00347966	0.295833	0.0330757	0.000955455		0.785556	0.000375474	0.644951	0.00347966	0.295833	0.0661514	0.00191091		1.57111	0.000750948	0.967427	0.00347966	0.295833	0.0330757	0.000955455		2.87263	2.7849		2.25662	0.0010786	1.85271	0.0099958	0.849819	0.190029	0.00548934	81.7253	0.525127
84 / 1 .	47.06	0	33.15	0.19	16.46	1.85	0.1	98.8	Bu-5-5-	83.09		0.783226	0	0.325124	0.00264455	0.293515	0.0298488	0.00106162		0.783226	0	0.650247	0.00264455	0.293515	0.0596976	0.00212323		1.56645	0	0.975371	0.00264455	0.293515	0.0298488	0.00106162		2.86889	2.78853		2.24699	0	1.86549	0.00758692	0.842062	0.171266	0.00609133	83.0986	0.597529
88 / 1 .	48.5	0.03	33.08	0.36	16.51	2.27	0.13	100.87	Bu-5-5-	80.1		0.807193	0.000375474	0.324437	0.00501072	0.294406	0.0366253	0.0013801		0.807193	0.000375474	0.648874	0.00501072	0.294406	0.0732506	0.0027602		1.61439	0.000750948	0.973311	0.00501072	0.294406	0.0366253	0.0013801		2.92587	2.73423		2.36174	0.00109859	1.89852	0.0146607	0.861394	0.214322	0.00807599	80.0764	0.745161
89 / 1 .	48.97	0.01	32.55	0.24	16.56	2.18	0.13	100.66	Bu-5-5-	80.76		0.815015	0.000125158	0.319239	0.00334048	0.295298	0.0351732	0.0013801		0.815015	0.000125158	0.638478	0.00334048	0.295298	0.0703464	0.0027602		1.63003	0.000250316	0.957717	0.00334048	0.295298	0.0351732	0.0013801		2.92319	2.73674		2.38244	0.00036586	1.86639	0.00976485	0.863211	0.205636	0.00806859	80.761	0.749232
90 / 1 .	48.61	0.01	32.91	0.51	16.54	2.08	0.13	100.79	Bu-5-5-	81.45		0.809023	0.000125158	0.32277	0.00709852	0.294941	0.0335598	0.0013801		0.809023	0.000125158	0.64554	0.00709852	0.294941	0.0671195	0.0027602		1.61805	0.000250316	0.96831	0.00709852	0.294941	0.0335598	0.0013801		2.92359	2.73637		2.36525	0.00036591	1.88729	0.0207531	0.862285	0.19623	0.00806969	81.4618	0.756591
91 / 1 .	47.73	0	34.08	0.14	17.26	1.9	0.08	101.19	Bu-5-5-	83.41		0.794377	0	0.334245	0.00194861	0.30778	0.0306555	0.000849293		0.794377	0	0.66849	0.00194861	0.30778	0.0613111	0.00169859		1.58875	0	1.00273	0.00194861	0.30778	0.0306555	0.000849293		2.93272	2.72784		2.32969	0	1.96049	0.00571474	0.902634	0.179808	0.00498148	83.3886	0.458099
92 / 1 .	47.98	0.02	33.51	0.12	17.21	1.92	0.08	100.85	Bu-5-5-	83.17		0.798538	0.000250316	0.328654	0.00167024	0.306888	0.0309782	0.000849293		0.798538	0.000250316	0.657309	0.00167024	0.306888	0.0619565	0.00169859		1.59708	0.000500632	0.985963	0.00167024	0.306888	0.0309782	0.000849293		2.92393	2.73605		2.33487	0.000731906	1.92192	0.00488366	0.897319	0.181156	0.00496654	83.2026	0.458404
93 / 1 .	48.14	0.02	33.41	0.3	17.15	1.82	0.09	100.93	Bu-5-5-	83.88		0.801201	0.000250316	0.327674	0.0041756	0.305819	0.0293648	0.000955455		0.801201	0.000250316	0.655347	0.0041756	0.305819	0.0587296	0.00191091		1.6024	0.000500632	0.983021	0.0041756	0.305819	0.0293648	0.000955455		2.92624	2.73389		2.3445	0.000732484	1.9177	0.0122188	0.894898	0.171857	0.00559177	83.8898	0.521452
94 / 1 .	47.45	0.01	33.21	0.18	17.1	1.89	0.09	99.93	Bu-5-5-	83.3		0.789717	0.000125158	0.325712	0.00250536	0.304927	0.0304942	0.000955455		0.789717	0.000125158	0.651424	0.00250536	0.304927	0.0609884	0.00191091		1.57943	0.000250316	0.977136	0.00250536	0.304927	0.0304942	0.000955455		2.8957	2.76271		2.28679	0.00036242	1.88633	0.00725477	0.882978	0.176604	0.00553343	83.3326	0.519514
95 / 1 .	47.35	0.03	33.52	0.46	17.09	1.93	0.09	100.47	Bu-5-5-	83		0.788053	0.000375474	0.328753	0.00640258	0.304749	0.0311396	0.000955455		0.788053	0.000375474	0.657505	0.00640258	0.304749	0.0622792	0.00191091		1.57611	0.000750948	0.986258	0.00640258	0.304749	0.0311396	0.000955455		2.90636	2.75258		2.29037	0.00109126	1.91095	0.0186082	0.885709	0.181006	0.00555379	83.0315	0.517948
96 / 1 .	47.52	0.01	33.46	0.32	16.75	1.9	0.08	100.04	Bu-5-5-	82.97		0.790882	0.000125158	0.328164	0.00445397	0.298686	0.0306555	0.000849293		0.790882	0.000125158	0.656328	0.00445397	0.298686	0.0613111	0.00169859		1.58176	0.000250316	0.984492	0.00445397	0.298686	0.0306555	0.000849293		2.90115	2.75753		2.29447	0.000363102	1.90411	0.0129216	0.866533	0.177873	0.00492786	82.969	0.469618
103 / 1 .	47.81	0.01	33.57	0.28	16.82	1.97	0.1	100.56	Bu-5-5-	82.51		0.795709	0.000125158	0.329243	0.00389722	0.299934	0.031785	0.00106162		0.795709	0.000125158	0.658486	0.00389722	0.299934	0.0635699	0.00212323		1.59142	0.000250316	0.987729	0.00389722	0.299934	0.031785	0.00106162		2.91607	2.74341		2.32035	0.00036497	1.92019	0.0113646	0.87463	0.185375	0.0061915	82.5119	0.58071
104 / 1 .	47.91	0.02	33.31	0.33	17.15	1.82	0.08	100.63	Bu-5-5-	83.89		0.797373	0.000250316	0.326693	0.00459316	0.305819	0.0293648	0.000849293		0.797373	0.000250316	0.653386	0.00459316	0.305819	0.0587296	0.00169859		1.59475	0.000500632	0.980079	0.00459316	0.305819	0.0293648	0.000849293		2.91595	2.74353		2.3251	0.000729909	1.90524	0.0133934	0.891752	0.171253	0.00495299	83.8898	0.463782
105 / 1 .	47.84	0.02	33.36	0.18	17.07	2.01	0.09	100.58	Bu-5-5-	82.43		0.796208	0.000250316	0.327183	0.00250536	0.304392	0.0324303	0.000955455		0.796208	0.000250316	0.654367	0.00250536	0.304392	0.0648607	0.00191091		1.59242	0.000500632	0.98155	0.00250536	0.304392	0.0324303	0.000955455		2.91475	2.74466		2.32075	0.000729609	1.90731	0.00730249	0.887227	0.189053	0.00556982	82.4346	0.514843
106 / 1 .	47.87	0.01	33.72	0.2	16.78	1.94	0.08	100.58	Bu-5-5-	82.71		0.796707	0.000125158	0.330714	0.00278373	0.299221	0.0313009	0.000849293		0.796707	0.000125158	0.661428	0.00278373	0.299221	0.0626018	0.00169859		1.59341	0.000250316	0.992142	0.00278373	0.299221	0.0313009	0.000849293		2.91996	2.73976		2.32635	0.000365457	1.93134	0.00812839	0.873713	0.182795	0.00495981	82.6982	0.467259
107 / 1 .	47.89	0.01	33.79	0.26	17.21	1.97	0.08	101.2	Bu-5-5-	82.85		0.79704	0.000125158	0.331401	0.00361885	0.306888	0.031785	0.000849293		0.79704	0.000125158	0.662801	0.00361885	0.306888	0.0635699	0.00169859		1.59408	0.000250316	0.994202	0.00361885	0.306888	0.031785	0.000849293		2.93167	2.72882		2.33666	0.000366922	1.94312	0.0106093	0.899697	0.186366	0.0049797	82.8402	0.456416
108 / 1 .	47.88	0.02	33.85	0.06	17.4	1.92	0.09	101.23	Bu-5-5-	83.34		0.796874	0.000250316	0.331989	0.00083512	0.310277	0.0309782	0.000955455		0.796874	0.000250316	0.663978	0.00083512	0.310277	0.0619565	0.00191091		1.59375	0.000500632	0.995967	0.00083512	0.310277	0.0309782	0.000955455		2.93326	2.72734		2.33744	0.000734242	1.94762	0.00244962	0.910122	0.181734	0.00560519	83.3555	0.510742
Mean										82.5844
Std dev										1.0328
121 / 1 .	47.29	0.04	33.59	0.27	17.11	1.75	0.08	100.13	Bu-5-6-	84.41		0.787054	0.000500632	0.329439	0.00375804	0.305105	0.0282354	0.000849293		0.787054	0.000500632	0.658878	0.00375804	0.305105	0.0564707	0.00169859		1.57411	0.00100126	0.988317	0.00375804	0.305105	0.0282354	0.000849293		2.90137	2.75731		2.28354	0.00145252	1.91165	0.0109035	0.885225	0.163843	0.00492823	84.3821	0.467576
122 / 1 .	47.31	0.03	33.57	0.15	17.01	1.78	0.06	99.91	Bu-5-6-	84.05		0.787387	0.000375474	0.329243	0.0020878	0.303322	0.0287194	0.00063697		0.787387	0.000375474	0.658486	0.0020878	0.303322	0.0574388	0.00127394		1.57477	0.000750948	0.987729	0.0020878	0.303322	0.0287194	0.00063697		2.89802	2.76051		2.28186	0.00108813	1.90831	0.00605048	0.879034	0.166459	0.0036919	84.0784	0.351883
123 / 1 .	47.29	0.02	33.47	0.13	17.24	1.84	0.08	100.07	Bu-5-6-	83.8		0.787054	0.000250316	0.328262	0.00180943	0.307423	0.0296875	0.000849293		0.787054	0.000250316	0.656524	0.00180943	0.307423	0.0593749	0.00169859		1.57411	0.000500632	0.984786	0.00180943	0.307423	0.0296875	0.000849293		2.89917	2.75941		2.2818	0.000725708	1.90337	0.00524582	0.891271	0.172138	0.00492448	83.8126	0.46095
124 / 1 .	47.96	0.02	32.41	0.18	15.92	2.18	0.14	98.82	Bu-5-6-	80.16		0.798205	0.000250316	0.317866	0.00250536	0.283885	0.0351732	0.00148626		0.798205	0.000250316	0.635732	0.00250536	0.283885	0.0703464	0.00297253		1.59641	0.000500632	0.953598	0.00250536	0.283885	0.0351732	0.00148626		2.87356	2.784		2.29369	0.000719298	1.82681	0.0071993	0.815761	0.202145	0.00854173	80.1411	0.832164
125 / 1 .	47.89	0.01	32.44	0.29	16.04	2.26	0.14	99.08	Bu-5-6-	79.66		0.79704	0.000125158	0.31816	0.00403641	0.286025	0.036464	0.00148626		0.79704	0.000125158	0.63632	0.00403641	0.286025	0.0729279	0.00297253		1.59408	0.000250316	0.954481	0.00403641	0.286025	0.036464	0.00148626		2.87682	2.78085		2.29294	0.000360057	1.83058	0.011612	0.822844	0.209801	0.00855143	79.6832	0.821309
126 / 1 .	48.04	0.03	33.33	0.21	16.1	2.02	0.13	99.86	Bu-5-6-	81.49		0.799537	0.000375474	0.326889	0.00292292	0.287095	0.0325917	0.0013801		0.799537	0.000375474	0.653778	0.00292292	0.287095	0.0651834	0.0027602		1.59907	0.000750948	0.980667	0.00292292	0.287095	0.0325917	0.0013801		2.90448	2.75436		2.32224	0.00109056	1.89889	0.00848956	0.833862	0.189324	0.00801695	81.4966	0.777437
127 / 1 .	47.58	0.02	33.55	0.05	16.44	2.06	0.08	99.78	Bu-5-6-	81.48		0.791881	0.000250316	0.329047	0.000695933	0.293158	0.0332371	0.000849293		0.791881	0.000250316	0.658093	0.000695933	0.293158	0.0664741	0.00169859		1.58376	0.000500632	0.98714	0.000695933	0.293158	0.0332371	0.000849293		2.89934	2.75925		2.29593	0.000725752	1.90804	0.00201775	0.849965	0.192731	0.00492478	81.5161	0.470092
128 / 1 .	47.77	0.01	33.27	0.15	16.8	2.11	0.07	100.18	Bu-5-6-	81.49		0.795043	0.000125158	0.326301	0.0020878	0.299577	0.0340438	0.000743131		0.795043	0.000125158	0.652601	0.0020878	0.299577	0.0680876	0.00148626		1.59009	0.000250316	0.978902	0.0020878	0.299577	0.0340438	0.000743131		2.90569	2.75322		2.31015	0.00036367	1.89626	0.0060665	0.870479	0.197841	0.00431862	81.4811	0.402616
129 / 1 .	47.6	0.01	33.59	0.25	16.73	1.96	0.09	100.23	Bu-5-6-	82.52		0.792214	0.000125158	0.329439	0.00347966	0.298329	0.0316236	0.000955455		0.792214	0.000125158	0.658878	0.00347966	0.298329	0.0632472	0.00191091		1.58443	0.000250316	0.988317	0.00347966	0.298329	0.0316236	0.000955455		2.90738	2.75162		2.30327	0.000363882	1.91561	0.0101167	0.867357	0.183884	0.00555574	82.5079	0.525716
130 / 1 .	47.95	0.01	32.74	0.27	16.56	2.19	0.13	99.84	Bu-5-6-	80.69		0.798039	0.000125158	0.321103	0.00375804	0.295298	0.0353345	0.0013801		0.798039	0.000125158	0.642205	0.00375804	0.295298	0.0706691	0.0027602		1.59608	0.000250316	0.963308	0.00375804	0.295298	0.0353345	0.0013801		2.89541	2.763		2.31065	0.000362383	1.85944	0.010881	0.855007	0.204616	0.00799191	80.6898	0.748576
131 / 1 .	47.45	0.02	33.15	0.13	16.58	1.91	0.11	99.35	Bu-5-6-	82.76		0.789717	0.000250316	0.325124	0.00180943	0.295654	0.0308169	0.00116778		0.789717	0.000250316	0.650247	0.00180943	0.295654	0.0616338	0.00233556		1.57943	0.000500632	0.975371	0.00180943	0.295654	0.0308169	0.00116778		2.88475	2.7732		2.27814	0.0007221	1.8758	0.00521975	0.85289	0.177798	0.0067375	82.7496	0.649444
132 / 1 .	47.85	0.03	33.44	0.07	16.86	1.96	0.12	100.33	Bu-5-6-	82.65		0.796374	0.000375474	0.327968	0.000974306	0.300647	0.0316236	0.00127394		0.796374	0.000375474	0.655936	0.000974306	0.300647	0.0632472	0.00254788		1.59275	0.000750948	0.983904	0.000974306	0.300647	0.0316236	0.00127394		2.91192	2.74733		2.31898	0.00109335	1.91003	0.0028371	0.875462	0.184171	0.00741923	82.6194	0.695301
Mean										82.0967
Std dev										1.5308

## Sheet: Opx
DataSet/Point	SiO2	TiO2	Al2O3	FeO	MnO	MgO	CaO	Na2O	Total	Comment	Mg#		Si	Ti	Al	Fe	Mn	Mg	Ca	Na		Si	Ti	Al	Fe	Mn	Mg	Ca	Na		Si	Ti	Al	Fe	Mn	Mg	Ca	Na		somme		Si	Ti	Al	Fe	Mn	Mg	Ca	Na
10 / 1 .	54.64	0.16	0.99	12.48	0.44	28.79	0.93	0.02	98.46	BU-5-1-	80.44		0.909394	0.00200253	0.00970959	0.173705	0.00620269	0.714321	0.0165837	0.00032269		0.909394	0.00200253	0.0194192	0.173705	0.00620269	0.714321	0.0165837	0.00064538		1.81879	0.00400506	0.0291288	0.173705	0.00620269	0.714321	0.0165837	0.00032269		1.84227	2.17123	1.67535	0.0036892	0.0357755	0.320012	0.011427	1.31597	0.0305518	0.00118897
11 / 1 .	55.07	0.15	0.95	12.74	0.26	28.46	0.86	0.03	98.52	BU-5-1-	79.93		0.91655	0.00187737	0.00931729	0.177324	0.00366522	0.706133	0.0153355	0.000484035		0.91655	0.00187737	0.0186346	0.177324	0.00366522	0.706133	0.0153355	0.00096807		1.8331	0.00375474	0.0279519	0.177324	0.00366522	0.706133	0.0153355	0.000484035		1.84049	2.17334	1.6869	0.00345528	0.0342967	0.326362	0.0067458	1.29963	0.0282248	0.00178172
12 / 1 .	54.91	0.17	0.96	13.66	0.3	28.83	0.8	0.01	99.62	BU-5-1-	79		0.913887	0.00212769	0.00941536	0.190129	0.0042291	0.715314	0.0142656	0.000161345		0.913887	0.00212769	0.0188307	0.190129	0.0042291	0.715314	0.0142656	0.00032269		1.82777	0.00425537	0.0282461	0.190129	0.0042291	0.715314	0.0142656	0.000161345		1.85911	2.15157	1.69901	0.00395559	0.0350083	0.35347	0.00786235	1.32984	0.0265212	0.000599915
16 / 1 .	54.77	0.15	1	12.66	0.49	28.34	0.94	0.01	98.36	BU-5-1-	79.96		0.911557	0.00187737	0.00980767	0.17621	0.00690754	0.703156	0.0167621	0.000161345		0.911557	0.00187737	0.0196153	0.17621	0.00690754	0.703156	0.0167621	0.00032269		1.82311	0.00375474	0.029423	0.17621	0.00690754	0.703156	0.0167621	0.000161345		1.83641	2.17816	1.67399	0.00344762	0.0360218	0.323594	0.0126851	1.29128	0.030782	0.000592591
17 / 1 .	54.55	0.18	0.99	13.16	0.24	28.92	0.94	0.04	99.01	BU-5-1-	79.67		0.907896	0.00225284	0.00970959	0.18317	0.00338328	0.717547	0.0167621	0.00064538		0.907896	0.00225284	0.0194192	0.18317	0.00338328	0.717547	0.0167621	0.00129076		1.81579	0.00450569	0.0291288	0.18317	0.00338328	0.717547	0.0167621	0.00064538		1.85172	2.16015	1.68117	0.00417164	0.0359589	0.339179	0.00626489	1.3287	0.0310387	0.00239013
18 / 1 .	54.73	0.17	0.96	13.05	0.38	28.78	0.96	0.01	99.05	BU-5-1-	79.72		0.910891	0.00212769	0.00941536	0.181639	0.00535687	0.714073	0.0171187	0.000161345		0.910891	0.00212769	0.0188307	0.181639	0.00535687	0.714073	0.0171187	0.00032269		1.82178	0.00425537	0.0282461	0.181639	0.00535687	0.714073	0.0171187	0.000161345		1.85036	2.16174	1.68548	0.00393698	0.0348436	0.336097	0.00991213	1.32129	0.0316758	0.000597092
19 / 1 .	55.25	0.17	0.88	13.4	0.41	28.85	0.77	0.03	99.76	BU-5-1-	79.33		0.919546	0.00212769	0.00863075	0.18651	0.00577978	0.71581	0.0137306	0.000484035		0.919546	0.00212769	0.0172615	0.18651	0.00577978	0.71581	0.0137306	0.00096807		1.83909	0.00425537	0.0258923	0.18651	0.00577978	0.71581	0.0137306	0.000484035		1.86173	2.14854	1.71195	0.00396118	0.0321363	0.347232	0.0107604	1.33265	0.0255628	0.00180229
20 / 1 .	54.67	0.16	0.9	13.11	0.22	28.9	0.82	-0.03	98.76	BU-5-1-	79.71		0.909893	0.00200253	0.0088269	0.182474	0.00310134	0.71705	0.0146222	-0.000484035		0.909893	0.00200253	0.0176538	0.182474	0.00310134	0.71705	0.0146222	-0.00096807		1.81979	0.00400506	0.0264807	0.182474	0.00310134	0.71705	0.0146222	-0.000484035		1.84583	2.16705	1.67951	0.00369632	0.0325859	0.336815	0.00572455	1.32355	0.0269901	-0.00178689
21 / 1 .	54.56	0.14	0.83	13.23	0.31	28.54	0.81	-0.12	98.31	BU-5-1-	79.36		0.908062	0.00175221	0.00814037	0.184144	0.00437007	0.708118	0.0144439	-0.00193614		0.908062	0.00175221	0.0162807	0.184144	0.00437007	0.708118	0.0144439	-0.00387228		1.81612	0.00350442	0.0244211	0.184144	0.00437007	0.708118	0.0144439	-0.00193614		1.8333	2.18186	1.66475	0.00321233	0.0298475	0.337591	0.00801165	1.29819	0.02648	-0.00709905
Mean											79.68
Std dev											0.419583
50 / 1 .	53.04	0.12	0.71	20.09	0.57	24.26	0.5	-0.01	99.28	BU-5-2-	68.28		0.882764	0.0015019	0.00696345	0.279626	0.0080353	0.601925	0.00891599	-0.000161345		0.882764	0.0015019	0.0139269	0.279626	0.0080353	0.601925	0.00891599	-0.00032269		1.76553	0.00300379	0.0208903	0.279626	0.0080353	0.601925	0.00891599	-0.000161345		1.79637	2.22671	1.58577	0.00269797	0.0250179	0.502312	0.0144344	1.08128	0.0160164	-0.000579671
51 / 1 .	53.24	0.14	0.73	19.66	0.4	23.9	0.74	-0.05	98.78	BU-5-2-	68.43		0.886093	0.00175221	0.0071596	0.273641	0.00563881	0.592993	0.0131957	-0.000806725		0.886093	0.00175221	0.0143192	0.273641	0.00563881	0.592993	0.0131957	-0.00161345		1.77219	0.00350442	0.0214788	0.273641	0.00563881	0.592993	0.0131957	-0.000806725		1.78602	2.23962	1.58258	0.00312948	0.0255744	0.488728	0.010071	1.0591	0.0235677	-0.00288165
52 / 1 .	53.44	0.17	0.77	19.79	0.58	24	0.61	0.03	99.39	BU-5-2-	68.37		0.889421	0.00212769	0.00755191	0.27545	0.00817627	0.595474	0.0108775	0.000484035		0.889421	0.00212769	0.0151038	0.27545	0.00817627	0.595474	0.0108775	0.00096807		1.77884	0.00425537	0.0226557	0.27545	0.00817627	0.595474	0.0108775	0.000484035		1.7976	2.22519	1.59882	0.00382473	0.0271506	0.495149	0.0146977	1.07042	0.0195534	0.0017402
56 / 1 .	52.72	0.15	0.63	20.43	0.43	23.63	0.51	0.01	98.51	BU-5-2-	67.34		0.877438	0.00187737	0.00617883	0.284358	0.00606172	0.586294	0.00909431	0.000161345		0.877438	0.00187737	0.0123577	0.284358	0.00606172	0.586294	0.00909431	0.00032269		1.75488	0.00375474	0.0185365	0.284358	0.00606172	0.586294	0.00909431	0.000161345		1.7778	2.24997	1.55991	0.0033376	0.0219695	0.505533	0.0107765	1.04232	0.0161679	0.00057368
57 / 1 .	53.29	0.14	0.7	20.85	0.37	23.4	0.59	-0.04	99.29	BU-5-2-	66.67		0.886925	0.00175221	0.00686537	0.290204	0.0052159	0.580588	0.0105209	-0.00064538		0.886925	0.00175221	0.0137307	0.290204	0.0052159	0.580588	0.0105209	-0.00129076		1.77385	0.00350442	0.0205961	0.290204	0.0052159	0.580588	0.0105209	-0.00064538		1.78765	2.23758	1.58551	0.00313233	0.0245457	0.518782	0.00932417	1.03788	0.0188076	-0.00230742
58 / 1 .	53.39	0.17	0.72	20.71	0.53	23.75	0.63	-0.04	99.85	BU-5-2-	67.15		0.888589	0.00212769	0.00706152	0.288255	0.00747142	0.589272	0.0112342	-0.00064538		0.888589	0.00212769	0.014123	0.288255	0.00747142	0.589272	0.0112342	-0.00129076		1.77718	0.00425537	0.0211846	0.288255	0.00747142	0.589272	0.0112342	-0.00064538		1.79978	2.22249	1.59927	0.00382937	0.0254184	0.518797	0.0134469	1.06056	0.020219	-0.00232309
59 / 1 .	53.1	0.18	0.72	20.26	0.48	23.93	0.71	0.03	99.42	BU-5-2-	67.8		0.883763	0.00225284	0.00706152	0.281992	0.00676657	0.593738	0.0126607	0.000484035		0.883763	0.00225284	0.014123	0.281992	0.00676657	0.593738	0.0126607	0.00096807		1.76753	0.00450569	0.0211846	0.281992	0.00676657	0.593738	0.0126607	0.000484035		1.79626	2.22684	1.58747	0.0040467	0.0253687	0.506532	0.0121545	1.06651	0.022742	0.00173891
60 / 1 .	53.34	0.15	0.64	20.73	0.54	23.76	0.79	0.04	99.99	BU-5-2-	67.14		0.887757	0.00187737	0.00627691	0.288534	0.00761239	0.58952	0.0140873	0.00064538		0.887757	0.00187737	0.0125538	0.288534	0.00761239	0.58952	0.0140873	0.00129076		1.77551	0.00375474	0.0188307	0.288534	0.00761239	0.58952	0.0140873	0.00064538		1.80323	2.21824	1.60083	0.00338533	0.0226375	0.520293	0.0137269	1.06304	0.0254026	0.00232754
61 / 1 .	53.28	0.19	0.67	20.21	0.38	23.86	0.62	-0.02	99.17	BU-5-2-	67.79		0.886759	0.002378	0.00657114	0.281296	0.00535687	0.592001	0.0110558	-0.00032269		0.886759	0.002378	0.0131423	0.281296	0.00535687	0.592001	0.0110558	-0.00064538		1.77352	0.004756	0.0197134	0.281296	0.00535687	0.592001	0.0110558	-0.00032269		1.79134	2.23296	1.58849	0.00425982	0.0235423	0.503898	0.00959598	1.06048	0.0198048	-0.0011561
Mean											67.6633
Std dev											0.62558
1 / 1 .	55.02	0.16	0.84	14.52	0.42	27.35	1.58	0.02	99.92	Bu-5-3--	77.05		0.915718	0.00200253	0.00823844	0.202099	0.00592075	0.678593	0.0281745	0.00032269		0.915718	0.00200253	0.0164769	0.202099	0.00592075	0.678593	0.0281745	0.00064538		1.83144	0.00400506	0.0247153	0.202099	0.00592075	0.678593	0.0281745	0.00032269		1.84963	2.1626	1.69374	0.00370394	0.0304761	0.373808	0.0109512	1.25515	0.0521125	0.00119371
2 / 1 .	54.5	0.16	0.91	15.52	0.43	27.73	0.72	0	99.97	Bu-5-3--	76.1		0.907063	0.00200253	0.00892498	0.216018	0.00606172	0.688021	0.012839	0		0.907063	0.00200253	0.01785	0.216018	0.00606172	0.688021	0.012839	0		1.81413	0.00400506	0.0267749	0.216018	0.00606172	0.688021	0.012839	0		1.84986	2.16233	1.67794	0.00370439	0.0330198	0.399601	0.0112133	1.27274	0.0237503	0
3 / 1 .	54.6	0.16	0.85	14.7	0.44	27.73	0.74	-0.01	99.21	Bu-5-3--	77.08		0.908728	0.00200253	0.00833652	0.204604	0.00620269	0.688021	0.0131957	-0.000161345		0.908728	0.00200253	0.016673	0.204604	0.00620269	0.688021	0.0131957	-0.00032269		1.81746	0.00400506	0.0250096	0.204604	0.00620269	0.688021	0.0131957	-0.000161345		1.8391	2.17497	1.67125	0.00368286	0.0306635	0.376289	0.0114074	1.26534	0.0242682	-0.00059346
4 / 1 .	54.33	0.18	0.91	14.78	0.24	27.66	0.85	-0.03	98.93	Bu-5-3--	76.94		0.904234	0.00225284	0.00892498	0.205718	0.00338328	0.686284	0.0151572	-0.000484035		0.904234	0.00225284	0.01785	0.205718	0.00338328	0.686284	0.0151572	-0.00096807		1.80847	0.00450569	0.0267749	0.205718	0.00338328	0.686284	0.0151572	-0.000484035		1.83391	2.18113	1.65829	0.00413152	0.0327352	0.377268	0.00620464	1.25858	0.0277969	-0.00177535
5 / 1 .	54.34	0.16	0.93	14.51	0.31	26.93	2.78	0	99.97	Bu-5-3--	76.79		0.904401	0.00200253	0.00912113	0.20196	0.00437007	0.668172	0.0495729	0		0.904401	0.00200253	0.0182423	0.20196	0.00437007	0.668172	0.0495729	0		1.8088	0.00400506	0.0273634	0.20196	0.00437007	0.668172	0.0495729	0		1.84872	2.16366	1.67198	0.00370211	0.0337248	0.373367	0.00807904	1.23526	0.0916465	0
6 / 1 .	54.45	0.16	0.96	13.1	0.24	26.7	3.22	0.02	98.84	Bu-5-3--	78.42		0.906231	0.00200253	0.00941536	0.182334	0.00338328	0.662465	0.057419	0.00032269		0.906231	0.00200253	0.0188307	0.182334	0.00338328	0.662465	0.057419	0.00064538		1.81246	0.00400506	0.0282461	0.182334	0.00338328	0.662465	0.057419	0.00032269		1.83331	2.18184	1.6614	0.00367126	0.0345226	0.334276	0.00620261	1.21451	0.105267	0.00118318
14 / 1 .	54.44	0.12	1.18	16.52	0.3	26.83	0.58	-0.02	99.96	Bu-5-3--	74.32		0.906065	0.0015019	0.0115731	0.229936	0.0042291	0.665691	0.0103426	-0.00032269		0.906065	0.0015019	0.0231461	0.229936	0.0042291	0.665691	0.0103426	-0.00064538		1.81213	0.00300379	0.0347192	0.229936	0.0042291	0.665691	0.0103426	-0.00032269		1.84027	2.1736	1.6674	0.00276389	0.042595	0.423144	0.00778268	1.22505	0.019033	-0.00118767
25 / 1 .	55	0.15	0.86	14.57	0.46	28.14	0.57	0.01	99.76	Bu-5-3--	77.49		0.915385	0.00187737	0.0084346	0.202795	0.00648463	0.698194	0.0101642	0.000161345		0.915385	0.00187737	0.0168692	0.202795	0.00648463	0.698194	0.0101642	0.00032269		1.83077	0.00375474	0.0253038	0.202795	0.00648463	0.698194	0.0101642	0.000161345		1.85209	2.15972	1.69538	0.00347706	0.0312433	0.375595	0.0120101	1.29312	0.0188251	0.000597651
26 / 1 .	55.14	0.15	0.84	14.25	0.36	27.45	2.37	0.02	100.59	Bu-5-3--	77.45		0.917715	0.00187737	0.00823844	0.198341	0.00507493	0.681074	0.0422618	0.00032269		0.917715	0.00187737	0.0164769	0.198341	0.00507493	0.681074	0.0422618	0.00064538		1.83543	0.00375474	0.0247153	0.198341	0.00507493	0.681074	0.0422618	0.00032269		1.86347	2.14654	1.71013	0.00349842	0.0307041	0.369602	0.00945695	1.26916	0.0787535	0.00120264
27 / 1 .	54.52	0.15	0.86	14.28	0.46	27.93	0.8	0	99.01	Bu-5-3--	77.71		0.907396	0.00187737	0.0084346	0.198758	0.00648463	0.692983	0.0142656	0		0.907396	0.00187737	0.0168692	0.198758	0.00648463	0.692983	0.0142656	0		1.81479	0.00375474	0.0253038	0.198758	0.00648463	0.692983	0.0142656	0		1.83863	2.17553	1.66837	0.0034518	0.0310163	0.365444	0.0119229	1.27414	0.0262292	0
28 / 1 .	54.56	0.16	0.9	14.4	0.34	27.48	0.78	-0.02	98.59	Bu-5-3--	77.29		0.908062	0.00200253	0.0088269	0.200429	0.00479299	0.681818	0.0139089	-0.00032269		0.908062	0.00200253	0.0176538	0.200429	0.00479299	0.681818	0.0139089	-0.00064538		1.81612	0.00400506	0.0264807	0.200429	0.00479299	0.681818	0.0139089	-0.00032269		1.82802	2.18816	1.65996	0.00366067	0.0322715	0.366388	0.00876168	1.24638	0.0254259	-0.00117977
29 / 1 .	54.42	0.15	0.87	13.93	0.37	27.95	0.77	0.02	98.48	Bu-5-3--	78.15		0.905732	0.00187737	0.00853267	0.193887	0.0052159	0.69348	0.0137306	0.00032269		0.905732	0.00187737	0.0170653	0.193887	0.0052159	0.69348	0.0137306	0.00064538		1.81146	0.00375474	0.025598	0.193887	0.0052159	0.69348	0.0137306	0.00032269		1.83163	2.18384	1.65897	0.00343865	0.0312575	0.35513	0.00955361	1.2702	0.0251495	0.0011821
30 / 1 .	53.78	0.18	0.87	14.45	0.26	27.73	0.8	0.04	98.11	Bu-5-3--	77.38		0.89508	0.00225284	0.00853267	0.201125	0.00366522	0.688021	0.0142656	0.00064538		0.89508	0.00225284	0.0170653	0.201125	0.00366522	0.688021	0.0142656	0.00129076		1.79016	0.00450569	0.025598	0.201125	0.00366522	0.688021	0.0142656	0.00064538		1.82277	2.19447	1.63152	0.00410641	0.0311061	0.366603	0.00668084	1.2541	0.0260028	0.00235275
Mean											77.09
Std dev											1.0189
37 / 1 .	55.51	0.14	1.16	11.86	0.33	30.4	0.67	0.02	100.09	Bu-5-4-	82.04		0.923873	0.00175221	0.0113769	0.165075	0.00465202	0.754268	0.0119474	0.00032269		0.923873	0.00175221	0.0227538	0.165075	0.00465202	0.754268	0.0119474	0.00064538		1.84775	0.00350442	0.0341307	0.165075	0.00465202	0.754268	0.0119474	0.00032269		1.88497	2.12205	1.74147	0.00330286	0.0428902	0.311161	0.00876889	1.42177	0.0225205	0.00121652
38 / 1 .	55.18	0.13	1.12	11.35	0.31	29.65	1.48	-0.01	99.21	Bu-5-4-	82.33		0.918381	0.00162705	0.0109846	0.157977	0.00437007	0.735659	0.0263913	-0.000161345		0.918381	0.00162705	0.0219692	0.157977	0.00437007	0.735659	0.0263913	-0.00032269		1.83676	0.00325411	0.0329538	0.157977	0.00437007	0.735659	0.0263913	-0.000161345		1.86605	2.14356	1.71375	0.00303617	0.0409956	0.294793	0.00815479	1.37278	0.0492476	-0.000602156
39 / 1 .	55.58	0.16	0.98	11.98	0.43	30.19	0.69	0.05	100.07	Bu-5-4-	81.8		0.925038	0.00200253	0.00961152	0.166746	0.00606172	0.749057	0.0123041	0.000806725		0.925038	0.00200253	0.019223	0.166746	0.00606172	0.749057	0.0123041	0.00161345		1.85008	0.00400506	0.0288346	0.166746	0.00606172	0.749057	0.0123041	0.000806725		1.88205	2.12535	1.74096	0.00376885	0.0361786	0.313823	0.0114084	1.40976	0.0231568	0.00303659
43 / 1 .	55.08	0.15	1.22	11.76	0.2	30.12	0.85	0	99.4	Bu-5-4-	82.02		0.916717	0.00187737	0.0119654	0.163683	0.0028194	0.74732	0.0151572	0		0.916717	0.00187737	0.0239307	0.163683	0.0028194	0.74732	0.0151572	0		1.83343	0.00375474	0.0358961	0.163683	0.0028194	0.74732	0.0151572	0		1.87151	2.13732	1.71564	0.00351351	0.0447865	0.306334	0.00527653	1.39861	0.0283668	0
44 / 1 .	55.63	0.12	1.13	11.49	0.38	29.82	0.82	0.05	99.43	Bu-5-4-	82.23		0.92587	0.0015019	0.0110827	0.159925	0.00535687	0.739877	0.0146222	0.000806725		0.92587	0.0015019	0.0221653	0.159925	0.00535687	0.739877	0.0146222	0.00161345		1.85174	0.00300379	0.033248	0.159925	0.00535687	0.739877	0.0146222	0.000806725		1.87093	2.13797	1.73224	0.00280995	0.0414699	0.29921	0.0100223	1.38426	0.0273572	0.00301866
45 / 1 .	54.89	0.14	1.06	11.4	0.29	30.05	0.94	-0.01	98.76	Bu-5-4-	82.45		0.913554	0.00175221	0.0103961	0.158673	0.00408813	0.745584	0.0167621	-0.000161345		0.913554	0.00175221	0.0207923	0.158673	0.00408813	0.745584	0.0167621	-0.00032269		1.82711	0.00350442	0.0311884	0.158673	0.00408813	0.745584	0.0167621	-0.000161345		1.86088	2.14952	1.70002	0.00326066	0.038692	0.295271	0.00760754	1.38744	0.0311922	-0.000600488
55 / 1 .	54.91	0.13	1.17	11.53	0.29	29.79	1	-0.03	98.79	Bu-5-4-	82.16		0.913887	0.00162705	0.011475	0.160482	0.00408813	0.739133	0.017832	-0.000484035		0.913887	0.00162705	0.02295	0.160482	0.00408813	0.739133	0.017832	-0.00096807		1.82777	0.00325411	0.0344249	0.160482	0.00408813	0.739133	0.017832	-0.000484035		1.85903	2.15166	1.69894	0.00302474	0.0426647	0.298341	0.00759997	1.37407	0.0331502	-0.00179967
56 / 1 .	54.9	0.17	1.17	11.96	0.35	30.5	0.65	0.01	99.7	Bu-5-4-	81.97		0.913721	0.00212769	0.011475	0.166467	0.00493396	0.756749	0.0115908	0.000161345		0.913721	0.00212769	0.02295	0.166467	0.00493396	0.756749	0.0115908	0.00032269		1.82744	0.00425537	0.0344249	0.166467	0.00493396	0.756749	0.0115908	0.000161345		1.87886	2.12895	1.71676	0.00399763	0.0431198	0.312769	0.00927022	1.42183	0.0217775	0.00060629
57 / 1 .	54.86	0.13	1.15	11.3	0.23	29.9	0.64	0	98.22	Bu-5-4-	82.5		0.913055	0.00162705	0.0112788	0.157281	0.00324231	0.741862	0.0114125	0		0.913055	0.00162705	0.0225576	0.157281	0.00324231	0.741862	0.0114125	0		1.82611	0.00325411	0.0338365	0.157281	0.00324231	0.741862	0.0114125	0		1.85104	2.16095	1.6901	0.00301174	0.041755	0.291133	0.00600164	1.37321	0.0211249	0
58 / 1 .	54.62	0.17	1.3	9.8	0.23	27.65	4.84	0.06	98.67	Bu-5-4-	83.42		0.909061	0.00212769	0.01275	0.136403	0.00324231	0.686036	0.0863068	0.00096807		0.909061	0.00212769	0.0254999	0.136403	0.00324231	0.686036	0.0863068	0.00193614		1.81812	0.00425537	0.0382499	0.136403	0.00324231	0.686036	0.0863068	0.00096807		1.85061	2.16145	1.68232	0.00393752	0.0471905	0.252429	0.00600027	1.26959	0.15972	0.00358304
59 / 1 .	55	0.14	1.15	11.82	0.19	30.07	0.71	0.02	99.09	Bu-5-4-	81.94		0.915385	0.00175221	0.0112788	0.164519	0.00267843	0.74608	0.0126607	0.00032269		0.915385	0.00175221	0.0225576	0.164519	0.00267843	0.74608	0.0126607	0.00064538		1.83077	0.00350442	0.0338365	0.164519	0.00267843	0.74608	0.0126607	0.00032269		1.86628	2.1433	1.70836	0.00327011	0.0420988	0.307037	0.0049987	1.39239	0.0236284	0.00120446
60 / 1 .	54.73	0.15	1.25	10.56	0.24	28.38	3.35	0.01	98.68	Bu-5-4-	82.73		0.910891	0.00187737	0.0122596	0.146981	0.00338328	0.704148	0.0597372	0.000161345		0.910891	0.00187737	0.0245192	0.146981	0.00338328	0.704148	0.0597372	0.00032269		1.82178	0.00375474	0.0367788	0.146981	0.00338328	0.704148	0.0597372	0.000161345		1.85186	2.15999	1.68684	0.00347663	0.0454061	0.272188	0.00626537	1.30398	0.110625	0.000597577
70 / 1 .	55.41	0.14	1.24	11.91	0.34	30.15	0.48	-0.05	99.62	Bu-5-4-	81.86		0.922209	0.00175221	0.0121615	0.165771	0.00479299	0.748065	0.00855935	-0.000806725		0.922209	0.00175221	0.024323	0.165771	0.00479299	0.748065	0.00855935	-0.00161345		1.84442	0.00350442	0.0364845	0.165771	0.00479299	0.748065	0.00855935	-0.000806725		1.87386	2.13463	1.72809	0.0032834	0.0455779	0.310632	0.00898138	1.40177	0.016039	-0.00302338
71 / 1 .	55.25	0.12	1.17	11.82	0.26	29.9	0.5	0.01	99.04	Bu-5-4-	81.84		0.919546	0.0015019	0.011475	0.164519	0.00366522	0.741862	0.00891599	0.000161345		0.919546	0.0015019	0.02295	0.164519	0.00366522	0.741862	0.00891599	0.00032269		1.83909	0.00300379	0.0344249	0.164519	0.00366522	0.741862	0.00891599	0.000161345		1.86328	2.14675	1.71337	0.00279846	0.0427622	0.306544	0.00682935	1.3823	0.016613	0.000601262
72 / 1 .	55.59	0.13	1.12	12.09	0.41	30.06	0.75	-0.03	100.12	Bu-5-4-	81.59		0.925205	0.00162705	0.0109846	0.168277	0.00577978	0.745832	0.013374	-0.000484035		0.925205	0.00162705	0.0219692	0.168277	0.00577978	0.745832	0.013374	-0.00096807		1.85041	0.00325411	0.0329538	0.168277	0.00577978	0.745832	0.013374	-0.000484035		1.88109	2.12642	1.7404	0.00306064	0.0413261	0.316544	0.0108723	1.40298	0.0251577	-0.00182103
Mean											82.192
Std dev											0.454819
112 / 1 .	55.41	0.13	1.08	11.4	0.2	30.18	0.82	0	99.22	Bu-5-6-	82.51		0.922209	0.00162705	0.0105923	0.158673	0.0028194	0.748809	0.0146222	0		0.922209	0.00162705	0.0211846	0.158673	0.0028194	0.748809	0.0146222	0		1.84442	0.00325411	0.0317769	0.158673	0.0028194	0.748809	0.0146222	0		1.86994	2.1391	1.72448	0.0030425	0.039614	0.296709	0.00527213	1.40023	0.0273427	0
113 / 1 .	55.28	0.14	1.12	12.03	0.27	30.22	0.71	0.02	99.8	Bu-5-6-	81.74		0.920045	0.00175221	0.0109846	0.167441	0.00380619	0.749802	0.0126607	0.00032269		0.920045	0.00175221	0.0219692	0.167441	0.00380619	0.749802	0.0126607	0.00064538		1.84009	0.00350442	0.0329538	0.167441	0.00380619	0.749802	0.0126607	0.00032269		1.87812	2.12979	1.72796	0.00329087	0.0412608	0.314476	0.0071485	1.40822	0.0237784	0.0012121
114 / 1 .	55.55	0.13	0.97	11.71	0.24	30.19	0.67	0.03	99.51	Bu-5-6-	82.13		0.924539	0.00162705	0.00951344	0.162988	0.00338328	0.749057	0.0119474	0.000484035		0.924539	0.00162705	0.0190269	0.162988	0.00338328	0.749057	0.0119474	0.00096807		1.84908	0.00325411	0.0285403	0.162988	0.00338328	0.749057	0.0119474	0.000484035		1.87354	2.135	1.73216	0.00304835	0.0356476	0.305363	0.00633871	1.40339	0.0223839	0.00181371
118 / 1 .	56.08	0.16	1.1	11.77	0.19	29.95	0.74	0.02	100	Bu-5-6-	81.94		0.93336	0.00200253	0.0107884	0.163823	0.00267843	0.743102	0.0131957	0.00032269		0.93336	0.00200253	0.0215769	0.163823	0.00267843	0.743102	0.0131957	0.00064538		1.86672	0.00400506	0.0323653	0.163823	0.00267843	0.743102	0.0131957	0.00032269		1.88038	2.12723	1.75508	0.00376552	0.0405728	0.308049	0.00503648	1.39732	0.0248129	0.00121356
119 / 1 .	55.76	0.15	1.16	11.73	0.4	29.74	1.3	0.01	100.25	Bu-5-6-	81.89		0.928034	0.00187737	0.0113769	0.163266	0.00563881	0.737892	0.0231816	0.000161345		0.928034	0.00187737	0.0227538	0.163266	0.00563881	0.737892	0.0231816	0.00032269		1.85607	0.00375474	0.0341307	0.163266	0.00563881	0.737892	0.0231816	0.000161345		1.88297	2.12431	1.74746	0.00353502	0.0428446	0.307424	0.0106177	1.38943	0.0436501	0.000607614
120 / 1 .	55.71	0.16	1.15	12.01	0.22	29.78	1.13	0.04	100.2	Bu-5-6-	81.55		0.927202	0.00200253	0.0112788	0.167163	0.00310134	0.738884	0.0201501	0.00064538		0.927202	0.00200253	0.0225576	0.167163	0.00310134	0.738884	0.0201501	0.00129076		1.8544	0.00400506	0.0338365	0.167163	0.00310134	0.738884	0.0201501	0.00064538		1.88235	2.125	1.74532	0.00376946	0.0424614	0.31466	0.00583782	1.39084	0.0379297	0.00242966
133 / 1 .	55.84	0.15	1.25	11.44	0.18	30.32	0.79	-0.02	99.95	Bu-5-6-	82.53		0.929366	0.00187737	0.0122596	0.159229	0.00253746	0.752283	0.0140873	-0.00032269		0.929366	0.00187737	0.0245192	0.159229	0.00253746	0.752283	0.0140873	-0.00064538		1.85873	0.00375474	0.0367788	0.159229	0.00253746	0.752283	0.0140873	-0.00032269		1.88325	2.12398	1.75023	0.00353556	0.0461758	0.299869	0.00477869	1.41674	0.0265299	-0.00121541
134 / 1 .	54.99	0.14	1.15	12.01	0.09	30.19	0.64	0	99.2	Bu-5-6-	81.75		0.915219	0.00175221	0.0112788	0.167163	0.00126873	0.749057	0.0114125	0		0.915219	0.00175221	0.0225576	0.167163	0.00126873	0.749057	0.0114125	0		1.83044	0.00350442	0.0338365	0.167163	0.00126873	0.749057	0.0114125	0		1.86843	2.14083	1.71002	0.00327389	0.0421474	0.312333	0.00237054	1.39956	0.0213234	0
135 / 1 .	54.93	0.14	1.27	11.98	0.27	29.77	0.57	0	98.94	Bu-5-6-	81.59		0.91422	0.00175221	0.0124557	0.166746	0.00380619	0.738636	0.0101642	0		0.91422	0.00175221	0.0249115	0.166746	0.00380619	0.738636	0.0101642	0		1.82844	0.00350442	0.0373672	0.166746	0.00380619	0.738636	0.0101642	0		1.86024	2.15026	1.70067	0.00325953	0.0463412	0.310186	0.00708042	1.37404	0.0189079	0
136 / 1 .	54.85	0.16	1.21	11.25	0.13	30.02	0.72	0	98.33	Bu-5-6-	82.63		0.912889	0.00200253	0.0118673	0.156585	0.00183261	0.744839	0.012839	0		0.912889	0.00200253	0.0237346	0.156585	0.00183261	0.744839	0.012839	0		1.82578	0.00400506	0.0356018	0.156585	0.00183261	0.744839	0.012839	0		1.85472	2.15666	1.69315	0.00371413	0.044021	0.290421	0.00339898	1.38147	0.0238128	0
137 / 1 .	54.55	0.18	1.14	11.7	0.15	29.96	0.78	0.02	98.49	Bu-5-6-	82.03		0.907896	0.00225284	0.0111807	0.162848	0.00211455	0.743351	0.0139089	0.00032269		0.907896	0.00225284	0.0223615	0.162848	0.00211455	0.743351	0.0139089	0.00064538		1.81579	0.00450569	0.0335422	0.162848	0.00211455	0.743351	0.0139089	0.00032269		1.85538	2.1559	1.68449	0.00417988	0.041489	0.302145	0.00392329	1.3792	0.0258064	0.00119742
138 / 1 .	54.79	0.17	1.07	12.08	0.25	30.12	1.1	-0.03	99.55	Bu-5-6-	81.64		0.91189	0.00212769	0.0104942	0.168137	0.00352425	0.74732	0.0196152	-0.000484035		0.91189	0.00212769	0.0209884	0.168137	0.00352425	0.74732	0.0196152	-0.00096807		1.82378	0.00425537	0.0314826	0.168137	0.00352425	0.74732	0.0196152	-0.000484035		1.87264	2.13603	1.70764	0.00398438	0.0393037	0.31486	0.00659964	1.39946	0.0367321	-0.00181284
139 / 1 .	55.38	0.19	1.22	10.86	0.21	29.4	2.48	0.04	99.78	Bu-5-6-	82.83		0.92171	0.002378	0.0119654	0.151157	0.00296037	0.729456	0.0442233	0.00064538		0.92171	0.002378	0.0239307	0.151157	0.00296037	0.729456	0.0442233	0.00129076		1.84342	0.004756	0.0358961	0.151157	0.00296037	0.729456	0.0442233	0.00064538		1.87711	2.13094	1.73015	0.00446376	0.0449205	0.283737	0.00555693	1.36927	0.0830119	0.00242289
Mean											82.0585
Std dev											0.432644

## Sheet: Cpx
DataSet/Point	SiO2	TiO2	Al2O3	FeO	MnO	MgO	CaO	Na2O	Total	Comment	Mg#		Si	Ti	Al	Fe	Mn	Mg	Ca	Na		Si	Ti	Al	Fe	Mn	Mg	Ca	Na		Si	Ti	Al	Fe	Mn	Mg	Ca	Na		somme		Si	Ti	Al	Fe	Mn	Mg	Ca	Na
13 / 1 .	52.89	0.27	1.47	4.78	0.18	16.31	22.76	0.23	98.89	BU-5-1-	85.89		0.880268	0.00337927	0.0144173	0.0665312	0.00253746	0.404674	0.405856	0.00371093		0.880268	0.00337927	0.0288346	0.0665312	0.00253746	0.404674	0.405856	0.00742187		1.76054	0.00675853	0.0432518	0.0665312	0.00253746	0.404674	0.405856	0.00371093		1.7995	2.22284	1.58404	0.006081	0.0518879	0.119723	0.00456617	0.728213	0.730339	0.0133557
14 / 1 .	52.76	0.27	1.48	4.88	0.16	15.83	22.72	0.28	98.38	BU-5-1-	85.25		0.878104	0.00337927	0.0145154	0.0679231	0.00225552	0.392765	0.405143	0.00451766		0.878104	0.00337927	0.0290307	0.0679231	0.00225552	0.392765	0.405143	0.00903532		1.75621	0.00675853	0.0435461	0.0679231	0.00225552	0.392765	0.405143	0.00451766		1.78764	2.23759	1.56973	0.0060409	0.0518963	0.121422	0.00403205	0.702121	0.724248	0.0161519
15 / 1 .	52.65	0.27	1.41	4.49	0.27	15.91	22.93	0.32	98.24	BU-5-1-	86.34		0.876273	0.00337927	0.0138288	0.0624948	0.00380619	0.39475	0.408887	0.00516304		0.876273	0.00337927	0.0276576	0.0624948	0.00380619	0.39475	0.408887	0.0103261		1.75255	0.00675853	0.0414865	0.0624948	0.00380619	0.39475	0.408887	0.00516304		1.78757	2.23767	1.5664	0.00604069	0.0494401	0.111714	0.00680386	0.705645	0.730917	0.0184586
22 / 1 .	53.16	0.27	1.39	4.45	0.12	16.31	22.46	0.26	98.43	BU-5-1-	86.74		0.884761	0.00337927	0.0136327	0.061938	0.00169164	0.404674	0.400506	0.00419497		0.884761	0.00337927	0.0272653	0.061938	0.00169164	0.404674	0.400506	0.00838994		1.76952	0.00675853	0.040898	0.061938	0.00169164	0.404674	0.400506	0.00419497		1.79261	2.23139	1.58603	0.00605769	0.048876	0.111031	0.00303245	0.725422	0.71795	0.0150399
23 / 1 .	53.7	0.25	1.33	4.52	0.18	16.19	22.48	0.27	98.91	BU-5-1-	86.46		0.893749	0.00312895	0.0130442	0.0629123	0.00253746	0.401697	0.400863	0.00435631		0.893749	0.00312895	0.0260884	0.0629123	0.00253746	0.401697	0.400863	0.00871263		1.7875	0.0062579	0.0391326	0.0629123	0.00253746	0.401697	0.400863	0.00435631		1.79969	2.22261	1.60847	0.00563114	0.046951	0.113223	0.00456664	0.72293	0.721429	0.01568
24 / 1 .	53.23	0.29	1.41	4.82	0.09	16.34	22.45	0.25	98.88	BU-5-1-	85.8		0.885926	0.00362958	0.0138288	0.0670879	0.00126873	0.405419	0.400328	0.00403362		0.885926	0.00362958	0.0276576	0.0670879	0.00126873	0.405419	0.400328	0.00806725		1.77185	0.00725916	0.0414865	0.0670879	0.00126873	0.405419	0.400328	0.00403362		1.79938	2.22298	1.59412	0.00653101	0.0497667	0.120717	0.00228294	0.729504	0.720344	0.0145161
25 / 1 .	53.52	0.28	1.35	4.56	0.16	16.13	22.71	0.25	98.96	BU-5-1-	86.3		0.890753	0.00350442	0.0132404	0.0634691	0.00225552	0.400208	0.404964	0.00403362		0.890753	0.00350442	0.0264807	0.0634691	0.00225552	0.400208	0.404964	0.00806725		1.78151	0.00700885	0.0397211	0.0634691	0.00225552	0.400208	0.404964	0.00403362		1.7997	2.22259	1.60309	0.00630692	0.0476574	0.114225	0.00405927	0.720256	0.728816	0.0145186
29 / 1 .	53.44	0.26	1.4	4.59	0.32	16.59	23.13	0.28	100.01	BU-5-1-	86.56		0.889421	0.00325411	0.0137307	0.0638866	0.00451105	0.411622	0.412454	0.00451766		0.889421	0.00325411	0.0274615	0.0638866	0.00451105	0.411622	0.412454	0.00903532		1.77884	0.00650822	0.0411922	0.0638866	0.00451105	0.411622	0.412454	0.00451766		1.82165	2.19582	1.62021	0.00592783	0.0500251	0.116379	0.00821753	0.749829	0.751345	0.0164591
30 / 1 .	53.25	0.28	1.35	4.18	0.26	16.72	23.62	0.13	99.77	BU-5-1-	87.71		0.886259	0.00350442	0.0132404	0.05818	0.00366522	0.414847	0.421192	0.00209748		0.886259	0.00350442	0.0264807	0.05818	0.00366522	0.414847	0.421192	0.00419497		1.77252	0.00700885	0.0397211	0.05818	0.00366522	0.414847	0.421192	0.00209748		1.81832	2.19983	1.61151	0.00637218	0.0481505	0.10579	0.00666456	0.754326	0.765862	0.00762781
31 / 1 .	53.07	0.28	1.6	4.38	0.18	16.99	22.9	0.31	99.72	BU-5-1-	87.36		0.883263	0.00350442	0.0156923	0.0609637	0.00253746	0.421546	0.408353	0.00500169		0.883263	0.00350442	0.0313845	0.0609637	0.00253746	0.421546	0.408353	0.0100034		1.76653	0.00700885	0.0470768	0.0609637	0.00253746	0.421546	0.408353	0.00500169		1.82156	2.19593	1.60891	0.0063835	0.0571687	0.111049	0.00462213	0.76787	0.743837	0.0182217
Mean											86.441
Std dev											0.72433
47 / 1 .	52.23	0.3	1.32	8.37	0.25	15.38	20.92	0.19	98.96	BU-5-2-	76.62		0.869283	0.00375474	0.0129461	0.116499	0.00352425	0.3816	0.373045	0.00306555		0.869283	0.00375474	0.0258923	0.116499	0.00352425	0.3816	0.373045	0.00613111		1.73857	0.00750948	0.0388384	0.116499	0.00352425	0.3816	0.373045	0.00306555		1.77973	2.24753	1.54709	0.00668242	0.0460812	0.207337	0.00627222	0.679145	0.66392	0.0109117
48 / 1 .	52.51	0.31	1.2	8.32	0.3	15.02	21.18	0.19	99.02	BU-5-2-	76.3		0.873943	0.0038799	0.0117692	0.115803	0.0042291	0.372668	0.377681	0.00306555		0.873943	0.0038799	0.0235384	0.115803	0.0042291	0.372668	0.377681	0.00613111		1.74789	0.0077598	0.0353076	0.115803	0.0042291	0.372668	0.377681	0.00306555		1.77787	2.24988	1.55376	0.00689797	0.0418483	0.205884	0.00751882	0.662556	0.67147	0.0109003
49 / 1 .	52.48	0.33	1.26	7.65	0.26	14.97	20.89	0.24	98.08	BU-5-2-	77.71		0.873444	0.00413021	0.0123577	0.106478	0.00366522	0.371427	0.37251	0.00387228		0.873444	0.00413021	0.0247153	0.106478	0.00366522	0.371427	0.37251	0.00774456		1.74689	0.00826043	0.037073	0.106478	0.00366522	0.371427	0.37251	0.00387228		1.76411	2.26743	1.54085	0.00728617	0.0436007	0.187839	0.00646587	0.65524	0.657151	0.0136623
53 / 1 .	52.5	0.32	1.48	7.69	0.22	14.76	22.45	0.27	99.7	BU-5-2-	77.38		0.873777	0.00400506	0.0145154	0.107034	0.00310134	0.366217	0.400328	0.00435631		0.873777	0.00400506	0.0290307	0.107034	0.00310134	0.366217	0.400328	0.00871263		1.74755	0.00801011	0.0435461	0.107034	0.00310134	0.366217	0.400328	0.00435631		1.79221	2.23189	1.56599	0.00717789	0.052029	0.191828	0.00555825	0.656336	0.71747	0.0156148
54 / 1 .	52.44	0.31	1.41	7.43	0.22	14.73	22.18	0.21	98.93	BU-5-2-	77.93		0.872778	0.0038799	0.0138288	0.103416	0.00310134	0.365472	0.395513	0.00338824		0.872778	0.0038799	0.0276576	0.103416	0.00310134	0.365472	0.395513	0.00677649		1.74556	0.0077598	0.0414865	0.103416	0.00310134	0.365472	0.395513	0.00338824		1.77859	2.24897	1.55232	0.00690077	0.0491917	0.183935	0.00551603	0.650027	0.703458	0.0120526
55 / 1 .	52.27	0.32	1.32	7.39	0.2	14.75	22.23	0.24	98.71	BU-5-2-	78.06		0.869949	0.00400506	0.0129461	0.102859	0.0028194	0.365969	0.396405	0.00387228		0.869949	0.00400506	0.0258923	0.102859	0.0028194	0.365969	0.396405	0.00774456		1.7399	0.00801011	0.0388384	0.102859	0.0028194	0.365969	0.396405	0.00387228		1.77564	2.25271	1.54472	0.00711155	0.0459754	0.182641	0.00500625	0.64983	0.703874	0.0137516
62 / 1 .	51.87	0.29	1.29	7.33	0.28	14.9	21.76	0.27	98	BU-5-2-	78.38		0.863291	0.00362958	0.0126519	0.102024	0.00394716	0.36969	0.388024	0.00435631		0.863291	0.00362958	0.0253038	0.102024	0.00394716	0.36969	0.388024	0.00871263		1.72658	0.00725916	0.0379557	0.102024	0.00394716	0.36969	0.388024	0.00435631		1.76462	2.26677	1.52338	0.00640484	0.0446516	0.180033	0.00696526	0.652364	0.684716	0.0153745
63 / 1 .	52.01	0.3	1.27	7.73	0.26	14.75	21.94	0.25	98.51	BU-5-2-	77.27		0.865621	0.00375474	0.0124557	0.107591	0.00366522	0.365969	0.391234	0.00403362		0.865621	0.00375474	0.0249115	0.107591	0.00366522	0.365969	0.391234	0.00806725		1.73124	0.00750948	0.0373672	0.107591	0.00366522	0.365969	0.391234	0.00403362		1.77081	2.25885	1.53285	0.00664895	0.0441136	0.190524	0.00649043	0.648062	0.692802	0.0142856
64 / 1 .	52.07	0.3	1.29	7.92	0.21	14.98	22.04	0.18	98.99	BU-5-2-	77.12		0.86662	0.00375474	0.0126519	0.110236	0.00296037	0.371675	0.393017	0.00290421		0.86662	0.00375474	0.0253038	0.110236	0.00296037	0.371675	0.393017	0.00580842		1.73324	0.00750948	0.0379557	0.110236	0.00296037	0.371675	0.393017	0.00290421		1.77938	2.24798	1.54204	0.00668109	0.0450249	0.196151	0.00526762	0.66135	0.699325	0.0103354
Mean											77.4189
Std dev											0.678591
7 / 1 .	53.07	0.28	1.25	5	0.09	15.91	22.71	0.21	98.53	Bu-5-3--	85.02		0.883263	0.00350442	0.0122596	0.0695933	0.00126873	0.39475	0.404964	0.00338824		0.883263	0.00350442	0.0245192	0.0695933	0.00126873	0.39475	0.404964	0.00677649		1.76653	0.00700885	0.0367788	0.0695933	0.00126873	0.39475	0.404964	0.00338824		1.78864	2.23634	1.57984	0.00626815	0.043856	0.124477	0.0022693	0.706065	0.724336	0.0121207
8 / 1 .	52.93	0.28	1.24	5.14	0.23	16	22.94	0.26	99.02	Bu-5-3--	84.73		0.880933	0.00350442	0.0121615	0.0715419	0.00324231	0.396983	0.409066	0.00419497		0.880933	0.00350442	0.024323	0.0715419	0.00324231	0.396983	0.409066	0.00838994		1.76187	0.00700885	0.0364845	0.0715419	0.00324231	0.396983	0.409066	0.00419497		1.79798	2.22471	1.5839	0.0063009	0.0437324	0.128631	0.00582963	0.713769	0.735494	0.015085
9 / 1 .	52.69	0.3	1.18	5.02	-0.1	15.98	22.89	0.28	98.25	Bu-5-3--	85.03		0.876939	0.00375474	0.0115731	0.0698717	-0.0014097	0.396487	0.408174	0.00451766		0.876939	0.00375474	0.0231461	0.0698717	-0.0014097	0.396487	0.408174	0.00903532		1.75388	0.00750948	0.0347192	0.0698717	-0.0014097	0.396487	0.408174	0.00451766		1.786	2.23964	1.56621	0.00670596	0.0413389	0.124791	-0.00251772	0.708124	0.728998	0.0161371
13 / 1 .	52.46	0.28	1.72	5.63	0.23	15.41	22	0.29	98.02	Bu-5-3--	83		0.873111	0.00350442	0.0168692	0.0783621	0.00324231	0.382344	0.392304	0.004679		0.873111	0.00350442	0.0337384	0.0783621	0.00324231	0.382344	0.392304	0.00935801		1.74622	0.00700885	0.0506076	0.0783621	0.00324231	0.382344	0.392304	0.004679		1.77596	2.2523	1.55061	0.00622373	0.0599182	0.139168	0.00575823	0.67903	0.696717	0.0166195
15 / 1 .	52.79	0.25	1.78	5.82	0.23	15.4	22.77	0.28	99.33	Bu-5-3--	82.5		0.878603	0.00312895	0.0174577	0.0810066	0.00324231	0.382096	0.406034	0.00451766		0.878603	0.00312895	0.0349153	0.0810066	0.00324231	0.382096	0.406034	0.00903532		1.75721	0.0062579	0.052373	0.0810066	0.00324231	0.382096	0.406034	0.00451766		1.79806	2.22462	1.57978	0.00562605	0.0627799	0.145655	0.00582988	0.687032	0.730075	0.0162461
16 / 1 .	52.67	0.24	1.75	5.92	0.14	15.54	22.33	0.24	98.83	Bu-5-3--	82.39		0.876606	0.00300379	0.0171634	0.0823985	0.00197358	0.38557	0.398188	0.00387228		0.876606	0.00300379	0.0343269	0.0823985	0.00197358	0.38557	0.398188	0.00774456		1.75321	0.00600758	0.0514903	0.0823985	0.00197358	0.38557	0.398188	0.00387228		1.78981	2.23487	1.56896	0.00537622	0.0614386	0.147478	0.00353234	0.690097	0.712682	0.0138613
17 / 1 .	52.65	0.24	1.77	5.24	0.27	15.16	22.7	0.26	98.28	Bu-5-3--	83.75		0.876273	0.00300379	0.0173596	0.0729338	0.00380619	0.376141	0.404786	0.00419497		0.876273	0.00300379	0.0347192	0.0729338	0.00380619	0.376141	0.404786	0.00838994		1.75255	0.00600758	0.0520787	0.0729338	0.00380619	0.376141	0.404786	0.00419497		1.78005	2.24712	1.55981	0.00534691	0.061802	0.129826	0.00677523	0.669552	0.720541	0.0149345
18 / 1 .	53.08	0.25	1.84	5.82	0.19	15.4	22.58	0.3	99.46	Bu-5-3--	82.51		0.88343	0.00312895	0.0180461	0.0810066	0.00267843	0.382096	0.402646	0.00484035		0.88343	0.00312895	0.0360922	0.0810066	0.00267843	0.382096	0.402646	0.0096807		1.76686	0.0062579	0.0541383	0.0810066	0.00267843	0.382096	0.402646	0.00484035		1.80076	2.22129	1.59084	0.00563449	0.0649934	0.145873	0.00482321	0.688063	0.725069	0.0174326
Mean											83.6162
Std dev											1.16991
40 / 1 .	52.78	0.29	1.57	4.23	0.15	16.52	22.76	0.34	98.64	Bu-5-4-	87.45		0.878437	0.00362958	0.015398	0.0588759	0.00211455	0.409885	0.405856	0.00548573		0.878437	0.00362958	0.0307961	0.0588759	0.00211455	0.409885	0.405856	0.0109715		1.75687	0.00725916	0.0461941	0.0588759	0.00211455	0.409885	0.405856	0.00548573		1.80057	2.22152	1.58168	0.0065353	0.0554504	0.10601	0.00380739	0.738025	0.73077	0.0197548
41 / 1 .	52.99	0.28	1.65	4.09	0.15	16.18	23.04	0.27	98.65	Bu-5-4-	87.58		0.881932	0.00350442	0.0161827	0.0569273	0.00211455	0.401449	0.410849	0.00435631		0.881932	0.00350442	0.0323653	0.0569273	0.00211455	0.401449	0.410849	0.00871263		1.76386	0.00700885	0.048548	0.0569273	0.00211455	0.401449	0.410849	0.00435631		1.79785	2.22487	1.58559	0.00630044	0.0581881	0.102347	0.00380166	0.721747	0.738647	0.015664
42 / 1 .	52.8	0.28	1.69	4.12	0.16	16.61	22.6	0.25	98.51	Bu-5-4-	87.79		0.87877	0.00350442	0.016575	0.0573449	0.00225552	0.412118	0.403003	0.00403362		0.87877	0.00350442	0.0331499	0.0573449	0.00225552	0.412118	0.403003	0.00806725		1.75754	0.00700885	0.0497249	0.0573449	0.00225552	0.412118	0.403003	0.00403362		1.79821	2.22443	1.58021	0.0063017	0.0596106	0.103118	0.00405591	0.741076	0.724685	0.0145066
61 / 1 .	52.53	0.27	1.71	4.74	0.26	17.03	21.23	0.23	98.02	Bu-5-4-	86.49		0.874276	0.00337927	0.0167711	0.0659744	0.00366522	0.422539	0.378573	0.00371093		0.874276	0.00337927	0.0335422	0.0659744	0.00366522	0.422539	0.378573	0.00742187		1.74855	0.00675853	0.0503134	0.0659744	0.00366522	0.422539	0.378573	0.00371093		1.78937	2.23542	1.5644	0.00604676	0.0600195	0.118053	0.00655845	0.756078	0.677408	0.0132805
62 / 1 .	52.49	0.26	1.75	4.24	0.16	16.05	22.81	0.29	98.05	Bu-5-4-	87.09		0.87361	0.00325411	0.0171634	0.0590151	0.00225552	0.398224	0.406748	0.004679		0.87361	0.00325411	0.0343269	0.0590151	0.00225552	0.398224	0.406748	0.00935801		1.74722	0.00650822	0.0514903	0.0590151	0.00225552	0.398224	0.406748	0.004679		1.78679	2.23865	1.56096	0.00581441	0.0613349	0.105448	0.00403015	0.711542	0.726773	0.0167208
63 / 1 .	52.23	0.26	1.71	4.72	0.15	16.19	23.08	0.28	98.61	Bu-5-4-	85.95		0.869283	0.00325411	0.0167711	0.0656961	0.00211455	0.401697	0.411562	0.00451766		0.869283	0.00325411	0.0335422	0.0656961	0.00211455	0.401697	0.411562	0.00903532		1.73857	0.00650822	0.0503134	0.0656961	0.00211455	0.401697	0.411562	0.00451766		1.79618	2.22694	1.56139	0.00584498	0.0602481	0.118002	0.00379813	0.721522	0.739242	0.0162291
73 / 1 .	53.96	0.26	1.64	3.68	0.08	16.78	23.4	0.27	100.06	Bu-5-4-	89.05		0.898076	0.00325411	0.0160846	0.0512207	0.00112776	0.416336	0.417268	0.00435631		0.898076	0.00325411	0.0321692	0.0512207	0.00112776	0.416336	0.417268	0.00871263		1.79615	0.00650822	0.0482537	0.0512207	0.00112776	0.416336	0.417268	0.00435631		1.82816	2.18799	1.64183	0.00594905	0.0588105	0.0936398	0.00206173	0.76113	0.762836	0.0159281
74 / 1 .	53.23	0.26	1.49	3.81	0.16	16.68	23.26	0.25	99.15	Bu-5-4-	88.63		0.885926	0.00325411	0.0146134	0.0530301	0.00225552	0.413855	0.414772	0.00403362		0.885926	0.00325411	0.0292269	0.0530301	0.00225552	0.413855	0.414772	0.00806725		1.77185	0.00650822	0.0438403	0.0530301	0.00225552	0.413855	0.414772	0.00403362		1.81039	2.20947	1.60387	0.0058912	0.0529119	0.096005	0.00408337	0.749237	0.750898	0.0146048
75 / 1 .	53.96	0.28	1.59	3.54	0.11	16.73	23.53	0.3	100.05	Bu-5-4-	89.39		0.898076	0.00350442	0.0155942	0.0492721	0.00155067	0.415095	0.419587	0.00484035		0.898076	0.00350442	0.0311884	0.0492721	0.00155067	0.415095	0.419587	0.0096807		1.79615	0.00700885	0.0467826	0.0492721	0.00155067	0.415095	0.419587	0.00484035		1.82795	2.18824	1.64164	0.00640593	0.057011	0.0900671	0.00283456	0.758775	0.766985	0.0176959
76 / 1 .	53.56	0.31	2.08	4.25	0.1	16.16	23.32	0.25	100.03	Bu-5-4-	87.15		0.891419	0.0038799	0.0204	0.0591543	0.0014097	0.400953	0.415842	0.00403362		0.891419	0.0038799	0.0407999	0.0591543	0.0014097	0.400953	0.415842	0.00806725		1.78284	0.0077598	0.0611999	0.0591543	0.0014097	0.400953	0.415842	0.00403362		1.82152	2.19596	1.62374	0.00706733	0.074318	0.107751	0.00256781	0.730345	0.757466	0.0146947
77 / 1 .	53.05	0.31	2.16	4.58	0.13	16.38	23.4	0.4	100.4	Bu-5-4-	86.44		0.882931	0.0038799	0.0211846	0.0637475	0.00183261	0.406411	0.417268	0.0064538		0.882931	0.0038799	0.0423691	0.0637475	0.00183261	0.406411	0.417268	0.0129076		1.76586	0.0077598	0.0635537	0.0637475	0.00183261	0.406411	0.417268	0.0064538		1.83135	2.18418	1.61695	0.00710544	0.0775926	0.116744	0.00335615	0.74428	0.764163	0.0236383
78 / 1 .	53.68	0.29	2.09	6.32	0.23	18.74	19.32	0.32	100.99	Bu-5-4-	84.08		0.893416	0.00362958	0.020498	0.0879659	0.00324231	0.464966	0.344514	0.00516304		0.893416	0.00362958	0.0409961	0.0879659	0.00324231	0.464966	0.344514	0.0103261		1.78683	0.00725916	0.0614941	0.0879659	0.00324231	0.464966	0.344514	0.00516304		1.84906	2.16327	1.65198	0.0067113	0.075804	0.162654	0.00599522	0.859749	0.637026	0.0190935
Mean											87.2575
Std dev											1.4514
79 / 1 .	52.96	0.41	2.21	7.95	0.1	16.42	20.36	0.27	100.7	Bu-5-5-	78.64		0.881433	0.00513148	0.021675	0.110653	0.0014097	0.407404	0.363059	0.00435631		0.881433	0.00513148	0.0433499	0.110653	0.0014097	0.407404	0.363059	0.00871263		1.76287	0.010263	0.0650249	0.110653	0.0014097	0.407404	0.363059	0.00435631		1.82115	2.19641	1.60522	0.00934521	0.0789468	0.201517	0.00256728	0.741944	0.661186	0.015867
80 / 1 .	53.04	0.41	2.03	6.52	0.32	15.84	21.57	0.28	100	Bu-5-5-	81.24		0.882764	0.00513148	0.0199096	0.0907497	0.00451105	0.393013	0.384636	0.00451766		0.882764	0.00513148	0.0398191	0.0907497	0.00451105	0.393013	0.384636	0.00903532		1.76553	0.010263	0.0597287	0.0907497	0.00451105	0.393013	0.384636	0.00451766		1.80966	2.21036	1.5975	0.00928623	0.0720591	0.164226	0.00816346	0.71122	0.69606	0.0163509
81 / 1 .	51.88	0.35	1.94	8.64	0.38	16.76	17.86	0.21	98.03	Bu-5-5-	77.57		0.863458	0.00438053	0.0190269	0.120257	0.00535687	0.41584	0.318479	0.00338824		0.863458	0.00438053	0.0380538	0.120257	0.00535687	0.41584	0.318479	0.00677649		1.72692	0.00876106	0.0570806	0.120257	0.00535687	0.41584	0.318479	0.00338824		1.7726	2.25657	1.53057	0.00776494	0.0674542	0.213168	0.00949559	0.737118	0.564537	0.012012
85 / 1 .	52.5	0.45	2.25	5.79	0.24	15.23	23.04	0.35	99.85	Bu-5-5-	82.41		0.873777	0.00563211	0.0220673	0.080589	0.00338328	0.377878	0.410849	0.00564707		0.873777	0.00563211	0.0441345	0.080589	0.00338328	0.377878	0.410849	0.0112941		1.74755	0.0112642	0.0662018	0.080589	0.00338328	0.377878	0.410849	0.00564707		1.80754	2.21296	1.57938	0.0101802	0.0797748	0.145668	0.00611541	0.683029	0.742625	0.0204146
86 / 1 .	53.31	0.4	2.25	7.29	0.17	16.34	20.88	0.22	100.86	Bu-5-5-	79.99		0.887258	0.00500632	0.0220673	0.101467	0.00239649	0.405419	0.372332	0.00354959		0.887258	0.00500632	0.0441345	0.101467	0.00239649	0.405419	0.372332	0.00709918		1.77452	0.0100126	0.0662018	0.101467	0.00239649	0.405419	0.372332	0.00354959		1.82511	2.19165	1.61935	0.0091371	0.0805504	0.185189	0.00437387	0.739935	0.679547	0.0129568
87 / 1 .	52.64	0.41	2.25	6.59	0.16	15.49	22.45	0.37	100.34	Bu-5-5-	80.74		0.876107	0.00513148	0.0220673	0.091724	0.00225552	0.384329	0.400328	0.00596976		0.876107	0.00513148	0.0441345	0.091724	0.00225552	0.384329	0.400328	0.0119395		1.75221	0.010263	0.0662018	0.091724	0.00225552	0.384329	0.400328	0.00596976		1.81595	2.20271	1.59097	0.0093185	0.080146	0.166566	0.00409591	0.697922	0.726975	0.0216816
97 / 1 .	52.4	0.51	2.18	6.45	0.2	15.58	21.7	0.28	99.3	Bu-5-5-	81.16		0.872112	0.00638306	0.0213807	0.0897754	0.0028194	0.386562	0.386954	0.00451766		0.872112	0.00638306	0.0427614	0.0897754	0.0028194	0.386562	0.386954	0.00903532		1.74422	0.0127661	0.0641422	0.0897754	0.0028194	0.386562	0.386954	0.00451766		1.7964	2.22667	1.56667	0.0114665	0.0768168	0.161273	0.00506478	0.694421	0.695126	0.0162311
98 / 1 .	52.69	0.49	2.19	6.3	0.23	15.25	22.79	0.22	100.15	Bu-5-5-	81.19		0.876939	0.00613274	0.0214788	0.0876876	0.00324231	0.378374	0.406391	0.00354959		0.876939	0.00613274	0.0429576	0.0876876	0.00324231	0.378374	0.406391	0.00709918		1.75388	0.0122655	0.0644364	0.0876876	0.00324231	0.378374	0.406391	0.00354959		1.80882	2.21138	1.58623	0.0110931	0.0777027	0.158611	0.00586477	0.684412	0.73509	0.0128412
99 / 1 .	53.27	0.47	2.17	5.91	0.33	15.57	23.16	0.31	101.19	Bu-5-5-	82.44		0.886592	0.00588243	0.0212826	0.0822593	0.00465202	0.386314	0.412989	0.00500169		0.886592	0.00588243	0.0425653	0.0822593	0.00465202	0.386314	0.412989	0.0100034		1.77318	0.0117649	0.0638479	0.0822593	0.00465202	0.386314	0.412989	0.00500169		1.83126	2.18429	1.62358	0.0107722	0.077948	0.150638	0.00851904	0.70744	0.756289	0.0183188
100 / 1 .	52.41	0.5	2.19	6.06	0.19	15.43	22.84	0.27	99.89	Bu-5-5-	81.94		0.872279	0.0062579	0.0214788	0.0843471	0.00267843	0.38284	0.407283	0.00435631		0.872279	0.0062579	0.0429576	0.0843471	0.00267843	0.38284	0.407283	0.00871263		1.74456	0.0125158	0.0644364	0.0843471	0.00267843	0.38284	0.407283	0.00435631		1.80736	2.21318	1.57652	0.0113103	0.0776397	0.152445	0.00484088	0.691929	0.736104	0.0157468
101 / 1 .	52.19	0.5	2.15	6.02	0.22	15.23	22.79	0.33	99.44	Bu-5-5-	81.85		0.868617	0.0062579	0.0210865	0.0837903	0.00310134	0.377878	0.406391	0.00532438		0.868617	0.0062579	0.042173	0.0837903	0.00310134	0.377878	0.406391	0.0106488		1.73723	0.0125158	0.0632595	0.0837903	0.00310134	0.377878	0.406391	0.00532438		1.79886	2.22363	1.56252	0.0112571	0.0758632	0.150727	0.00557888	0.679749	0.73104	0.0191556
102 / 1 .	52.83	0.52	2.07	5.86	0.29	15.44	22.58	0.33	99.93	Bu-5-5-	82.45		0.879269	0.00650822	0.0203019	0.0815633	0.00408813	0.383089	0.402646	0.00532438		0.879269	0.00650822	0.0406038	0.0815633	0.00408813	0.383089	0.402646	0.0106488		1.75854	0.0130164	0.0609056	0.0815633	0.00408813	0.383089	0.402646	0.00532438		1.80842	2.21188	1.59008	0.0117696	0.0734285	0.1475	0.00739305	0.692783	0.728152	0.0192574
109 / 1 .	52.66	0.3	1.79	5.2	0.28	16.1	23.06	0.24	99.62	Bu-5-5-	84.67		0.87644	0.00375474	0.0175557	0.072377	0.00394716	0.399464	0.411206	0.00387228		0.87644	0.00375474	0.0351115	0.072377	0.00394716	0.399464	0.411206	0.00774456		1.75288	0.00750948	0.0526672	0.072377	0.00394716	0.399464	0.411206	0.00387228		1.81004	2.20989	1.58639	0.00679625	0.0635533	0.131006	0.00714454	0.723048	0.7443	0.014018
110 / 1 .	50.14	0.44	2.09	9.48	0.1	15.66	20.81	0.2	98.92	Bu-5-5-	74.64		0.834498	0.00550695	0.020498	0.131949	0.0014097	0.388547	0.371084	0.0032269		0.834498	0.00550695	0.0409961	0.131949	0.0014097	0.388547	0.371084	0.0064538		1.669	0.0110139	0.0614941	0.131949	0.0014097	0.388547	0.371084	0.0032269		1.78044	2.24663	1.48578	0.00980482	0.0729912	0.234928	0.0025099	0.691786	0.660694	0.0114906
111 / 1 .	52.36	0.33	1.87	5.75	0.21	15.87	22.31	0.24	98.94	Bu-5-5-	83.1		0.871447	0.00413021	0.0183403	0.0800323	0.00296037	0.393757	0.397832	0.00387228		0.871447	0.00413021	0.0366807	0.0800323	0.00296037	0.393757	0.397832	0.00774456		1.74289	0.00826043	0.055021	0.0800323	0.00296037	0.393757	0.397832	0.00387228		1.79458	2.22893	1.56388	0.00741202	0.0658266	0.143625	0.00531264	0.706631	0.713942	0.0138983
Mean											80.9353
Std dev											2.4579
115 / 1 .	53.96	0.35	1.43	3.61	0.16	17.31	23.42	0.23	100.48	Bu-5-6-	89.53		0.898076	0.00438053	0.014025	0.0502464	0.00225552	0.429486	0.417625	0.00371093		0.898076	0.00438053	0.0280499	0.0502464	0.00225552	0.429486	0.417625	0.00742187		1.79615	0.00876106	0.0420749	0.0502464	0.00225552	0.429486	0.417625	0.00371093		1.83754	2.17682	1.65025	0.00804941	0.0515429	0.0923298	0.00414462	0.789198	0.767403	0.013638
116 / 1 .	53.17	0.33	1.43	3.89	0.06	16.76	23.53	0.26	99.42	Bu-5-6-	88.48		0.884928	0.00413021	0.014025	0.0541436	0.000845821	0.41584	0.419587	0.00419497		0.884928	0.00413021	0.0280499	0.0541436	0.000845821	0.41584	0.419587	0.00838994		1.76986	0.00826043	0.0420749	0.0541436	0.000845821	0.41584	0.419587	0.00419497		1.81591	2.20275	1.60695	0.00750011	0.0509363	0.0983201	0.00153594	0.755129	0.761933	0.0152354
117 / 1 .	53.4	0.35	1.49	3.98	0.04	16.55	23.19	0.25	99.26	Bu-5-6-	88.11		0.888756	0.00438053	0.0146134	0.0553963	0.000563881	0.410629	0.413524	0.00403362		0.888756	0.00438053	0.0292269	0.0553963	0.000563881	0.410629	0.413524	0.00806725		1.77751	0.00876106	0.0438403	0.0553963	0.000563881	0.410629	0.413524	0.00403362		1.81054	2.20928	1.60913	0.00793114	0.0529165	0.100297	0.00102093	0.743462	0.748703	0.0146061
140 / 1 .	53.38	0.27	1.15	3.8	0.22	16.86	22.93	0.26	98.87	Bu-5-6-	88.78		0.888423	0.00337927	0.0112788	0.0528909	0.00310134	0.418321	0.408887	0.00419497		0.888423	0.00337927	0.0225576	0.0528909	0.00310134	0.418321	0.408887	0.00838994		1.77685	0.00675853	0.0338365	0.0528909	0.00310134	0.418321	0.408887	0.00419497		1.80595	2.2149	1.60445	0.00610279	0.040738	0.0955183	0.00560087	0.755466	0.73843	0.0151518
141 / 1 .	53.49	0.28	1.14	4.35	0.09	16.96	22.52	0.21	99.06	Bu-5-6-	87.42		0.890254	0.00350442	0.0111807	0.0605462	0.00126873	0.420802	0.401576	0.00338824		0.890254	0.00350442	0.0223615	0.0605462	0.00126873	0.420802	0.401576	0.00677649		1.78051	0.00700885	0.0335422	0.0605462	0.00126873	0.420802	0.401576	0.00338824		1.80709	2.2135	1.60877	0.00633281	0.0404092	0.109412	0.00229271	0.760427	0.725684	0.0122457
142 / 1 .	53.38	0.3	1.23	4.07	0.07	16.59	23	0.29	98.94	Bu-5-6-	87.89		0.888423	0.00375474	0.0120634	0.0566489	0.000986791	0.411622	0.410136	0.004679		0.888423	0.00375474	0.0241269	0.0566489	0.000986791	0.411622	0.410136	0.00935801		1.77685	0.00750948	0.0361903	0.0566489	0.000986791	0.411622	0.410136	0.004679		1.80506	2.216	1.60365	0.00677752	0.0435503	0.102254	0.00178121	0.743	0.740318	0.0168917
Mean											88.3683
Std dev											0.738415
