# Supplementary material for: Monomineralic anorthosites in layered intrusions are indicators of the magma chamber replenishment by plagioclase-only-saturated melts
Source: Sci Rep. 2020 Mar 2;10:3839. doi: 10.1038/s41598-020-60778-w (PMC7052229; doi:10.1038/s41598-020-60778-w)
Supplement: Supplementary file 4 — Supplemental information 4. [file 41598_2020_60778_MOESM4_ESM.xlsx]

## Sheet: Results
		Table S3: Mineral compositions for anorthosite pothole and related rocks, Western Bushveld
		Contents (AYCF)			SiO2	TiO2	Al2O3	FeO	MnO	MgO	CaO	Na2O	K2O	P2O5		Sc	V	Cr	Ni	Rb	Sr	Y	Zr	La	Ce	Pr	Nd	Sm	Eu	Gd	Tb	Dy	Ho	Er	Tm	Yb	Lu		La	Ce	Pr	Nd	Sm	Eu	Gd	Tb	Dy	Ho	Er
	Table S3: LA-ICP-MS mineral composition data for anorthosite pothole and related rocks, Western Bushveld.																																					CI	0.237	0.612	0.095	0.467	0.153	0.058	0.205	0.037	0.254	0.056	0.165
Bu5/6	Plag	mr09b03	Min1		47.075	0.0122351	34.0001	0.143343	0.0037414	0.0324947	16.1814	2.42504	0.0444156	0.0224929		0.357981	0.42267	2.50393	0	0.668385	457.659	0.0876613	0.459404	2.522	3.67457	0.459132	1.50135	0	0.559318	0.124657	0.025058	0.0515919	0.0197196	0	0.052231	0	0.00787479		10.6413	6.0042	4.83296	3.21488	0	9.64341	0.608081	0.677243	0.203118	0.352136	0
Bu5/6	Plag	mr09b04	Min2		47.2361	0.0144175	33.8335	0.139294	0.00362259	0.0332678	16.1164	2.45812	0.0543874	0.0480551		0.418252	4.19759	0	12.3131	1.02923	465.834	0.33715	0.784945	2.25389	3.80158	0.556867	1.70038	0.823678	0.56571	0.269171	0.0161539	0.209744	0.0361951	0.0615711	0	0	0		9.5101	6.21173	5.86176	3.64107	5.38352	9.75361	1.31303	0.436593	0.825764	0.646341	0.373158
Bu5/6	Plag	mr09b05	Min3		47.0605	0.0141669	33.8663	0.160998	0.00707157	0.0313979	16.32	2.4067	0.0520177	0.0154762		0	5.20229	9.99153	20.9598	0.966261	461.064	0.335056	0.0831327	2.03364	3.7232	0.436129	1.71715	0.289162	0.570001	0.304738	0.0137537	0.304853	0.0204102	0.0497981	0.0180479	0	0.0151328		8.58076	6.08366	4.59083	3.67699	1.88995	9.8276	1.48652	0.371722	1.20021	0.364467	0.301807
Bu5/6	Plag	mr09b06	Min4		47.1424	0.0116275	33.8591	0.163028	0.00259184	0.0320912	16.447	2.20791	0.0472351	0.02304		0.374383	4.42929	8.09505	15.9001	0.741491	458.729	0.380319	0.318134	2.07604	3.52562	0.37715	1.46645	0.160406	0.381469	0.123543	0.0161153	0.222999	0.0280679	0	0.0220457	0	0.00601624		8.75967	5.76082	3.97	3.14015	1.0484	6.57705	0.602651	0.435548	0.877947	0.501212	0
Bu5/6	Plag	mr09b07	Min5		47.7816	0.011655	33.2899	0.152002	0.00501199	0.0412296	16.0535	2.48494	0.058445	0.0543021		0.689656	6.65791	31.5239	17.7498	1.72015	453.065	0.286524	1.06586	2.31524	3.51276	0.391419	1.63994	0.67028	0.356434	0.498989	0.0538836	0.214843	0.0070219	0.012652	0	0	0.00803017		9.76893	5.73981	4.1202	3.51165	4.38091	6.14541	2.43409	1.45631	0.845838	0.125391	0.0766789
Bu5/6	Plag	mr09b08	Min6		47.6273	0.0112292	33.1379	0.177389	0.00333602	0.0545755	16.3645	2.50837	0.0429224	0.0115631		0.371839	2.59214	0	1.39996	0	458.321	0.278537	0.0600947	2.17565	3.59847	0.408145	1.45833	0.279657	0.509621	0.187064	0	0	0.00552969	0.0276621	0	0	0		9.17994	5.87986	4.29627	3.12277	1.82783	8.78657	0.912508	0	0	0.0987445	0.167649
Bu5/6	Plag	mr09b17	Min15		46.9078	0.0119148	33.7341	0.162941	0.00366415	0.0251771	16.7329	2.28377	0.0589919	0.0141651		0.0156483	2.20021	14.8256	8.77371	0.495814	467.575	0.261587	0.097446	2.26234	3.77545	0.387058	1.47463	0.142951	0.488791	0.219065	0.0312011	0.0620888	0.00501662	0.0234545	0.00401822	0.00809067	0.00356566		9.54574	6.16903	4.07429	3.15766	0.934319	8.42744	1.06861	0.843272	0.244444	0.0895824	0.142149
Bu5/6	Plag	mr09b18	Min16		46.7866	0.0111962	33.7797	0.166177	0.00211612	0.0260675	16.7721	2.31827	0.059599	0.0154474		0	1.86837	0	0	0.28107	479.033	0.242539	0	2.2324	3.65721	0.394588	1.74754	0.258398	0.430235	0.123388	0.00802727	0.0340506	0.0142508	0.0314024	0	0.0162366	0		9.41941	5.97583	4.15356	3.74206	1.68888	7.41784	0.601892	0.216953	0.134057	0.254478	0.190317
Average					47.2022	0.0123053	33.6876	0.158147	0.00389446	0.0345377	16.3735	2.38664	0.0522518	0.0255677		0.27847	3.44631	8.36751	9.63707	0.737801	462.66	0.276172	0.358627	2.2339	3.65861	0.426311	1.58822	0.328067	0.482697	0.231327	0.0205241	0.137521	0.0170265	0.0258175	0.0120429	0.00304091	0.00507746		9.42574	5.97812	4.48749	3.4009	2.14423	8.32237	1.12842	0.554705	0.541422	0.304044	0.15647
Std_dev					0.341593	0.00127362	0.305021	0.0125474	0.00154293	0.00946638	0.267742	0.106012	0.00671876	0.0163777		0.249862	2.02989	10.8566	8.40705	0.523516	8.07299	0.0886609	0.388323	0.150828	0.107632	0.0594377	0.125021	0.27812	0.0845894	0.128297	0.0165149	0.11288	0.0112901	0.0220389	0.0184999	0.0060369	0.00532062
Bu5/6	Opx	mr09b09	Min7		57.4118	0.0696682	1.70152	10.6303	0.215518	27.3103	1.78301	0.0378887	0.00086138	0.00870474		32.9322	176.178	2875.71	596.829	0.103447	0.65693	3.74243	6.75112	0.0847758	0.288232	0.0535807	0.33143	0.162745	0.0233421	0.362893	0.0731022	0.635631	0.161781	0.48315	0.0922636	0.758327	0.105778		0.357704	0.470968	0.564007	0.709701	1.06369	0.40245	1.77021	1.97573	2.50248	2.88895	2.92818
Bu5/6	Opx	mr09b10	Min8		57.576	0.0741962	1.69272	10.784	0.217293	27.4801	1.32331	0.0272382	0.000511886	0.00895838		31.0581	169.464	2751.48	604.537	0.0351535	0.492011	3.11645	5.59473	0.0535177	0.174438	0.0413952	0.236069	0.18658	0.0196059	0.264217	0.0691654	0.449242	0.12343	0.439249	0.084764	0.750292	0.0992683		0.225813	0.285029	0.435739	0.5055	1.21948	0.338033	1.28886	1.86933	1.76867	2.2041	2.66211
Bu5/6	Opx	mr09b11	Min9		57.2373	0.0753285	1.62576	10.8481	0.218147	27.5498	1.57995	0.0345715	0.000813935	0.00918239		31.0491	172.071	2771.78	604.725	0.0148327	0.492503	3.34783	5.72148	0.0595173	0.217325	0.0562949	0.369625	0.156378	0.0211785	0.304845	0.0607834	0.546765	0.140284	0.475949	0.0854655	0.766967	0.112791		0.251128	0.355106	0.592578	0.791488	1.02208	0.365146	1.48705	1.64279	2.15262	2.50507	2.88454
Bu5/6	Opx	mr09b12	Min10		57.3746	0.0761731	1.55619	10.6779	0.216744	27.4048	1.82249	0.0338375	0.00106803	0.00826853		31.7593	173.061	2852.47	599.972	0.0863152	0.583147	3.60164	6.51082	0.0643016	0.265526	0.0601343	0.468658	0.192486	0.023756	0.357925	0.0719357	0.634674	0.140156	0.506853	0.0892874	0.595056	0.11864		0.271315	0.433866	0.632992	1.00355	1.25808	0.409586	1.74597	1.94421	2.49872	2.50279	3.07184
Bu5/6	Opx	mr09b13	Min11		57.4313	0.0898028	1.43998	10.988	0.221246	27.3611	1.58657	0.0344214	0.00124256	0.0103541		31.6338	184.138	2829.63	607.084	0.0393329	0.332659	3.40747	6.3422	0.0516641	0.168324	0.0382475	0.38669	0.146068	0.0224853	0.440779	0.0665843	0.60908	0.144792	0.443281	0.0753263	0.74015	0.0944218		0.217992	0.275039	0.402605	0.828031	0.954694	0.387678	2.15014	1.79958	2.39795	2.58557	2.68655
Bu5/6	Opx	mr09b14	Min12		57.049	0.0935566	1.44865	11.0753	0.223714	27.6183	1.61086	0.0246191	0.00109133	0.0102333		31.9021	184.358	2873.36	604.027	0.0315012	0.307488	3.55677	7.16187	0.050675	0.184023	0.0484505	0.290728	0.159065	0.0145655	0.399575	0.0769516	0.490659	0.151141	0.507465	0.0928098	0.668857	0.0997098		0.213818	0.300691	0.510006	0.622544	1.03964	0.25113	1.94915	2.07977	1.93173	2.69895	3.07555
Bu5/6	Opx	mr09b15	Min13		57.1283	0.0948943	1.41068	11.0064	0.222571	27.4569	1.80029	0.0278552	0.000806461	0.00844622		31.8302	183.565	2876.84	601.329	0.0346216	0.405269	3.63569	7.02513	0.0615315	0.230312	0.0482894	0.494288	0.222783	0.0174685	0.305335	0.0760569	0.554295	0.15254	0.571811	0.075974	0.768317	0.114621		0.259627	0.376326	0.50831	1.05843	1.4561	0.301182	1.48944	2.05559	2.18227	2.72392	3.46552
Bu5/6	Opx	mr09b16	Min14		56.9766	0.125387	1.26509	11.3808	0.229001	27.7502	1.40333	0.0305306	0.00151221	0.0108089		30.2403	175.429	2703.66	606.718	0.141186	0.227656	3.23097	6.3667	0.0303236	0.141685	0.0353519	0.277891	0.190843	0.0152377	0.18156	0.0605771	0.491768	0.14531	0.468787	0.0750755	0.703454	0.123204		0.127948	0.231511	0.372125	0.595055	1.24734	0.26272	0.885661	1.63722	1.9361	2.59482	2.84113
Average					57.2731	0.0873759	1.51757	10.9238	0.220529	27.4914	1.61373	0.0313703	0.000988474	0.00936956		31.5506	177.283	2816.87	603.153	0.0607987	0.437208	3.45491	6.43426	0.0570383	0.208733	0.0477181	0.356922	0.177119	0.019705	0.327141	0.0693946	0.551514	0.144929	0.487068	0.0838708	0.718927	0.108554		0.240668	0.341067	0.502295	0.764288	1.15764	0.339741	1.59581	1.87553	2.17132	2.58802	2.95193
Std_dev					0.209308	0.0181399	0.152903	0.24339	0.00450699	0.143981	0.184213	0.00453316	0.000307675	0.00096346		0.790291	5.94379	66.3374	3.52054	0.0442508	0.145566	0.215698	0.561976	0.0153246	0.0507096	0.00882812	0.0912491	0.025428	0.00360402	0.0815142	0.00634204	0.0707792	0.0112583	0.0425374	0.00751901	0.0607384	0.0103024
Bu5/5	Plag	mr09c03	Min1		47.4421	0.0209704	33.6782	0.28903	0.00370479	0.0301669	16.2618	2.06814	0.113385	0.0252227		0.175568	3.19662	0	3.2361	0.566951	482.605	0.384505	0.0939926	2.22501	3.75774	0.371399	1.94462	0.236256	0.513815	0.148188	0.0278369	0.0764299	0.010532	0.0448029	0.00263372	0.00469526	0.00342375		9.38822	6.1401	3.90947	4.16408	1.54416	8.85889	0.722868	0.752348	0.300905	0.188072	0.271533
Bu5/5	Plag	mr09c04	Min2		47.0997	0.0193654	33.8673	0.267112	0.00486514	0.026342	16.6186	1.90729	0.0945015	0.027591		0.555071	3.00486	9.12814	4.58495	0.701861	474.682	0.332221	0.121512	2.49824	4.17261	0.423234	1.16798	0.335832	0.462186	0.038941	0.0537804	0.0476979	0.00843891	0.0147309	0.00946215	0.0189993	0.00706757		10.5411	6.81798	4.45509	2.50102	2.19498	7.96872	0.189956	1.45352	0.187787	0.150695	0.0892779
Bu5/5	Plag	mr09c05	Min3		46.8766	0.0224272	34.0041	0.272422	0.00411448	0.0283558	16.6557	1.93922	0.100008	0.0286511		0.47857	3.49521	6.0878	7.15954	0.311313	481.761	0.330253	0	2.43706	4.03933	0.404742	1.83343	0.363641	0.488075	0.305132	0.0305898	0.151402	0.0200548	0.0699102	0	0.0113916	0		10.2829	6.60022	4.26045	3.92599	2.37674	8.41509	1.48845	0.826752	0.596072	0.358122	0.423698
Bu5/5	Plag	mr09c06	Min4		46.7555	0.0203413	33.9904	0.269353	0.00380134	0.0236968	17.0002	1.75942	0.0881135	0.0214966		0	3.06862	10.7507	6.21391	0.610909	474.742	0.264687	0.0251456	2.30547	3.69823	0.432589	1.30485	0.347623	0.466196	0.120145	0.0157669	0.0803476	0.00285332	0.0216182	0.00855864	0.0306016	0		9.72771	6.04286	4.55357	2.79411	2.27205	8.03786	0.586074	0.426133	0.316329	0.0509522	0.131019
Bu5/5	Plag	mr09c07	Min5		46.8495	0.0200672	33.9501	0.269033	0.0037415	0.0250948	16.8678	1.82258	0.0936238	0.0286355		0.377685	1.48996	20.5598	2.64068	0.454865	486.643	0.266361	0.118047	2.38972	3.67709	0.43631	1.20565	0.209023	0.575705	0.135802	0.0130168	0.00834471	0.012794	0.0176163	0.0067605	0.0181864	0.000837922		10.0832	6.00832	4.59273	2.58169	1.36616	9.92594	0.662449	0.351804	0.0328532	0.228465	0.106766
Bu5/5	Plag	mr09c08	Min6		47.1203	0.0204635	33.7714	0.262855	0.00386803	0.0255842	16.6412	1.95781	0.102195	0.0281111		0.138249	1.42248	0	5.3581	0.453928	480.357	0.276763	0	2.39664	3.75676	0.391126	1.52983	0.319923	0.506536	0.155947	0.00966237	0.0659545	0.0132217	0.00644399	0	0	0.00648589		10.1124	6.1385	4.11712	3.27587	2.091	8.73338	0.760719	0.261145	0.259663	0.236102	0.0390545
Bu5/5	Plag	mr09c09	Min7		47.1575	0.0221485	33.6788	0.250631	0.00425746	0.0318161	16.8454	1.82661	0.0957348	0.0199665		0.108797	3.20639	5.29531	7.18945	0.24847	480.369	0.204452	0.0634455	2.34195	3.8919	0.385898	1.21329	0.252589	0.550717	0.114137	0.0146853	0.0369328	0.00866119	0.0247565	0	0	0.00118224		9.88163	6.35932	4.06209	2.59804	1.65091	9.49512	0.556765	0.3969	0.145405	0.154664	0.15004
Bu5/5	Plag	mr09c10	Min8		47.111	0.0241858	33.6745	0.251161	0.00379927	0.0368821	16.9266	1.78121	0.0923549	0.0317599		0.355259	2.92134	3.14232	2.90029	0.597714	481.474	0.22084	0	2.38816	3.868	0.407006	1.67757	0.200029	0.469422	0.288062	0.0229973	0.0538582	0.0138423	0.00229445	0.0232867	0.01422	0		10.0766	6.32026	4.28428	3.59223	1.30738	8.09349	1.40518	0.621549	0.21204	0.247184	0.0139058
Bu5/5	Plag	mr09c11	Min9		48.8476	0.0270544	32.4203	0.256897	0.00387731	0.0312564	15.6622	2.49707	0.153672	0.0307987		0.479542	2.42124	11.804	0.768044	1.0131	495.962	0.177495	0	2.27048	3.66234	0.376294	1.51649	0.194294	0.562832	0.164552	0.0142716	0.00432118	0.0078737	0.0168635	0	0.0383288	0.00111604		9.58009	5.98421	3.96099	3.24731	1.2699	9.704	0.802691	0.385718	0.0170125	0.140602	0.102203
Bu5/5	Plag	mr09c12	Min10		47.6421	0.0257221	33.1393	0.264862	0.0035713	0.0315749	16.6598	2.04012	0.106106	0.0182544		0.159312	3.72884	14.5917	2.23371	0.631407	482.283	0.216656	0.0474388	2.28619	3.78025	0.375498	1.3556	0.126443	0.553627	0.176831	0.0113853	0.079921	0.0143351	0.0237777	0	0.0147421	0		9.64636	6.17687	3.95261	2.90278	0.826427	9.5453	0.862591	0.307712	0.31465	0.255983	0.144107
Average					47.2902	0.0222746	33.6174	0.265335	0.00396006	0.029077	16.6139	1.95995	0.10397	0.0260488		0.282805	2.79556	8.13599	4.22848	0.559052	482.088	0.267423	0.0469581	2.35389	3.83043	0.40041	1.47493	0.258565	0.514911	0.164774	0.0213993	0.060521	0.0112607	0.0242815	0.00507017	0.0151165	0.00201134		9.93203	6.25887	4.21484	3.15831	1.68997	8.87778	0.803774	0.578358	0.238272	0.201084	0.14716
Std_dev					0.609038	0.00259225	0.489666	0.0112513	0.000374446	0.00402222	0.394311	0.215675	0.0189538	0.00464787		0.189536	0.785591	6.55654	2.20925	0.214936	6.04415	0.0656167	0.0498801	0.0834528	0.166129	0.024148	0.273516	0.0793784	0.0431884	0.0793221	0.013387	0.0421077	0.00467923	0.0197286	0.00745824	0.0123986	0.0027209
Bu5/5	Cpx	mr09c13	Min11		52.0778	0.42162	2.09384	6.03368	0.198233	15.5435	22.2907	0.30175	0.00155383	0.00978612		71.3882	391.365	4862.44	413.345	0.0113722	15.0771	19.1798	53.2062	1.47578	6.98591	1.40589	8.45061	3.23525	0.481634	3.56021	0.59119	3.91562	0.759996	2.06388	0.306236	1.96607	0.271257		6.22693	11.4149	14.7989	18.0955	21.1454	8.30404	17.3669	15.9781	15.4158	13.5714	12.5084
Bu5/5	Cpx	mr09c14	Min12		51.6262	0.44129	2.12643	5.99177	0.193782	15.5932	22.677	0.295704	0.00173101	0.0116501		73.6423	398.611	4946.89	415.461	0	14.6197	19.7877	57.2549	1.37472	7.10416	1.45474	8.78945	3.21177	0.441868	3.78401	0.649342	4.06954	0.82246	2.06362	0.32039	2.10654	0.27654		5.80052	11.6081	15.3131	18.8211	20.992	7.61841	18.4586	17.5498	16.0218	14.6868	12.5068
Bu5/5	Cpx	mr09c15	Min13		52.2326	0.291285	1.8922	5.38519	0.177788	15.7861	22.7508	0.30515	0.00187648	0.00888234		70.0457	343.557	6043.67	415.499	0.0130274	12.8674	15.1329	22.5514	1.37094	6.59344	1.2855	7.87764	2.49069	0.444807	2.71322	0.493133	2.85078	0.613665	1.70769	0.226304	1.58017	0.211368		5.78456	10.7736	13.5316	16.8686	16.279	7.66909	13.2352	13.3279	11.2235	10.9583	10.3497
Bu5/5	Cpx	mr09c16	Min14		52.1119	0.319898	2.07606	5.46124	0.176806	15.6685	22.6555	0.314693	0.00109102	0.0125456		70.8852	355.057	6242.94	411.44	0.0242225	13.2183	16.0603	25.262	1.43633	7.06063	1.36424	7.99404	2.66498	0.528018	3.26184	0.526257	3.1378	0.651667	1.76742	0.239204	1.66266	0.239328		6.06045	11.537	14.3605	17.1179	17.4182	9.10376	15.9114	14.2232	12.3536	11.6369	10.7116
Bu5/5	Cpx	mr09c17	Min15		51.9568	0.31538	2.08955	5.55202	0.181833	15.6674	22.7341	0.306142	0.000989241	0.0125972		69.398	348.603	6105.57	412.511	0	12.9959	16.5995	25.304	1.41978	7.31072	1.3832	7.99712	2.67784	0.50092	3.11552	0.523586	3.32611	0.672686	1.81365	0.242167	1.68205	0.238265		5.99065	11.9456	14.56	17.1245	17.5022	8.63655	15.1977	14.151	13.0949	12.0122	10.9918
Bu5/5	Cpx	mr09c18	Min16		51.8183	0.343631	2.16734	5.38666	0.17429	15.5931	23.0302	0.298716	0.000799644	0.0125036		74.9227	355.936	6062.51	409.056	0.0413509	12.8117	17.0624	28.0153	1.49163	7.52441	1.41867	8.38359	2.66298	0.507042	2.99445	0.517149	3.33479	0.676649	1.90338	0.261606	1.76567	0.261973		6.29379	12.2948	14.9334	17.952	17.4051	8.74211	14.6071	13.977	13.1291	12.083	11.5356
Average					51.9706	0.355518	2.07424	5.63509	0.183789	15.642	22.6897	0.303692	0.0013402	0.0113275		71.7137	365.521	5710.67	412.885	0.0149955	13.5983	17.3038	35.2656	1.4282	7.09655	1.38538	8.24874	2.82392	0.484048	3.23821	0.55011	3.43911	0.69952	1.88661	0.265985	1.79386	0.249788		6.02615	11.5957	14.5829	17.6633	18.457	8.34566	15.7962	14.8678	13.5398	12.4914	11.434
Std_dev					0.220052	0.0614383	0.0950262	0.299129	0.00987243	0.0855335	0.237548	0.00665584	0.00043896	0.00160859		2.14261	23.3787	628.775	2.47258	0.0157891	0.988978	1.81674	15.6136	0.0501248	0.314848	0.0579093	0.351342	0.317228	0.0348472	0.387873	0.0585489	0.46585	0.0770402	0.151379	0.0386221	0.201791	0.0246713
Bu5/4	Plag	mr09d03	Min1		46.9997	0.0116545	33.9841	0.150666	0.00170616	0.0149909	16.7718	1.89463	0.0871955	0.0200226		0.285092	1.37539	0	0	0.100107	489.404	0.21394	0	2.93705	4.30765	0.439458	1.17099	0.237453	0.640643	0.161776	0	0.07556	0	0.00852923	0	0.0435537	0.00429256		12.3926	7.03865	4.62587	2.50747	1.55198	11.0456	0.789151	0	0.29748	0	0.0516923
Bu5/4	Plag	mr09d04	Min2		46.9381	0.00988226	34.0661	0.129701	0.00258741	0.0151274	16.7392	1.92623	0.0843602	0.0235259		0.159737	1.64989	7.87036	4.42768	0.153453	492.628	0.242278	0	2.90934	4.45005	0.408141	1.77787	0.256619	0.631759	0.189186	0.0255621	0.0773138	0.00800541	0.0143004	0.00170194	0.00909212	0.00645378		12.2757	7.27132	4.29623	3.80699	1.67725	10.8924	0.922857	0.690868	0.304385	0.142954	0.0866691
Bu5/4	Plag	mr09d05	Min3		47.316	0.0163569	33.7288	0.171905	0.00165412	0.0211973	16.7207	1.85488	0.0906291	0.010785		0.158833	1.99768	16.7731	0.709133	0.361946	491.12	0.257138	0.0667589	2.6048	4.37233	0.471051	1.80789	0.153279	0.617674	0.204186	0.0151751	0	0.00660646	0.0802103	0	0.00821851	0.00656476		10.9907	7.14433	4.95843	3.87128	1.00182	10.6496	0.996028	0.410138	0	0.117973	0.486123
Bu5/4	Plag	mr09d06	Min4		47.2732	0.0158921	33.5911	0.163532	0.00320661	0.0203039	16.8762	1.87781	0.0925822	0.0202255		0.22118	1.92204	8.04491	3.12191	0.55578	492.094	0.212677	0	2.54663	4.24684	0.454587	1.39392	0.276661	0.528128	0.200437	0.00536721	0.0896141	0.0061546	0.0174322	0	0.0357326	0.00317227		10.7453	6.93927	4.78512	2.98484	1.80824	9.10566	0.977743	0.14506	0.352811	0.109904	0.10565
Bu5/4	Plag	mr09d07	Min5		47.6526	0.0152965	33.4766	0.162263	0.00187619	0.0213998	16.4473	2.02521	0.103109	0.0289918		0.324047	2.19498	0.419319	7.72873	0.578353	490.953	0.239783	0.118729	2.53274	4.14109	0.437472	1.93988	0.266522	0.617548	0.239517	0.016525	0.0870784	0.0103718	0.0198867	0.00943269	0.0203874	0		10.6867	6.76648	4.60497	4.15391	1.74198	10.6474	1.16837	0.446623	0.342828	0.18521	0.120526
Bu5/4	Plag	mr09d12	Min10		46.8805	0.0150101	34.0726	0.161367	0.00365183	0.0165701	16.8072	1.86846	0.0867936	0.0218591		0.108704	2.15253	14.6341	0	0.0623117	488.295	0.173765	0	2.65211	4.35003	0.440738	1.77616	0.183847	0.606542	0.251579	0.0289998	0.138181	0.00724284	0.0153684	0	0	0.00378766		11.1903	7.10789	4.63934	3.80334	1.20161	10.4576	1.22721	0.783778	0.544019	0.129336	0.0931418
Bu5/4	Plag	mr09d13	Min11		47.2135	0.0160257	33.7391	0.163084	0.00397778	0.0191643	16.7905	1.89268	0.0883803	0.0098026		0.473619	2.2808	0	0.0609624	0.0662615	485.741	0.173741	0	2.74299	4.52915	0.470029	1.79926	0.248899	0.572912	0.138183	0.014477	0.0559374	0.00883317	0.0608149	0	0	0.00774986		11.5738	7.40057	4.94767	3.85281	1.62679	9.87779	0.674061	0.391271	0.220226	0.157735	0.368575
Bu5/4	Plag	mr09d14	Min12		46.9516	0.017431	33.8738	0.162798	0.00264503	0.0185297	16.8585	1.92582	0.0886921	0.0350196		0.198992	1.67691	1.7309	4.16537	0.122964	492.015	0.24	0.111966	2.83416	4.5089	0.435025	1.62998	0.297647	0.536266	0.222964	0.0259891	0.101435	0.00778743	0	0.0152606	0	0		11.9585	7.36748	4.57921	3.49032	1.9454	9.24596	1.08763	0.702408	0.399349	0.139061	0
Average					47.1532	0.0146936	33.8165	0.158165	0.00266314	0.0184104	16.7514	1.90821	0.0902177	0.021279		0.241275	1.90628	6.1841	2.52672	0.250147	490.281	0.219165	0.0371817	2.71998	4.36325	0.444562	1.66199	0.240116	0.593934	0.200978	0.0165119	0.0781399	0.00687521	0.0270678	0.0032994	0.014623	0.00400261		11.4767	7.1295	4.6796	3.55887	1.56938	10.2402	0.980382	0.446268	0.307637	0.122772	0.164047
Std_dev					0.261545	0.00257237	0.220147	0.0128548	0.00089126	0.00258372	0.133995	0.0535816	0.00576703	0.00843629		0.117088	0.314652	6.75475	2.82505	0.217375	2.33858	0.0316888	0.0534921	0.160146	0.132302	0.0205603	0.255729	0.048412	0.043079	0.0380953	0.0102152	0.0395786	0.00307442	0.0279889	0.00582691	0.0170249	0.00291489
Bu5/4	Opx	mr09d08	Min6		55.2483	0.127246	1.20041	11.5772	0.261914	29.705	1.03278	0.017598	0.00196314	0.0171481		25.3625	122.666	2508.56	745.454	0.0508697	0.230401	1.96251	3.3627	0.0409454	0.125085	0.0246419	0.115962	0.0464485	0.0176811	0.162711	0.0355875	0.350595	0.0920784	0.319197	0.0562586	0.420435	0.0694087		0.172765	0.204388	0.259388	0.248314	0.303585	0.304846	0.793713	0.961825	1.38029	1.64426	1.93453
Bu5/4	Opx	mr09d09	Min7		55.0945	0.121659	1.21834	11.6155	0.263602	29.8504	0.993092	0.0119016	0.002103	0.0213417		24.4493	119.542	2489.95	743.087	0.0836351	0.107507	1.80528	2.32002	0.0357084	0.0823945	0.0115638	0.126368	0.0899391	0.00856108	0.183794	0.0212098	0.307027	0.0899862	0.349052	0.0553379	0.406137	0.0901416		0.150668	0.134631	0.121724	0.270596	0.587837	0.147605	0.896554	0.573237	1.20877	1.6069	2.11547
Bu5/4	Opx	mr09d15	Min13		55.0606	0.125683	1.2694	11.5982	0.263155	29.6708	1.14359	0.0237341	0.00242663	0.0164941		26.4306	128.745	2601.43	746.891	0	0.182623	2.01088	2.44511	0.0341575	0.116006	0.032683	0.197867	0.0361485	0.022062	0.0525529	0.0398304	0.374655	0.090575	0.316612	0.0685235	0.480258	0.0842597		0.144125	0.189553	0.344031	0.423698	0.236265	0.380379	0.256356	1.0765	1.47502	1.61741	1.91886
Bu5/4	Opx	mr09d16	Min14		55.0742	0.12595	1.26888	11.4854	0.25936	29.2857	1.6352	0.0208277	0.00077527	0.0178923		26.9369	130.482	2619.97	745.864	0.0788592	0.377763	2.29179	2.78383	0.068723	0.208412	0.054972	0.263409	0.132583	0.0193938	0.155936	0.0625658	0.350729	0.111628	0.34431	0.0702641	0.473929	0.0849365		0.28997	0.340542	0.578652	0.564045	0.866552	0.334375	0.760665	1.69097	1.38082	1.99336	2.08673
Bu5/4	Opx	mr09d17	Min15		55.3274	0.127404	1.20533	11.6272	0.263967	29.522	1.06036	0.0178884	0.00219788	0.0143068		26.1526	126.401	2630.87	758.692	0.0961531	0.123055	2.00812	2.04789	0.0341487	0.0979487	0.0238994	0.131222	0.102692	0.0207226	0.107812	0.0408309	0.382287	0.0958257	0.335485	0.0548568	0.532176	0.0744599		0.144087	0.160047	0.251572	0.280989	0.671191	0.357287	0.525914	1.10354	1.50507	1.71117	2.03324
Bu5/4	Opx	mr09d18	Min16		55.34	0.128304	1.22446	11.6514	0.262195	29.4941	1.03747	0.0133799	0.00141568	0.0161723		26.2037	128.184	2615.9	760.623	0.0680071	0.085137	2.01496	2.37966	0.0280302	0.106687	0.0172596	0.156446	0.0830301	0.0146614	0.104405	0.0427194	0.328337	0.07081	0.353733	0.0627992	0.516273	0.088907		0.118271	0.174326	0.18168	0.335002	0.54268	0.252783	0.509295	1.15458	1.29266	1.26446	2.14383
Average					55.1908	0.126041	1.23114	11.5925	0.262366	29.588	1.15041	0.0175549	0.0018136	0.0172259		25.9226	126.003	2577.78	750.102	0.0629207	0.184414	2.01559	2.55653	0.0402855	0.122756	0.0275033	0.165212	0.0818068	0.0171803	0.127869	0.0404573	0.348938	0.0918173	0.336398	0.06134	0.471535	0.0820189		0.169981	0.200581	0.289508	0.353774	0.534685	0.296212	0.623749	1.09344	1.37377	1.63959	2.03878
Std_dev					0.129666	0.00235657	0.030681	0.0582078	0.00167206	0.196937	0.2427	0.00443615	0.000610912	0.00234761		0.883513	4.13215	61.833	7.53077	0.0344024	0.108662	0.157106	0.460418	0.0145291	0.044476	0.0152416	0.056348	0.0358243	0.00494297	0.0484863	0.0133313	0.028144	0.0130753	0.0155654	0.00688838	0.0502966	0.00828387
Bu5/4	Cpx	mr09d10	Min8		52.4822	0.244071	1.76464	4.25702	0.1377	16.896	22.9802	0.300928	0.0011559	0.016635		78.7457	308.907	4583.37	406.996	0.0916002	15.1684	17.6162	29.285	1.58225	7.19903	1.38897	8.18367	2.96041	0.49094	3.63763	0.585041	3.6497	0.736079	1.91128	0.263375	1.64562	0.198297		6.67614	11.7631	14.6208	17.5239	19.3491	8.46448	17.7446	15.8119	14.3689	13.1443	11.5835
Bu5/4	Cpx	mr09d11	Min9		52.5705	0.247179	1.74957	4.28795	0.137288	16.86	22.9169	0.309157	0.000469952	0.0124589		80.521	306.313	4503.61	411.162	0.0340528	15.0418	17.1342	28.2663	1.4874	7.07141	1.37127	7.78294	2.84031	0.50516	3.46524	0.581359	3.59316	0.700322	1.74076	0.275166	1.51166	0.217433		6.27596	11.5546	14.4344	16.6658	18.5641	8.70965	16.9036	15.7124	14.1463	12.5058	10.5501
Average					52.5264	0.245625	1.75711	4.27249	0.137494	16.878	22.9486	0.305042	0.000812927	0.0145469		79.6334	307.61	4543.49	409.079	0.0628265	15.1051	17.3752	28.7756	1.53482	7.13522	1.38012	7.9833	2.90036	0.49805	3.55143	0.5832	3.62143	0.718201	1.82602	0.26927	1.57864	0.207865		6.47605	11.6589	14.5276	17.0949	18.9566	8.58707	17.3241	15.7622	14.2576	12.825	11.0668
Std_dev					0.0623952	0.00219738	0.0106574	0.0218659	0.000291111	0.0254796	0.0447553	0.00581939	0.000485039	0.002953		1.25534	1.83398	56.4014	2.94575	0.0406922	0.089553	0.340771	0.720326	0.0670642	0.0902377	0.0125191	0.283358	0.0849229	0.010055	0.121904	0.00260323	0.0399824	0.0252842	0.120576	0.00833741	0.0947257	0.0135311
Bu5/1	Plag - An	mr09e03	Min1		48.5641	0.0236199	32.9646	0.290462	0.00341947	0.0628169	15.2584	2.56525	0.172818	0.0243219		0.43849	2.67221	13.9817	10.9854	1.26226	483.334	0.177343	0.0168889	1.65682	2.93901	0.279422	0.931371	0.300681	0.586138	0.0500014	0.031251	0.0607155	0.00411874	0.0285192	0.00109182	0.0194115	0.00564559		6.99079	4.8023	2.94129	1.99437	1.96523	10.1058	0.243909	0.84462	0.239037	0.073549	0.172843
Bu5/1	Plag - An	mr09e04	Min2		48.7285	0.0232321	32.7091	0.292663	0.00259107	0.0636576	15.3655	2.56228	0.170338	0.0140144		0.366141	2.21552	8.72574	0.878236	0.771145	483.197	0.176769	0.566635	1.7411	2.78294	0.34017	1.4888	0.147544	0.566185	0.194849	0	0.0608104	0.00736443	0.0541162	0	0	0.00179845		7.3464	4.54728	3.58074	3.18801	0.964342	9.76181	0.950481	0	0.239411	0.131508	0.327977
Bu5/1	Plag - An	mr09e05	Min3		49.1719	0.0220635	32.5115	0.265145	0.00393289	0.0247117	15.1171	2.62275	0.1693	0.0259697		0	1.2228	0	0	0.977618	482.965	0.180669	0.0371508	1.67635	2.78411	0.311261	1.35665	0.0178529	0.452409	0.191311	0.0212302	0.198761	0.00440717	0.0251498	0.00689863	0.0348991	0.00802976		7.07321	4.5492	3.27643	2.90502	0.116686	7.80016	0.933226	0.573788	0.782524	0.0786995	0.152423
Bu5/1	Plag - An	mr09e06	Min4		48.5911	0.0246266	32.9646	0.24344	0.00450859	0.0277225	15.2003	2.66236	0.178566	0.0353965		0.0759204	4.55946	8.72475	1.35676	1.04632	484.97	0.239107	0	1.71543	2.76282	0.282219	0.985222	0.105142	0.536435	0.0860235	0.0254072	0.0537427	0.0135422	0.0269544	0.0106434	0.0154959	0		7.23809	4.51441	2.97073	2.10968	0.687203	9.24889	0.419627	0.686682	0.211585	0.241825	0.16336
Bu5/1	Plag - An	mr09e07	Min5		48.8422	0.0229352	32.7742	0.250445	0.00241719	0.0283702	15.1865	2.6276	0.18438	0.0144736		0.480967	3.2325	3.7937	0.527479	0.635032	484.027	0.215791	0.328457	1.72334	2.87869	0.299724	1.34728	0.0874904	0.520502	0.155764	0.0232692	0.155987	0	0	0.0222782	0	0		7.2715	4.70374	3.15499	2.88496	0.571832	8.97417	0.759824	0.628897	0.614122	0	0
Average					48.7796	0.0232955	32.7848	0.268431	0.00337384	0.0414558	15.2256	2.60805	0.175081	0.0228352		0.272304	2.7805	7.04519	2.74958	0.938476	483.699	0.197936	0.189826	1.70261	2.82951	0.302559	1.22186	0.131742	0.532334	0.13559	0.0202315	0.106003	0.00588651	0.0269479	0.00818242	0.0139613	0.00309476		7.184	4.62339	3.18484	2.61641	0.861059	9.17817	0.661413	0.546797	0.417336	0.105116	0.163321
Std_dev					0.24617	0.00093926	0.190548	0.0225355	0.000884615	0.0199337	0.0929854	0.04323	0.00631756	0.00890992		0.219476	1.23757	5.33779	4.63058	0.243967	0.813336	0.0282139	0.250227	0.0348638	0.0759713	0.0247355	0.247758	0.105388	0.0514432	0.0648184	0.0119138	0.0669458	0.00501892	0.0191704	0.00899479	0.0146653	0.00359501
Bu5/1	Opx - No	mr09e08	Min6		54.676	0.139398	1.07892	13.0055	0.296982	28.6892	1.1825	0.0203339	0.00314003	0.0170814		29.2184	168.945	2545.93	950.51	0.0433439	0.159301	2.1178	6.31588	0.0287631	0.0717406	0.0201894	0.0158747	0.0443561	0.0262505	0.165265	0.0349279	0.43002	0.081296	0.338193	0.0711879	0.527298	0.103441		0.121363	0.117223	0.21252	0.033993	0.289909	0.452594	0.806172	0.943997	1.69299	1.45171	2.04965
Bu5/1	Opx - No	mr09e09	Min7		54.6524	0.136364	1.04116	13.1308	0.30063	28.8388	0.977097	0.0132342	0.00224113	0.0186297		28.2366	163.266	2506.76	960.589	0.0632312	0.0805407	1.88244	5.09888	0.01284	0.0361349	0.000761457	0.104177	0.0374989	0.00813689	0.138284	0.0159065	0.293158	0.0902872	0.302024	0.0671342	0.581261	0.112534		0.0541774	0.0590439	0.00801534	0.223077	0.245091	0.140291	0.674554	0.429905	1.15417	1.61227	1.83045
Bu5/1	Opx - No	mr09e10	Min8		54.6826	0.143088	1.07625	13.115	0.300756	28.639	1.11442	0.0193107	0.00268961	0.0167542		28.739	168.997	2541.1	926.508	0.0317026	0.236608	2.0545	5.78737	0.0273819	0.0597881	0.00995818	0.0929995	0.0561054	0	0.149015	0.0210999	0.367319	0.102292	0.366004	0.0740762	0.570023	0.10891		0.115536	0.0976929	0.104823	0.199142	0.366702	0	0.726904	0.570269	1.44614	1.82664	2.21821
Bu5/1	Opx - No	mr09e11	Min9		54.689	0.133691	1.03506	13.0852	0.299396	28.7105	1.12569	0.0163199	0.00288898	0.0191923		29.0326	166.672	2481.93	949.194	0.0675813	0.0845173	1.95744	5.29308	0.0154738	0.0645455	0.020115	0	0.0843517	0.012061	0.138258	0.0355101	0.34209	0.0857994	0.298409	0.077085	0.564716	0.0880824		0.0652903	0.105466	0.211737	0	0.551318	0.207948	0.674431	0.959733	1.34681	1.53213	1.80854
Bu5/1	Opx - No	mr09e12	Min10		54.6521	0.134829	1.04865	13.069	0.30128	28.7663	1.10727	0.0129431	0.00227122	0.0152884		29.177	167.228	2526.76	955.058	0	0.0180243	2.10439	6.26913	0.00113309	0.0496676	0.0130034	0.0415932	0.0661864	0	0.186374	0.0332785	0.305512	0.0904645	0.295761	0.0580957	0.64313	0.0928531		0.00478099	0.0811561	0.136878	0.0890647	0.432591	0	0.909143	0.899418	1.2028	1.61544	1.79249
Bu5/1	Opx - No	mr09e13	Min11		54.9117	0.130533	0.972795	12.9778	0.299799	28.5428	1.25543	0.0208962	0.00232733	0.0165107		27.3327	158.355	2419.97	950.685	0.161019	0.21418	1.96613	5.5176	0.0227743	0.10141	0.0181155	0.159597	0.0888848	0.0146088	0.118311	0.0265225	0.358397	0.0679842	0.290983	0.0535807	0.561302	0.0849852		0.0960942	0.165702	0.19069	0.34175	0.580946	0.251875	0.577127	0.716823	1.41101	1.214	1.76353
Average					54.7106	0.136317	1.04214	13.0639	0.299807	28.6978	1.12707	0.017173	0.00259305	0.0172428		28.6227	165.577	2503.74	948.757	0.0611463	0.132195	2.01378	5.71366	0.0180611	0.063881	0.0136905	0.0690403	0.0628972	0.0101762	0.149251	0.0278742	0.349416	0.0863538	0.315229	0.0668599	0.574622	0.0984676		0.076207	0.104381	0.14411	0.147838	0.411093	0.175451	0.728055	0.753358	1.37565	1.54203	1.91048
Std_dev					0.0996797	0.00442513	0.0385204	0.0606482	0.00154273	0.102275	0.0922977	0.00353715	0.000372593	0.00143838		0.728955	4.10979	47.3434	11.6762	0.0546682	0.0852462	0.0931491	0.503968	0.010432	0.0221776	0.00754524	0.0605899	0.0208875	0.00992825	0.0238036	0.00810199	0.0490802	0.0113993	0.0300983	0.00925833	0.038141	0.0114262
Bu5/1	Plag - No	mr09e14	Min12		49.0985	0.0206677	32.3717	0.182635	0.00328383	0.0305364	15.3132	2.72739	0.168863	0.0167676		0.250306	4.66948	11.2048	2.95934	1.06196	487.02	0.222783	0	1.56285	2.55694	0.291266	1.02805	0.278269	0.495149	0.140668	0.0223437	0.112078	0.0150604	0.00195536	0.00988733	0	0		6.59428	4.17801	3.06596	2.2014	1.81875	8.53705	0.686185	0.603884	0.441253	0.268936	0.0118507
Bu5/1	Plag - No	mr09e15	Min13		49.2997	0.0195594	32.3909	0.181728	0.00306179	0.0285349	15.1499	2.68112	0.162894	0.0182632		0.501636	4.28431	3.37149	0	1.02538	482.063	0.226969	0.108751	1.49912	2.53021	0.268548	1.07332	0.23272	0.498166	0.144733	0.020602	0	0.00517606	0.0710841	0.00261324	0.0252172	0		6.32539	4.13432	2.82682	2.29833	1.52105	8.58906	0.706016	0.556811	0	0.0924296	0.430813
Bu5/1	Plag - No	mr09e16	Min14		49.084	0.0213869	32.4185	0.192704	0.0030448	0.0261634	15.3562	2.6516	0.163176	0.0176712		0.309101	2.7654	10.2922	0	0.699753	485.572	0.216351	0	1.51375	2.45047	0.248795	0.629119	0.287715	0.477913	0.130597	0.0125923	0	0.00961411	0.0178268	0.00806729	0.0145055	0		6.38714	4.00403	2.61889	1.34715	1.88049	8.23989	0.637059	0.340332	0	0.17168	0.108042
Bu5/1	Plag - No	mr09e17	Min15		48.9242	0.0190246	32.5293	0.190845	0.00251369	0.0267334	15.347	2.70928	0.164693	0.0195632		0.213011	3.56699	11.4107	0.830272	0.786106	492.842	0.207989	0.0819798	1.39518	2.49857	0.270294	1.22341	0.177823	0.50373	0.150029	0.0169519	0.0631787	0.0105236	0.0152027	0.00107532	0	0.00482728		5.88682	4.08263	2.8452	2.61972	1.16224	8.685	0.73185	0.45816	0.248735	0.187922	0.0921376
Bu5/1	Plag - No	mr09e18	Min16		48.9937	0.0186965	32.5627	0.187299	0.00265638	0.0263881	15.3263	2.64045	0.161414	0.0151289		0.18844	1.8891	3.76217	0	0.699287	493.218	0.239265	0	1.4197	2.42109	0.256676	0.81988	0.217845	0.525292	0.085495	0.020183	0.044784	0.00261959	0.0584305	0	0.00765542	0.00342216		5.99031	3.95603	2.70185	1.75563	1.42382	9.05675	0.417049	0.545487	0.176315	0.0467783	0.354125
Average					49.08	0.019867	32.4546	0.187042	0.0029121	0.0276712	15.2985	2.68197	0.164208	0.0174788		0.292499	3.43505	8.0083	0.757922	0.854497	488.143	0.222671	0.0381462	1.47812	2.49146	0.267116	0.954756	0.238874	0.50005	0.130305	0.0185346	0.0440082	0.00859876	0.0328999	0.00432864	0.00947564	0.00164989		6.23679	4.07101	2.81174	2.04445	1.56127	8.62155	0.635632	0.500935	0.173261	0.153549	0.199393
Std_dev					0.141753	0.00113196	0.0858784	0.00485408	0.000317145	0.00185439	0.084774	0.0369283	0.00285074	0.00166017		0.12544	1.12925	4.07862	1.28207	0.176745	4.81352	0.0117189	0.0530845	0.069248	0.0558383	0.0161249	0.23229	0.0451242	0.01709	0.0260415	0.00385088	0.0471038	0.0048465	0.0300325	0.00439148	0.0106769	0.00231318
Bu5/3	Cpx	mr09f03	Min1		52.7087	0.215525	1.64554	7.12911	0.210675	17.877	19.0509	0.246937	0.0034057	0.0169301		69.1739	384.67	3807.05	416.462	0.145253	11.3905	12.2935	20.1385	0.864649	4.08342	0.813824	5.05876	1.87234	0.297091	2.03659	0.387015	2.30234	0.523763	1.42859	0.218541	1.39182	0.190871		3.64831	6.67225	8.56657	10.8325	12.2375	5.12225	9.93457	10.4599	9.06433	9.35291	8.65814
Bu5/3	Cpx	mr09f04	Min2		52.7582	0.227392	1.63946	6.49392	0.192983	17.1364	20.3809	0.256197	0.00289408	0.011699		73.3761	406.691	3938.45	401.088	0.0982752	11.7138	12.8318	21.8708	0.924321	4.35164	0.859465	5.5655	2.17795	0.374823	2.36385	0.399888	2.69293	0.519667	1.50507	0.230748	1.40488	0.201238		3.90009	7.11053	9.047	11.9176	14.235	6.46246	11.531	10.8078	10.6021	9.27977	9.12163
Bu5/3	Cpx	mr09f05	Min3		52.7138	0.254366	1.46207	5.51805	0.185471	15.9546	22.7676	0.281549	0.00133261	0.0137478		77.8792	430.654	3751.64	371.009	0.224588	13.4618	14.2509	22.9681	1.01832	4.58886	1.00388	5.71476	2.26502	0.364175	2.73479	0.47271	2.83688	0.584117	1.75118	0.24858	1.69675	0.232897		4.29672	7.49814	10.5671	12.2372	14.8041	6.27888	13.3404	12.7759	11.1688	10.4307	10.6132
Average					52.7269	0.232428	1.58235	6.38036	0.196376	16.9893	20.7331	0.261561	0.00254413	0.0141256		73.4764	407.339	3832.38	396.186	0.156039	12.1887	13.1254	21.6591	0.935764	4.34131	0.892389	5.44634	2.1051	0.345363	2.37841	0.419871	2.61072	0.542516	1.56161	0.232623	1.49782	0.208335		3.94837	7.09364	9.39357	11.6624	13.7589	5.95453	11.602	11.3479	10.2784	9.68778	9.46433
Std_dev					0.027219	0.0199041	0.104217	0.811511	0.01294	0.969636	1.88324	0.0179185	0.00107994	0.00263593		4.3535	22.9986	95.9445	23.1197	0.0638432	1.11433	1.0112	1.42659	0.0774734	0.252882	0.0992133	0.343848	0.20623	0.0421426	0.34933	0.0462102	0.27659	0.0360857	0.168564	0.015107	0.172404	0.0218932
Bu5/3	Plag	mr09f06	Min4		49.1932	0.0216271	32.3036	0.198847	0.00300569	0.0279125	15.2666	2.75247	0.140569	0.0281821		0.141615	5.16147	0	12.3488	1.16681	464.41	0.200409	0.230926	1.69721	2.89744	0.328545	1.42554	0.148517	0.36943	0.135044	0.0252905	0.137558	0.00428385	0.0655896	0	0.0112419	0.00849397		7.16124	4.73438	3.45836	3.05254	0.970698	6.36948	0.658751	0.683526	0.541566	0.0764973	0.397513
Bu5/3	Plag	mr09f07	Min5		48.8759	0.0231013	32.546	0.191867	0	0.0269751	15.4939	2.62935	0.121472	0.0290731		0.664054	3.44332	3.12007	2.05462	1.04667	461.154	0.243557	0.373024	1.74089	3.01452	0.310128	1.15895	0.362924	0.494001	0.201172	0.00925151	0.0642664	0.00973118	0.00564386	0.00357779	0	0		7.34553	4.92569	3.2645	2.48169	2.37205	8.51726	0.981325	0.250041	0.253017	0.173771	0.0342052
Bu5/3	Plag	mr09f08	Min6		48.8209	0.0214511	32.5846	0.199726	0.00286728	0.0289698	15.3718	2.72524	0.149488	0.0324075		0.144802	4.85014	2.14808	0	0.538964	463.919	0.198874	0	1.7063	2.66501	0.279636	1.43939	0.202086	0.453686	0.234911	0.0178481	0.0623511	0.00955117	0.00563762	0.0129434	0.0232096	0		7.19958	4.3546	2.94354	3.0822	1.32082	7.82217	1.14591	0.482382	0.245477	0.170557	0.0341674
Bu5/3	Plag	mr09f12	Min10		48.9712	0.0203343	32.5247	0.189286	0.00337846	0.0272854	15.2572	2.77151	0.140503	0.0316418		0.0886292	3.43623	3.45346	0	0.585637	470.719	0.181878	0	1.79876	2.74322	0.288874	1.42003	0.213373	0.548185	0.0980822	0.0194319	0.0518453	0.0180221	0.0063886	0	0	0.010541		7.58972	4.48239	3.04078	3.04075	1.3946	9.45146	0.47845	0.525187	0.204115	0.321823	0.0387188
Bu5/3	Plag	mr09f13	Min11		49.0446	0.0207307	32.5064	0.190777	0.00337023	0.02833	15.2336	2.73283	0.143307	0.0302248		0.625274	2.90832	24.0463	0	0.454893	469.941	0.217647	0	1.62999	2.6491	0.306626	0.969852	0.249682	0.617794	0.222106	0.0054975	0.107294	0.00151378	0.035937	0.00643155	0	0		6.87758	4.3286	3.22764	2.07677	1.63191	10.6516	1.08344	0.148581	0.422416	0.0270318	0.2178
Bu5/3	Plag	mr09f14	Min12		49.2755	0.0193018	32.4299	0.186517	0.00269676	0.0275142	15.0006	2.81746	0.152267	0.025117		0.368106	3.91735	0	3.82492	0.964166	471.45	0.20721	0.0280618	1.58801	2.63891	0.316783	0.954345	0.251112	0.432136	0.0330539	0.0138864	0.104731	0.015111	0.0296694	0	0.010203	0.00544415		6.70047	4.31194	3.33456	2.04357	1.64126	7.45061	0.161239	0.375309	0.412328	0.269839	0.179815
Bu5/3	Plag	mr09f19	Min17		49.097	0.0217195	32.5179	0.192206	0.00195856	0.0261703	15.1488	2.76023	0.14799	0.0230379		0.0322192	4.05345	0.840148	0	0.451042	473.421	0.177541	0	1.64189	2.59604	0.289029	1.12729	0.200663	0.542844	0.0671446	0.0424406	0.0394253	0.00546659	0	0	0	0.00320783		6.92781	4.2419	3.04241	2.4139	1.31152	9.35938	0.327535	1.14704	0.155218	0.0976177	0
Bu5/3	Plag	mr09f20	Min18		48.753	0.0194952	32.8407	0.192887	0.00384947	0.0273766	15.2819	2.66824	0.138281	0.0114684		0.353843	1.58585	4.77604	0	0.461468	469.76	0.180059	0.00554904	1.832	2.61868	0.257683	1.28783	0.0279709	0.542692	0.162175	0	0.0690394	0.0117474	0.0199934	0.0107457	0.0103366	0.00367816		7.72995	4.27889	2.71245	2.75766	0.182816	9.35676	0.791098	0	0.271809	0.209774	0.121172
Average					49.0039	0.0209701	32.5317	0.192764	0.00264081	0.0275667	15.2568	2.73217	0.141735	0.0263941		0.302318	3.66952	4.79801	2.27854	0.708706	468.097	0.200897	0.0796951	1.70438	2.72787	0.297163	1.2229	0.207041	0.500096	0.144211	0.0167058	0.0795638	0.00942838	0.0211074	0.00421231	0.00687389	0.00392064		7.19149	4.4573	3.12803	2.61863	1.35321	8.62234	0.703469	0.451509	0.313243	0.168364	0.127924
Std_dev					0.182765	0.00126415	0.152004	0.0044988	0.00120499	0.000852635	0.145409	0.0594372	0.00954723	0.00680778		0.242425	1.12474	7.96284	4.30631	0.298862	4.34053	0.0223161	0.142669	0.0841457	0.15049	0.0227662	0.200139	0.0953615	0.0790031	0.0740351	0.0131635	0.0333511	0.00556047	0.0220834	0.00528096	0.0084347	0.00403107
Bu5/3	Opx	mr09f09	Min7		54.6153	0.144171	1.03141	13.826	0.32729	27.7277	1.48602	0.029412	0.00313698	0.0165849		32.9415	189.897	1968.92	633.093	0.233059	0.248232	2.05237	2.4542	0.0517677	0.128129	0.0297388	0.240877	0.0104622	0.021503	0.193329	0.0443123	0.351323	0.0975151	0.302346	0.0564589	0.591864	0.106904		0.218429	0.209361	0.313039	0.515797	0.0683803	0.370741	0.943068	1.19763	1.38316	1.74134	1.8324
Bu5/3	Opx	mr09f10	Min8		54.865	0.143691	1.00103	14.0323	0.330027	27.4973	1.31098	0.0118545	0.000980387	0.0159966		31.6828	184.548	1921.65	635.18	0.112323	0.233159	2.0241	2.61406	0.0331398	0.0945534	0.0135573	0.216375	0.102212	0.0254245	0.148347	0.0335792	0.309291	0.0837295	0.291723	0.0507264	0.505953	0.0912523		0.13983	0.154499	0.142708	0.46333	0.66805	0.438353	0.723643	0.907545	1.21768	1.49517	1.76802
Bu5/3	Opx	mr09f11	Min9		55.0568	0.146017	0.973667	13.9457	0.329403	27.4723	1.26368	0.0108431	0.000675365	0.0168115		31.5058	183.76	1898.31	630.236	0.159858	0.184355	1.93686	2.18046	0.0209909	0.0911988	0.0251358	0.10639	0	0.0169062	0.19199	0.0484627	0.327096	0.0825761	0.280236	0.0642836	0.531028	0.0926009		0.0885693	0.149018	0.264587	0.227815	0	0.291486	0.936535	1.3098	1.28778	1.47457	1.6984
Bu5/3	Opx	mr09f15	Min13		54.5853	0.144345	1.00824	13.8536	0.327527	27.4763	1.77271	0.0282484	0.00304926	0.0178557		31.5804	185.932	1903.22	630.121	0.112554	0.363251	2.1276	2.72191	0.0340047	0.143429	0.0255348	0.229758	0.182794	0.01674	0.200889	0.0343655	0.37738	0.0911041	0.345883	0.0446841	0.55727	0.0746788		0.14348	0.234362	0.268787	0.491987	1.19473	0.288621	0.979948	0.928798	1.48575	1.62686	2.09626
Bu5/3	Opx	mr09f16	Min14		54.4971	0.142828	0.994644	13.919	0.32855	27.7202	1.58732	0.017205	0.00118998	0.0134254		30.84	183.789	1866.04	629.558	0	0.264487	1.9921	2.64672	0.0283917	0.10922	0.0313711	0.199947	0.105987	0.0221014	0.147814	0.0425288	0.263917	0.0869226	0.323337	0.0783691	0.499611	0.0934667		0.119796	0.178465	0.330222	0.428152	0.692727	0.381059	0.721045	1.14943	1.03904	1.55219	1.95962
Bu5/3	Opx	mr09f17	Min15		54.5368	0.154869	0.958563	14.2866	0.333458	27.5094	1.37925	0.0279995	0.00326692	0.021025		30.6205	183.891	1868.51	627.775	0	0.266792	1.91048	2.11623	0.0512426	0.116748	0.0290841	0.111404	0.0349239	0.0124014	0.173198	0.0444395	0.256996	0.0774434	0.364735	0.0698331	0.586922	0.107436		0.216213	0.190764	0.306148	0.238552	0.228261	0.213818	0.844869	1.20107	1.01179	1.38292	2.21052
Bu5/3	Opx	mr09f18	Min16		54.6288	0.151638	0.954885	14.2925	0.334169	27.6109	1.2071	0.0158969	0.000834449	0.0158032		29.9135	180.972	1862.07	628.419	0.0161269	0.193255	1.7799	2.19792	0.0409171	0.0642518	0.0198192	0.263341	0.0812111	0.0264423	0.163865	0.0349459	0.28213	0.0857662	0.335976	0.0703153	0.566568	0.111788		0.172646	0.104987	0.208623	0.5639	0.530792	0.455902	0.799341	0.944485	1.11075	1.53154	2.03622
Average					54.6836	0.146794	0.988919	14.0222	0.330061	27.5734	1.42958	0.0202085	0.00187619	0.016786		31.2978	184.684	1898.39	630.626	0.0905602	0.250504	1.97477	2.41878	0.0372078	0.10679	0.0248916	0.195442	0.0739414	0.020217	0.174205	0.0403763	0.309733	0.0864367	0.320605	0.0620958	0.54846	0.0968753		0.156995	0.174494	0.262016	0.418505	0.483277	0.348569	0.849778	1.09125	1.21942	1.54351	1.94306
Std_dev					0.202429	0.0046102	0.0278996	0.194286	0.00274581	0.112762	0.19976	0.00811539	0.00120419	0.00231076		0.962434	2.73281	38.2905	2.62575	0.0894502	0.0593462	0.112293	0.251776	0.0114764	0.0261571	0.0062945	0.0623211	0.0642224	0.00508611	0.0218599	0.00596996	0.0451844	0.00643317	0.0306252	0.0119808	0.0371161	0.0128367
	Plag	mr09g03	Min1		48.0877	0.0193833	33.3363	0.325114	0.00419526	0.0447909	15.36	2.52649	0.204175	0.0264185		0.303949	3.41761	1.42534	3.03206	0.798688	460.131	0.176286	0	1.27164	2.02782	0.2304	1.01014	0.156272	0.516495	0.0912472	0.00389934	0.0749719	0.00243171	0.0211821	0.0106376	0	0.00200091		5.36555	3.31343	2.42526	2.16304	1.02139	8.90509	0.445108	0.105387	0.295165	0.0434234	0.128376
Bu5/2	Plag	mr09g04	Min2		48.2234	0.0200469	33.2752	0.310839	0.00353015	0.0240047	15.3313	2.53065	0.193815	0.0220969		0	3.46013	0.41073	2.57809	0.437261	461.862	0.161079	0.222258	1.35051	2.0003	0.2113	0.978352	0.0926025	0.477534	0.163278	0.0231543	0.113288	0.0108935	0.0231253	0.00314265	0.00898778	0		5.69837	3.26846	2.22421	2.09497	0.605245	8.23335	0.79648	0.625791	0.446016	0.194527	0.140153
Bu5/2	Plag	mr09g05	Min3		48.4804	0.0188719	33.1917	0.318883	0.00616915	0.025379	15.1999	2.47002	0.181758	0.041356		0.525506	3.71378	5.25399	0	0.471945	459.937	0.175883	0.38581	1.26731	1.972	0.246593	0.905443	0.23999	0.479614	0.145556	0.00127459	0.0983991	0.0109922	0.0452328	0.000177629	0.0227031	0.0129072		5.34729	3.22223	2.59571	1.93885	1.56856	8.2692	0.71003	0.0344484	0.387398	0.196289	0.274138
Bu5/2	Plag	mr09g06	Min4		48.1619	0.0176865	33.3922	0.294474	0.00461833	0.0219885	15.3368	2.50136	0.185863	0.0189788		0.250426	3.17312	4.51003	0	0.449681	456.711	0.197911	0	1.34483	2.0586	0.247912	1.26014	0	0.470868	0.203013	0.0172838	0.127442	0.00675372	0.0472739	0.0156197	0.0420679	0		5.67437	3.36372	2.6096	2.69837	0	8.11842	0.990308	0.46713	0.501741	0.120602	0.286508
Bu5/2	Plag	mr09g07	Min5		48.0727	0.0180981	33.4881	0.308892	0.00376215	0.0241788	15.342	2.47547	0.187148	0.0142027		0.470897	2.92507	6.39909	3.50192	0.257185	458.867	0.160751	0.405837	1.22969	2.01768	0.222943	0.84181	0.212702	0.402944	0	0	0.0113037	0.00951293	0	0	0.0193983	0.00258155		5.18857	3.29686	2.34676	1.80259	1.39021	6.94731	0	0	0.0445028	0.169874	0
Bu5/2	Plag	mr09g08	Min6		48.2454	0.0188902	33.2918	0.304921	0.00335691	0.0270349	15.3177	2.50361	0.193208	0.0278775		0.0655936	2.67468	11.784	0	0.159772	463.273	0.166653	0.228541	1.27743	1.99436	0.217701	1.1266	0.119648	0.457458	0.145363	0.0268892	0.0457355	0.00889081	0.0151288	0.0125952	0.00944065	0.00418522		5.38998	3.25876	2.29159	2.41242	0.782011	7.8872	0.709088	0.726736	0.180061	0.158764	0.0916899
Bu5/2	Plag	mr09g09	Min7		48.6613	0.0178485	32.9114	0.240907	0.00201064	0.0198312	15.2919	2.57265	0.189545	0.0289816		0.334288	4.04473	2.64692	0.0524345	0.56043	465.958	0.0641629	0	1.17768	2.02016	0.223305	0.777935	0.0522925	0.399644	0	0.0126731	0.0136122	0.0047678	0	0.00161679	0.0181067	0.00160436		4.96912	3.30092	2.35058	1.66581	0.341781	6.89041	0	0.342515	0.0535912	0.0851393	0
Bu5/2	Plag	mr09g10	Min8		48.5645	0.0178106	32.9283	0.239446	0.00192368	0.0193204	15.3744	2.58466	0.182215	0.0220497		0.481508	2.22026	10.1187	1.97368	0.137852	472.311	0.183182	0.243784	1.21165	1.98766	0.184449	0.843904	0.151675	0.442138	0.137599	0	0.0722129	0.0123352	0.00508349	0	0.01589	0.00281404		5.11246	3.24781	1.94157	1.80707	0.991338	7.62307	0.671216	0	0.284303	0.220271	0.030809
Bu5/2	Plag	mr09g11	Min9		48.6376	0.0177076	33.0088	0.233867	0.00327042	0.0192335	15.2568	2.55948	0.172956	0.025316		0.316379	2.90793	12.1951	0	0.35912	469.158	0.177688	0.134581	1.23796	2.06454	0.238175	0.904352	0.123867	0.428736	0.0995744	0	0	0.00909785	0.0021144	0.00782206	0	0		5.22345	3.37343	2.5071	1.93651	0.809586	7.39199	0.485729	0	0	0.162462	0.0128145
Bu5/2					48.3483	0.0184826	33.2026	0.286372	0.00364852	0.0250847	15.3123	2.52493	0.187854	0.0252531		0.305394	3.17081	6.08266	1.23758	0.403548	463.134	0.162622	0.18009	1.26319	2.0159	0.224753	0.960964	0.127672	0.452826	0.109515	0.00946381	0.0618851	0.00840841	0.0176823	0.00573463	0.0151772	0.00289926		5.32991	3.29396	2.36582	2.05774	0.834457	7.80734	0.534218	0.255779	0.243642	0.15015	0.107166
Average					0.237342	0.000852346	0.208037	0.037248	0.00129931	0.00789667	0.054937	0.0411455	0.00886583	0.00760883		0.180833	0.55704	4.40288	1.50902	0.206793	5.10897	0.0386877	0.158443	0.0573449	0.0311926	0.0196399	0.153031	0.0746076	0.0383079	0.0702004	0.0107775	0.0468115	0.00319985	0.0184035	0.00605708	0.0129353	0.00402526
Std_dev
	Opx	mr09g12	Min10		53.5262	0.15637	0.758524	19.3866	0.470709	24.1247	0.8155	0.0126951	0.00216809	0.0132159		20.19	148.304	696.898	485.046	0	0.0316627	1.13011	3.16622	0.00217884	0.0239171	0.0078547	0.00872155	0.00650349	0.00191282	0.0712868	0.024359	0.240847	0.0653467	0.235413	0.0547167	0.462572	0.102452		0.00919343	0.0390803	0.0826811	0.0186757	0.0425065	0.0329797	0.34774	0.658352	0.948215	1.1669	1.42674
Bu5/2	Opx	mr09g13	Min11		53.6513	0.155046	0.775194	19.3788	0.468294	23.9703	0.8439	0.00637622	0.000910344	0.0156454		20.4239	149.77	706.441	481.394	0.0163881	0.0189539	1.16103	3.25503	0.00647261	0.0285597	0.0030397	0.0979012	0.00431246	0.00495179	0.0624368	0.0227271	0.113619	0.0610243	0.193507	0.0505251	0.453345	0.0792537		0.0273106	0.0466662	0.0319968	0.209638	0.028186	0.0853757	0.30457	0.614245	0.44732	1.08972	1.17277
Bu5/2					53.5887	0.155708	0.766859	19.3827	0.469501	24.0475	0.8297	0.00953564	0.00153922	0.0144307		20.3069	149.037	701.67	483.22	0.00819403	0.0253083	1.14557	3.21063	0.00432572	0.0262384	0.0054472	0.0533114	0.00540798	0.00343231	0.0668618	0.0235431	0.177233	0.0631855	0.21446	0.0526209	0.457958	0.0908528		0.018252	0.0428732	0.057339	0.114157	0.0353462	0.0591777	0.326155	0.636299	0.697767	1.12831	1.29976
Average					0.0625534	0.000661743	0.00833516	0.00393111	0.00120754	0.0772201	0.0142	0.00315942	0.000628871	0.00121477		0.116961	0.732936	4.77175	1.82589	0.00819403	0.0063544	0.0154612	0.0444062	0.00214688	0.00232128	0.0024075	0.0445898	0.00109552	0.00151948	0.00442499	0.00081598	0.0636137	0.00216119	0.0209526	0.00209578	0.00461357	0.0115992
Std_dev
	Cpx	mr09g14	Min12		52.443	0.24455	1.44703	7.31068	0.229938	15.483	22.02	0.250856	0.00245857	0.0172116		70.0338	386.882	1462.56	333.746	0.286749	14.3777	11.8526	46.2421	0.727023	3.51476	0.721588	4.57903	1.93934	0.320081	2.16298	0.391092	2.38518	0.490093	1.36759	0.22141	1.50547	0.208268		3.06761	5.74307	7.59567	9.8052	12.6754	5.51864	10.5511	10.5701	9.39045	8.75165	8.2884
Bu5/2	Cpx	mr09g15	Min13		52.5025	0.239176	1.4222	7.29917	0.229532	15.5127	21.9831	0.242758	0.00153355	0.0126329		69.8385	391.631	1488.91	329.389	0.0642699	15.0376	11.7032	43.0233	0.794052	3.44091	0.707751	4.46868	1.58203	0.31244	2.00463	0.37341	2.25222	0.472257	1.32593	0.193561	1.39616	0.219936		3.35043	5.6224	7.45001	9.5689	10.3401	5.38689	9.77871	10.0922	8.86699	8.43317	8.03597
Bu5/2					52.4727	0.241863	1.43462	7.30493	0.229735	15.4979	22.0015	0.246807	0.00199606	0.0149222		69.9362	389.256	1475.73	331.568	0.175509	14.7076	11.7779	44.6327	0.760537	3.47783	0.71467	4.52385	1.76069	0.31626	2.08381	0.382251	2.3187	0.481175	1.34676	0.207486	1.45081	0.214102		3.20902	5.68273	7.52284	9.68705	11.5078	5.45276	10.1649	10.3311	9.12872	8.59241	8.16218
Average					0.0421315	0.00379942	0.0175598	0.00814239	0.000287221	0.0210089	0.0260533	0.00572557	0.000654082	0.00323763		0.138126	3.35835	18.6302	3.08057	0.157317	0.466638	0.10567	2.27599	0.0473966	0.0522201	0.00978457	0.0780307	0.252655	0.00540317	0.111965	0.0125031	0.0940163	0.0126113	0.0294519	0.0196919	0.0772937	0.0082511
Std_dev
[truncated: 3 more columns]

## Sheet: Standards
		Contents (AYCF)			SiO2	TiO2	Al2O3	FeO	MnO	MgO	CaO	Na2O	K2O	P2O5		Sc	V	Cr	Ni	Rb	Sr	Y	Zr	La	Ce	Pr	Nd	Sm	Eu	Gd	Tb	Dy	Ho	Er	Tm	Yb	Lu
Std	NIST	mr09b01	SRM 610		71.9077	0.0963473	2.10445	0.0621396	0.0716478	0.0814215	11.8218	12.3752	0.0978356	0.130488		454.541	435.926	448.698	507.621	426.819	532.611	463.259	454.786	477.627	469.919	451.536	452.207	471.391	490.855	458.105	455.803	440.851	463.531	440.696	436.627	455.216	446.063
Std	NIST	mr09b02	SRM 610		68.5824	0.0470432	1.98061	0.054852	0.0506081	0.0716189	11.2474	16.7157	0.0290888	0.0658147		429.05	471.217	345.224	391.725	438.109	499.163	438.853	425.722	432.771	421.326	403.557	405.138	427.028	421.578	431.096	432.492	414.06	435.454	411.482	401.832	439.49	427.542
Std	NIST	mr09b19	SRM 610		68.9548	0.0522394	1.99191	0.0560098	0.0535014	0.07269	11.3272	16.2149	0.0361724	0.0734978		432.52	466.437	353.231	402.489	437.104	504.722	443.148	430.351	439.39	426.923	410.523	412.031	433.45	431.263	435.37	435.649	416.412	438.763	416.451	407.894	442.648	429.412
Std	NIST	mr09b20	SRM 610		68.9313	0.0525425	1.99617	0.0552758	0.0522802	0.0726743	11.2923	16.2748	0.0369181	0.0721627		431.112	468.34	359.657	406.1	436.666	500.864	439.855	427.401	435.886	426.271	407.002	408.46	430.233	426.925	432.683	434.392	417.519	438.237	412.853	403.323	439.747	429.689
Std	NIST	mr09c01	SRM 610		71.0479	0.0738986	2.07046	0.057844	0.0639379	0.0782661	11.6689	13.5522	0.0643947	0.100458		447.667	448.864	407.676	464.236	431.148	523.458	457.991	447.937	466.261	456.375	434.776	438.606	457.493	467.266	449.716	449.209	434.728	458.759	433.67	427.429	452.079	441.256
Std	NIST	mr09c02	SRM 610		70.9849	0.07299	2.06768	0.0617579	0.0631115	0.0781777	11.6615	13.6344	0.0549938	0.101264		446.978	447.831	413.94	466.245	432.481	522.367	454.944	444.718	460.85	452.438	437.526	435.754	457.43	467.979	451.063	449.489	431.497	452.148	430.571	424.661	450.678	441.176
Std	NIST	mr09c19	SRM 610		70.9544	0.0736206	2.06912	0.0598072	0.0635524	0.0780991	11.684	13.6341	0.0566457	0.102127		448.726	448.936	412.899	471.355	432.328	522.981	456.87	446.531	465.29	457.741	438.921	438.638	459.222	468.095	450.142	450.911	435.511	456.518	432.693	425.878	452.912	444.464
Std	NIST	mr09c20	SRM 610		71.0765	0.0732749	2.06902	0.0597891	0.0634991	0.078341	11.647	13.5537	0.0626608	0.0996338		445.963	447.78	408.774	459.315	431.315	522.848	456.083	446.134	461.884	451.182	433.464	435.772	455.756	467.164	450.628	447.835	430.794	454.432	431.57	426.21	449.895	438.07
Std	NIST	mr09d01	SRM 610		71.0257	0.0732796	2.06543	0.0595143	0.0636514	0.0777685	11.6645	13.5888	0.0618037	0.104305		445.879	445.897	409.175	462.087	427.997	521.376	456.754	447.979	461.841	453.248	434.761	433.863	455.366	465.887	446.763	447.193	430.153	454.107	429.639	422.935	448.31	439.675
Std	NIST	mr09d02	SRM 610		71.005	0.0736114	2.07271	0.0600684	0.063396	0.0786854	11.6671	13.5988	0.0571396	0.0975541		448.817	450.829	412.488	468.526	435.68	524.453	456.203	444.68	465.315	455.642	437.61	440.589	459.614	469.402	454.047	451.577	436.152	456.817	434.643	429.18	454.514	442.856
Std	NIST	mr09d19	SRM 610		71.0195	0.0733816	2.06768	0.0612602	0.0633747	0.0790031	11.7284	13.5221	0.0615661	0.101193		448.478	448.384	411.95	463.534	430.05	522.372	458.189	445.655	464.45	454.841	436.077	439.956	457.407	470.018	451.804	451.399	433.703	456.41	433.846	427.515	452.051	442.958
Std	NIST	mr09d20	SRM 610		71.0116	0.0735042	2.07034	0.0583065	0.0636776	0.077432	11.6028	13.6657	0.0574442	0.100776		446.165	448.26	409.654	466.981	433.508	523.408	454.769	447.061	462.644	454.008	436.248	434.373	457.504	465.201	448.88	447.29	432.501	454.465	430.346	424.49	450.668	439.513
Std	NIST	mr09e01	SRM 610		71.0419	0.0733932	2.06711	0.0615848	0.0638941	0.0775152	11.6621	13.5711	0.0598937	0.10245		445.416	449.491	402.358	464.817	430.735	523.466	457.019	447.778	463.233	454.67	434.632	436.375	458.009	469.247	451.227	449.115	432.793	456.142	432.147	424.999	449.35	440.231
Std	NIST	mr09e02	SRM 610		70.9894	0.0734982	2.07105	0.0580267	0.0631561	0.078933	11.6689	13.6166	0.0589222	0.0994247		449.281	447.234	419.475	465.792	432.915	522.365	455.927	444.886	463.915	454.217	437.757	438.025	456.967	466.052	449.585	449.629	433.493	454.781	432.107	427.086	453.462	442.286
Std	NIST	mr09e19	SRM 610		71.0361	0.0733242	2.07027	0.0608953	0.0635902	0.0784877	11.6513	13.5805	0.0609166	0.104163		447.909	446.072	411.617	467.223	432.073	521.752	455.56	445.048	463.674	453.805	433.247	436.734	457.762	471.097	454.14	448.647	433.564	456.635	431.595	425.112	450.141	441.607
Std	NIST	mr09e20	SRM 610		70.9966	0.0735643	2.06776	0.0588194	0.0634817	0.0779181	11.6796	13.6059	0.057925	0.0977952		446.672	450.725	409.708	463.352	431.512	524.114	457.42	447.704	463.453	455.098	439.055	437.619	457.244	464.29	446.714	450.084	432.7	454.326	432.662	426.913	452.552	440.849
Std	NIST	mr09f01	SRM 610		70.9796	0.0741213	2.07532	0.0584216	0.0639187	0.0780769	11.6761	13.611	0.0629328	0.0978078		448.032	447.102	406.354	462.457	432.664	523.666	458.015	446.907	463.513	454.509	437.068	437.576	460.548	469.526	453.337	451.96	434.288	455.86	435.736	429.418	456.371	441.286
Std	NIST	mr09f02	SRM 610		71.0514	0.0727831	2.06286	0.061152	0.0631348	0.0783655	11.6549	13.5768	0.0560386	0.10406		446.654	449.629	415.358	468.155	430.985	522.175	454.94	445.773	463.636	454.408	435.306	436.822	454.448	465.749	447.464	446.808	431.998	455.056	428.558	422.69	446.485	441.24
Std	NIST	mr09f21	SRM 610		71.0504	0.0727877	2.06476	0.0593743	0.0631162	0.0778867	11.672	13.5621	0.0596338	0.0994759		447.603	446.396	413.654	466.235	431.393	520.91	455.38	443.61	462.689	451.194	435.283	437.415	456.719	466.21	448.587	447.665	432.922	456.114	430.467	426.437	451.169	439.275
Std	NIST	mr09f22	SRM 610		70.9819	0.074092	2.07319	0.0602461	0.0639229	0.0785601	11.6586	13.625	0.0592174	0.102498		447.059	450.375	408.221	464.479	432.225	524.902	457.519	449.044	464.461	457.715	437.059	436.97	458.169	468.997	452.108	451.009	433.324	454.789	433.698	425.554	451.513	443.247
Std	NIST	mr09g01	SRM 610		71.0084	0.0743755	2.0886	0.0588462	0.0634789	0.0786944	11.7443	13.5019	0.0579944	0.0936906		452.998	446.523	402.457	465.499	428.979	525.175	462.124	455.462	467.287	457.441	441.799	443.774	464.855	472.373	453.093	454.406	437.813	460.866	437.283	431.854	455.561	446.257
Std	NIST	mr09g02	SRM 610		71.0213	0.0725316	2.04978	0.0607147	0.0635678	0.0777542	11.587	13.6862	0.0608418	0.108619		441.759	450.2	419.363	465.103	434.677	520.679	450.901	437.415	459.904	451.473	430.648	430.724	450.24	462.942	447.691	444.423	428.514	450.112	427.026	420.301	447.281	436.347
Std	NIST	mr09g16	SRM 610		71.0108	0.0740683	2.08156	0.0603929	0.0633947	0.0789159	11.6408	13.6043	0.0606357	0.0992835		449.026	449.888	411.475	467.589	430.505	526.124	459.199	450.907	466.655	456.764	438.45	439.119	459.703	469.93	451.343	453.359	433.456	456.827	431.935	426.357	453.425	445.472
Std	NIST	mr09g17	SRM 610		71.018	0.0729699	2.05958	0.0590324	0.0636458	0.0775987	11.7019	13.5705	0.0579934	0.101958		446.534	446.568	409.131	463.037	432.745	520.046	454.625	443.257	461.06	452.574	434.793	436.312	456.437	466.057	449.827	446.179	433.538	454.92	433.111	426.627	450.008	437.834
Average					70.7786	0.0715518	2.06073	0.0593388	0.0624392	0.0776202	11.6254	13.8934	0.0579004	0.0983542		445.618	450.371	405.106	458.915	432.276	520.667	454.814	444.448	460.737	451.408	433.212	434.286	454.708	463.504	448.559	447.772	431.345	453.586	430.199	423.805	450.23	439.942
Std_Dev					0.77954	0.00938725	0.0293639	0.00194655	0.00433798	0.00219646	0.138006	1.00375	0.0123454	0.0127146		6.20404	7.67877	22.1401	24.5064	2.72672	7.80474	6.03734	7.38059	10.1674	10.9296	10.8653	10.7277	10.2248	15.2389	6.56239	5.88418	6.43326	6.75964	7.0308	8.19738	4.48337	4.95265

## Sheet: Raw data
		Contents (AYCF)			SiO2	TiO2	Al2O3	FeO	MnO	MgO	CaO	Na2O	K2O	P2O5	Sc	V	Cr	Ni	Rb	Sr	Y	Zr	La	Ce	Pr	Nd	Sm	Eu	Gd	Tb	Dy	Ho	Er	Tm	Yb	Lu
	NIST	mr09b01	SRM 610		71.9077	0.0963473	2.10445	0.0621396	0.0716478	0.0814215	11.8218	12.3752	0.0978356	0.130488	454.541	435.926	448.698	507.621	426.819	532.611	463.259	454.786	477.627	469.919	451.536	452.207	471.391	490.855	458.105	455.803	440.851	463.531	440.696	436.627	455.216	446.063
	NIST	mr09b02	SRM 610		68.5824	0.0470432	1.98061	0.054852	0.0506081	0.0716189	11.2474	16.7157	0.0290888	0.0658147	429.05	471.217	345.224	391.725	438.109	499.163	438.853	425.722	432.771	421.326	403.557	405.138	427.028	421.578	431.096	432.492	414.06	435.454	411.482	401.832	439.49	427.542
Bu5/6	Plag	mr09b03	Min1		47.075	0.0122351	34.0001	0.143343	0.0037414	0.0324947	16.1814	2.42504	0.0444156	0.0224929	0.357981	0.42267	2.50393	0	0.668385	457.659	0.0876613	0.459404	2.522	3.67457	0.459132	1.50135	0	0.559318	0.124657	0.025058	0.0515919	0.0197196	0	0.052231	0	0.00787479
Bu5/6	Plag	mr09b04	Min2		47.2361	0.0144175	33.8335	0.139294	0.00362259	0.0332678	16.1164	2.45812	0.0543874	0.0480551	0.418252	4.19759	0	12.3131	1.02923	465.834	0.33715	0.784945	2.25389	3.80158	0.556867	1.70038	0.823678	0.56571	0.269171	0.0161539	0.209744	0.0361951	0.0615711	0	0	0
Bu5/6	Plag	mr09b05	Min3		47.0605	0.0141669	33.8663	0.160998	0.00707157	0.0313979	16.32	2.4067	0.0520177	0.0154762	0	5.20229	9.99153	20.9598	0.966261	461.064	0.335056	0.0831327	2.03364	3.7232	0.436129	1.71715	0.289162	0.570001	0.304738	0.0137537	0.304853	0.0204102	0.0497981	0.0180479	0	0.0151328
Bu5/6	Plag	mr09b06	Min4		47.1424	0.0116275	33.8591	0.163028	0.00259184	0.0320912	16.447	2.20791	0.0472351	0.02304	0.374383	4.42929	8.09505	15.9001	0.741491	458.729	0.380319	0.318134	2.07604	3.52562	0.37715	1.46645	0.160406	0.381469	0.123543	0.0161153	0.222999	0.0280679	0	0.0220457	0	0.00601624
Bu5/6	Plag	mr09b07	Min5		47.7816	0.011655	33.2899	0.152002	0.00501199	0.0412296	16.0535	2.48494	0.058445	0.0543021	0.689656	6.65791	31.5239	17.7498	1.72015	453.065	0.286524	1.06586	2.31524	3.51276	0.391419	1.63994	0.67028	0.356434	0.498989	0.0538836	0.214843	0.0070219	0.012652	0	0	0.00803017
Bu5/6	Plag	mr09b08	Min6		47.6273	0.0112292	33.1379	0.177389	0.00333602	0.0545755	16.3645	2.50837	0.0429224	0.0115631	0.371839	2.59214	0	1.39996	0	458.321	0.278537	0.0600947	2.17565	3.59847	0.408145	1.45833	0.279657	0.509621	0.187064	0	0	0.00552969	0.0276621	0	0	0
Bu5/6	Opx	mr09b09	Min7		57.4118	0.0696682	1.70152	10.6303	0.215518	27.3103	1.78301	0.0378887	0.00086138	0.00870474	32.9322	176.178	2875.71	596.829	0.103447	0.65693	3.74243	6.75112	0.0847758	0.288232	0.0535807	0.33143	0.162745	0.0233421	0.362893	0.0731022	0.635631	0.161781	0.48315	0.0922636	0.758327	0.105778
Bu5/6	Opx	mr09b10	Min8		57.576	0.0741962	1.69272	10.784	0.217293	27.4801	1.32331	0.0272382	0.000511886	0.00895838	31.0581	169.464	2751.48	604.537	0.0351535	0.492011	3.11645	5.59473	0.0535177	0.174438	0.0413952	0.236069	0.18658	0.0196059	0.264217	0.0691654	0.449242	0.12343	0.439249	0.084764	0.750292	0.0992683
Bu5/6	Opx	mr09b11	Min9		57.2373	0.0753285	1.62576	10.8481	0.218147	27.5498	1.57995	0.0345715	0.000813935	0.00918239	31.0491	172.071	2771.78	604.725	0.0148327	0.492503	3.34783	5.72148	0.0595173	0.217325	0.0562949	0.369625	0.156378	0.0211785	0.304845	0.0607834	0.546765	0.140284	0.475949	0.0854655	0.766967	0.112791
Bu5/6	Opx	mr09b12	Min10		57.3746	0.0761731	1.55619	10.6779	0.216744	27.4048	1.82249	0.0338375	0.00106803	0.00826853	31.7593	173.061	2852.47	599.972	0.0863152	0.583147	3.60164	6.51082	0.0643016	0.265526	0.0601343	0.468658	0.192486	0.023756	0.357925	0.0719357	0.634674	0.140156	0.506853	0.0892874	0.595056	0.11864
Bu5/6	Opx	mr09b13	Min11		57.4313	0.0898028	1.43998	10.988	0.221246	27.3611	1.58657	0.0344214	0.00124256	0.0103541	31.6338	184.138	2829.63	607.084	0.0393329	0.332659	3.40747	6.3422	0.0516641	0.168324	0.0382475	0.38669	0.146068	0.0224853	0.440779	0.0665843	0.60908	0.144792	0.443281	0.0753263	0.74015	0.0944218
Bu5/6	Opx	mr09b14	Min12		57.049	0.0935566	1.44865	11.0753	0.223714	27.6183	1.61086	0.0246191	0.00109133	0.0102333	31.9021	184.358	2873.36	604.027	0.0315012	0.307488	3.55677	7.16187	0.050675	0.184023	0.0484505	0.290728	0.159065	0.0145655	0.399575	0.0769516	0.490659	0.151141	0.507465	0.0928098	0.668857	0.0997098
Bu5/6	Opx	mr09b15	Min13		57.1283	0.0948943	1.41068	11.0064	0.222571	27.4569	1.80029	0.0278552	0.000806461	0.00844622	31.8302	183.565	2876.84	601.329	0.0346216	0.405269	3.63569	7.02513	0.0615315	0.230312	0.0482894	0.494288	0.222783	0.0174685	0.305335	0.0760569	0.554295	0.15254	0.571811	0.075974	0.768317	0.114621
Bu5/6	Opx	mr09b16	Min14		56.9766	0.125387	1.26509	11.3808	0.229001	27.7502	1.40333	0.0305306	0.00151221	0.0108089	30.2403	175.429	2703.66	606.718	0.141186	0.227656	3.23097	6.3667	0.0303236	0.141685	0.0353519	0.277891	0.190843	0.0152377	0.18156	0.0605771	0.491768	0.14531	0.468787	0.0750755	0.703454	0.123204
Bu5/6	Plag	mr09b17	Min15		46.9078	0.0119148	33.7341	0.162941	0.00366415	0.0251771	16.7329	2.28377	0.0589919	0.0141651	0.0156483	2.20021	14.8256	8.77371	0.495814	467.575	0.261587	0.097446	2.26234	3.77545	0.387058	1.47463	0.142951	0.488791	0.219065	0.0312011	0.0620888	0.00501662	0.0234545	0.00401822	0.00809067	0.00356566
Bu5/6	Plag	mr09b18	Min16		46.7866	0.0111962	33.7797	0.166177	0.00211612	0.0260675	16.7721	2.31827	0.059599	0.0154474	0	1.86837	0	0	0.28107	479.033	0.242539	0	2.2324	3.65721	0.394588	1.74754	0.258398	0.430235	0.123388	0.00802727	0.0340506	0.0142508	0.0314024	0	0.0162366	0
	NIST	mr09b19	SRM 610		68.9548	0.0522394	1.99191	0.0560098	0.0535014	0.07269	11.3272	16.2149	0.0361724	0.0734978	432.52	466.437	353.231	402.489	437.104	504.722	443.148	430.351	439.39	426.923	410.523	412.031	433.45	431.263	435.37	435.649	416.412	438.763	416.451	407.894	442.648	429.412
	NIST	mr09b20	SRM 610		68.9313	0.0525425	1.99617	0.0552758	0.0522802	0.0726743	11.2923	16.2748	0.0369181	0.0721627	431.112	468.34	359.657	406.1	436.666	500.864	439.855	427.401	435.886	426.271	407.002	408.46	430.233	426.925	432.683	434.392	417.519	438.237	412.853	403.323	439.747	429.689
	NIST	mr09c01	SRM 610		71.0479	0.0738986	2.07046	0.057844	0.0639379	0.0782661	11.6689	13.5522	0.0643947	0.100458	447.667	448.864	407.676	464.236	431.148	523.458	457.991	447.937	466.261	456.375	434.776	438.606	457.493	467.266	449.716	449.209	434.728	458.759	433.67	427.429	452.079	441.256
	NIST	mr09c02	SRM 610		70.9849	0.07299	2.06768	0.0617579	0.0631115	0.0781777	11.6615	13.6344	0.0549938	0.101264	446.978	447.831	413.94	466.245	432.481	522.367	454.944	444.718	460.85	452.438	437.526	435.754	457.43	467.979	451.063	449.489	431.497	452.148	430.571	424.661	450.678	441.176
Bu5/5	Plag	mr09c03	Min1		47.4421	0.0209704	33.6782	0.28903	0.00370479	0.0301669	16.2618	2.06814	0.113385	0.0252227	0.175568	3.19662	0	3.2361	0.566951	482.605	0.384505	0.0939926	2.22501	3.75774	0.371399	1.94462	0.236256	0.513815	0.148188	0.0278369	0.0764299	0.010532	0.0448029	0.00263372	0.00469526	0.00342375
Bu5/5	Plag	mr09c04	Min2		47.0997	0.0193654	33.8673	0.267112	0.00486514	0.026342	16.6186	1.90729	0.0945015	0.027591	0.555071	3.00486	9.12814	4.58495	0.701861	474.682	0.332221	0.121512	2.49824	4.17261	0.423234	1.16798	0.335832	0.462186	0.038941	0.0537804	0.0476979	0.00843891	0.0147309	0.00946215	0.0189993	0.00706757
Bu5/5	Plag	mr09c05	Min3		46.8766	0.0224272	34.0041	0.272422	0.00411448	0.0283558	16.6557	1.93922	0.100008	0.0286511	0.47857	3.49521	6.0878	7.15954	0.311313	481.761	0.330253	0	2.43706	4.03933	0.404742	1.83343	0.363641	0.488075	0.305132	0.0305898	0.151402	0.0200548	0.0699102	0	0.0113916	0
Bu5/5	Plag	mr09c06	Min4		46.7555	0.0203413	33.9904	0.269353	0.00380134	0.0236968	17.0002	1.75942	0.0881135	0.0214966	0	3.06862	10.7507	6.21391	0.610909	474.742	0.264687	0.0251456	2.30547	3.69823	0.432589	1.30485	0.347623	0.466196	0.120145	0.0157669	0.0803476	0.00285332	0.0216182	0.00855864	0.0306016	0
Bu5/5	Plag	mr09c07	Min5		46.8495	0.0200672	33.9501	0.269033	0.0037415	0.0250948	16.8678	1.82258	0.0936238	0.0286355	0.377685	1.48996	20.5598	2.64068	0.454865	486.643	0.266361	0.118047	2.38972	3.67709	0.43631	1.20565	0.209023	0.575705	0.135802	0.0130168	0.00834471	0.012794	0.0176163	0.0067605	0.0181864	0.000837922
Bu5/5	Plag	mr09c08	Min6		47.1203	0.0204635	33.7714	0.262855	0.00386803	0.0255842	16.6412	1.95781	0.102195	0.0281111	0.138249	1.42248	0	5.3581	0.453928	480.357	0.276763	0	2.39664	3.75676	0.391126	1.52983	0.319923	0.506536	0.155947	0.00966237	0.0659545	0.0132217	0.00644399	0	0	0.00648589
Bu5/5	Plag	mr09c09	Min7		47.1575	0.0221485	33.6788	0.250631	0.00425746	0.0318161	16.8454	1.82661	0.0957348	0.0199665	0.108797	3.20639	5.29531	7.18945	0.24847	480.369	0.204452	0.0634455	2.34195	3.8919	0.385898	1.21329	0.252589	0.550717	0.114137	0.0146853	0.0369328	0.00866119	0.0247565	0	0	0.00118224
Bu5/5	Plag	mr09c10	Min8		47.111	0.0241858	33.6745	0.251161	0.00379927	0.0368821	16.9266	1.78121	0.0923549	0.0317599	0.355259	2.92134	3.14232	2.90029	0.597714	481.474	0.22084	0	2.38816	3.868	0.407006	1.67757	0.200029	0.469422	0.288062	0.0229973	0.0538582	0.0138423	0.00229445	0.0232867	0.01422	0
Bu5/5	Plag	mr09c11	Min9		48.8476	0.0270544	32.4203	0.256897	0.00387731	0.0312564	15.6622	2.49707	0.153672	0.0307987	0.479542	2.42124	11.804	0.768044	1.0131	495.962	0.177495	0	2.27048	3.66234	0.376294	1.51649	0.194294	0.562832	0.164552	0.0142716	0.00432118	0.0078737	0.0168635	0	0.0383288	0.00111604
Bu5/5	Plag	mr09c12	Min10		47.6421	0.0257221	33.1393	0.264862	0.0035713	0.0315749	16.6598	2.04012	0.106106	0.0182544	0.159312	3.72884	14.5917	2.23371	0.631407	482.283	0.216656	0.0474388	2.28619	3.78025	0.375498	1.3556	0.126443	0.553627	0.176831	0.0113853	0.079921	0.0143351	0.0237777	0	0.0147421	0
Bu5/5	Cpx	mr09c13	Min11		52.0778	0.42162	2.09384	6.03368	0.198233	15.5435	22.2907	0.30175	0.00155383	0.00978612	71.3882	391.365	4862.44	413.345	0.0113722	15.0771	19.1798	53.2062	1.47578	6.98591	1.40589	8.45061	3.23525	0.481634	3.56021	0.59119	3.91562	0.759996	2.06388	0.306236	1.96607	0.271257
Bu5/5	Cpx	mr09c14	Min12		51.6262	0.44129	2.12643	5.99177	0.193782	15.5932	22.677	0.295704	0.00173101	0.0116501	73.6423	398.611	4946.89	415.461	0	14.6197	19.7877	57.2549	1.37472	7.10416	1.45474	8.78945	3.21177	0.441868	3.78401	0.649342	4.06954	0.82246	2.06362	0.32039	2.10654	0.27654
Bu5/5	Cpx	mr09c15	Min13		52.2326	0.291285	1.8922	5.38519	0.177788	15.7861	22.7508	0.30515	0.00187648	0.00888234	70.0457	343.557	6043.67	415.499	0.0130274	12.8674	15.1329	22.5514	1.37094	6.59344	1.2855	7.87764	2.49069	0.444807	2.71322	0.493133	2.85078	0.613665	1.70769	0.226304	1.58017	0.211368
Bu5/5	Cpx	mr09c16	Min14		52.1119	0.319898	2.07606	5.46124	0.176806	15.6685	22.6555	0.314693	0.00109102	0.0125456	70.8852	355.057	6242.94	411.44	0.0242225	13.2183	16.0603	25.262	1.43633	7.06063	1.36424	7.99404	2.66498	0.528018	3.26184	0.526257	3.1378	0.651667	1.76742	0.239204	1.66266	0.239328
Bu5/5	Cpx	mr09c17	Min15		51.9568	0.31538	2.08955	5.55202	0.181833	15.6674	22.7341	0.306142	0.000989241	0.0125972	69.398	348.603	6105.57	412.511	0	12.9959	16.5995	25.304	1.41978	7.31072	1.3832	7.99712	2.67784	0.50092	3.11552	0.523586	3.32611	0.672686	1.81365	0.242167	1.68205	0.238265
Bu5/5	Cpx	mr09c18	Min16		51.8183	0.343631	2.16734	5.38666	0.17429	15.5931	23.0302	0.298716	0.000799644	0.0125036	74.9227	355.936	6062.51	409.056	0.0413509	12.8117	17.0624	28.0153	1.49163	7.52441	1.41867	8.38359	2.66298	0.507042	2.99445	0.517149	3.33479	0.676649	1.90338	0.261606	1.76567	0.261973
	NIST	mr09c19	SRM 610		70.9544	0.0736206	2.06912	0.0598072	0.0635524	0.0780991	11.684	13.6341	0.0566457	0.102127	448.726	448.936	412.899	471.355	432.328	522.981	456.87	446.531	465.29	457.741	438.921	438.638	459.222	468.095	450.142	450.911	435.511	456.518	432.693	425.878	452.912	444.464
	NIST	mr09c20	SRM 610		71.0765	0.0732749	2.06902	0.0597891	0.0634991	0.078341	11.647	13.5537	0.0626608	0.0996338	445.963	447.78	408.774	459.315	431.315	522.848	456.083	446.134	461.884	451.182	433.464	435.772	455.756	467.164	450.628	447.835	430.794	454.432	431.57	426.21	449.895	438.07
	NIST	mr09d01	SRM 610		71.0257	0.0732796	2.06543	0.0595143	0.0636514	0.0777685	11.6645	13.5888	0.0618037	0.104305	445.879	445.897	409.175	462.087	427.997	521.376	456.754	447.979	461.841	453.248	434.761	433.863	455.366	465.887	446.763	447.193	430.153	454.107	429.639	422.935	448.31	439.675
	NIST	mr09d02	SRM 610		71.005	0.0736114	2.07271	0.0600684	0.063396	0.0786854	11.6671	13.5988	0.0571396	0.0975541	448.817	450.829	412.488	468.526	435.68	524.453	456.203	444.68	465.315	455.642	437.61	440.589	459.614	469.402	454.047	451.577	436.152	456.817	434.643	429.18	454.514	442.856
Bu5/4	Plag	mr09d03	Min1		46.9997	0.0116545	33.9841	0.150666	0.00170616	0.0149909	16.7718	1.89463	0.0871955	0.0200226	0.285092	1.37539	0	0	0.100107	489.404	0.21394	0	2.93705	4.30765	0.439458	1.17099	0.237453	0.640643	0.161776	0	0.07556	0	0.00852923	0	0.0435537	0.00429256
Bu5/4	Plag	mr09d04	Min2		46.9381	0.00988226	34.0661	0.129701	0.00258741	0.0151274	16.7392	1.92623	0.0843602	0.0235259	0.159737	1.64989	7.87036	4.42768	0.153453	492.628	0.242278	0	2.90934	4.45005	0.408141	1.77787	0.256619	0.631759	0.189186	0.0255621	0.0773138	0.00800541	0.0143004	0.00170194	0.00909212	0.00645378
Bu5/4	Plag	mr09d05	Min3		47.316	0.0163569	33.7288	0.171905	0.00165412	0.0211973	16.7207	1.85488	0.0906291	0.010785	0.158833	1.99768	16.7731	0.709133	0.361946	491.12	0.257138	0.0667589	2.6048	4.37233	0.471051	1.80789	0.153279	0.617674	0.204186	0.0151751	0	0.00660646	0.0802103	0	0.00821851	0.00656476
Bu5/4	Plag	mr09d06	Min4		47.2732	0.0158921	33.5911	0.163532	0.00320661	0.0203039	16.8762	1.87781	0.0925822	0.0202255	0.22118	1.92204	8.04491	3.12191	0.55578	492.094	0.212677	0	2.54663	4.24684	0.454587	1.39392	0.276661	0.528128	0.200437	0.00536721	0.0896141	0.0061546	0.0174322	0	0.0357326	0.00317227
Bu5/4	Plag	mr09d07	Min5		47.6526	0.0152965	33.4766	0.162263	0.00187619	0.0213998	16.4473	2.02521	0.103109	0.0289918	0.324047	2.19498	0.419319	7.72873	0.578353	490.953	0.239783	0.118729	2.53274	4.14109	0.437472	1.93988	0.266522	0.617548	0.239517	0.016525	0.0870784	0.0103718	0.0198867	0.00943269	0.0203874	0
Bu5/4	Opx	mr09d08	Min6		55.2483	0.127246	1.20041	11.5772	0.261914	29.705	1.03278	0.017598	0.00196314	0.0171481	25.3625	122.666	2508.56	745.454	0.0508697	0.230401	1.96251	3.3627	0.0409454	0.125085	0.0246419	0.115962	0.0464485	0.0176811	0.162711	0.0355875	0.350595	0.0920784	0.319197	0.0562586	0.420435	0.0694087
Bu5/4	Opx	mr09d09	Min7		55.0945	0.121659	1.21834	11.6155	0.263602	29.8504	0.993092	0.0119016	0.002103	0.0213417	24.4493	119.542	2489.95	743.087	0.0836351	0.107507	1.80528	2.32002	0.0357084	0.0823945	0.0115638	0.126368	0.0899391	0.00856108	0.183794	0.0212098	0.307027	0.0899862	0.349052	0.0553379	0.406137	0.0901416
Bu5/4	Cpx	mr09d10	Min8		52.4822	0.244071	1.76464	4.25702	0.1377	16.896	22.9802	0.300928	0.0011559	0.016635	78.7457	308.907	4583.37	406.996	0.0916002	15.1684	17.6162	29.285	1.58225	7.19903	1.38897	8.18367	2.96041	0.49094	3.63763	0.585041	3.6497	0.736079	1.91128	0.263375	1.64562	0.198297
Bu5/4	Cpx	mr09d11	Min9		52.5705	0.247179	1.74957	4.28795	0.137288	16.86	22.9169	0.309157	0.000469952	0.0124589	80.521	306.313	4503.61	411.162	0.0340528	15.0418	17.1342	28.2663	1.4874	7.07141	1.37127	7.78294	2.84031	0.50516	3.46524	0.581359	3.59316	0.700322	1.74076	0.275166	1.51166	0.217433
Bu5/4	Plag	mr09d12	Min10		46.8805	0.0150101	34.0726	0.161367	0.00365183	0.0165701	16.8072	1.86846	0.0867936	0.0218591	0.108704	2.15253	14.6341	0	0.0623117	488.295	0.173765	0	2.65211	4.35003	0.440738	1.77616	0.183847	0.606542	0.251579	0.0289998	0.138181	0.00724284	0.0153684	0	0	0.00378766
Bu5/4	Plag	mr09d13	Min11		47.2135	0.0160257	33.7391	0.163084	0.00397778	0.0191643	16.7905	1.89268	0.0883803	0.0098026	0.473619	2.2808	0	0.0609624	0.0662615	485.741	0.173741	0	2.74299	4.52915	0.470029	1.79926	0.248899	0.572912	0.138183	0.014477	0.0559374	0.00883317	0.0608149	0	0	0.00774986
Bu5/4	Plag	mr09d14	Min12		46.9516	0.017431	33.8738	0.162798	0.00264503	0.0185297	16.8585	1.92582	0.0886921	0.0350196	0.198992	1.67691	1.7309	4.16537	0.122964	492.015	0.24	0.111966	2.83416	4.5089	0.435025	1.62998	0.297647	0.536266	0.222964	0.0259891	0.101435	0.00778743	0	0.0152606	0	0
Bu5/4	Opx	mr09d15	Min13		55.0606	0.125683	1.2694	11.5982	0.263155	29.6708	1.14359	0.0237341	0.00242663	0.0164941	26.4306	128.745	2601.43	746.891	0	0.182623	2.01088	2.44511	0.0341575	0.116006	0.032683	0.197867	0.0361485	0.022062	0.0525529	0.0398304	0.374655	0.090575	0.316612	0.0685235	0.480258	0.0842597
Bu5/4	Opx	mr09d16	Min14		55.0742	0.12595	1.26888	11.4854	0.25936	29.2857	1.6352	0.0208277	0.00077527	0.0178923	26.9369	130.482	2619.97	745.864	0.0788592	0.377763	2.29179	2.78383	0.068723	0.208412	0.054972	0.263409	0.132583	0.0193938	0.155936	0.0625658	0.350729	0.111628	0.34431	0.0702641	0.473929	0.0849365
Bu5/4	Opx	mr09d17	Min15		55.3274	0.127404	1.20533	11.6272	0.263967	29.522	1.06036	0.0178884	0.00219788	0.0143068	26.1526	126.401	2630.87	758.692	0.0961531	0.123055	2.00812	2.04789	0.0341487	0.0979487	0.0238994	0.131222	0.102692	0.0207226	0.107812	0.0408309	0.382287	0.0958257	0.335485	0.0548568	0.532176	0.0744599
Bu5/4	Opx	mr09d18	Min16		55.34	0.128304	1.22446	11.6514	0.262195	29.4941	1.03747	0.0133799	0.00141568	0.0161723	26.2037	128.184	2615.9	760.623	0.0680071	0.085137	2.01496	2.37966	0.0280302	0.106687	0.0172596	0.156446	0.0830301	0.0146614	0.104405	0.0427194	0.328337	0.07081	0.353733	0.0627992	0.516273	0.088907
	NIST	mr09d19	SRM 610		71.0195	0.0733816	2.06768	0.0612602	0.0633747	0.0790031	11.7284	13.5221	0.0615661	0.101193	448.478	448.384	411.95	463.534	430.05	522.372	458.189	445.655	464.45	454.841	436.077	439.956	457.407	470.018	451.804	451.399	433.703	456.41	433.846	427.515	452.051	442.958
	NIST	mr09d20	SRM 610		71.0116	0.0735042	2.07034	0.0583065	0.0636776	0.077432	11.6028	13.6657	0.0574442	0.100776	446.165	448.26	409.654	466.981	433.508	523.408	454.769	447.061	462.644	454.008	436.248	434.373	457.504	465.201	448.88	447.29	432.501	454.465	430.346	424.49	450.668	439.513
	NIST	mr09e01	SRM 610		71.0419	0.0733932	2.06711	0.0615848	0.0638941	0.0775152	11.6621	13.5711	0.0598937	0.10245	445.416	449.491	402.358	464.817	430.735	523.466	457.019	447.778	463.233	454.67	434.632	436.375	458.009	469.247	451.227	449.115	432.793	456.142	432.147	424.999	449.35	440.231
	NIST	mr09e02	SRM 610		70.9894	0.0734982	2.07105	0.0580267	0.0631561	0.078933	11.6689	13.6166	0.0589222	0.0994247	449.281	447.234	419.475	465.792	432.915	522.365	455.927	444.886	463.915	454.217	437.757	438.025	456.967	466.052	449.585	449.629	433.493	454.781	432.107	427.086	453.462	442.286
Bu5/1	Plag - An	mr09e03	Min1		48.5641	0.0236199	32.9646	0.290462	0.00341947	0.0628169	15.2584	2.56525	0.172818	0.0243219	0.43849	2.67221	13.9817	10.9854	1.26226	483.334	0.177343	0.0168889	1.65682	2.93901	0.279422	0.931371	0.300681	0.586138	0.0500014	0.031251	0.0607155	0.00411874	0.0285192	0.00109182	0.0194115	0.00564559
Bu5/1	Plag - An	mr09e04	Min2		48.7285	0.0232321	32.7091	0.292663	0.00259107	0.0636576	15.3655	2.56228	0.170338	0.0140144	0.366141	2.21552	8.72574	0.878236	0.771145	483.197	0.176769	0.566635	1.7411	2.78294	0.34017	1.4888	0.147544	0.566185	0.194849	0	0.0608104	0.00736443	0.0541162	0	0	0.00179845
Bu5/1	Plag - An	mr09e05	Min3		49.1719	0.0220635	32.5115	0.265145	0.00393289	0.0247117	15.1171	2.62275	0.1693	0.0259697	0	1.2228	0	0	0.977618	482.965	0.180669	0.0371508	1.67635	2.78411	0.311261	1.35665	0.0178529	0.452409	0.191311	0.0212302	0.198761	0.00440717	0.0251498	0.00689863	0.0348991	0.00802976
Bu5/1	Plag - An	mr09e06	Min4		48.5911	0.0246266	32.9646	0.24344	0.00450859	0.0277225	15.2003	2.66236	0.178566	0.0353965	0.0759204	4.55946	8.72475	1.35676	1.04632	484.97	0.239107	0	1.71543	2.76282	0.282219	0.985222	0.105142	0.536435	0.0860235	0.0254072	0.0537427	0.0135422	0.0269544	0.0106434	0.0154959	0
Bu5/1	Plag - An	mr09e07	Min5		48.8422	0.0229352	32.7742	0.250445	0.00241719	0.0283702	15.1865	2.6276	0.18438	0.0144736	0.480967	3.2325	3.7937	0.527479	0.635032	484.027	0.215791	0.328457	1.72334	2.87869	0.299724	1.34728	0.0874904	0.520502	0.155764	0.0232692	0.155987	0	0	0.0222782	0	0
Bu5/1	Opx - No	mr09e08	Min6		54.676	0.139398	1.07892	13.0055	0.296982	28.6892	1.1825	0.0203339	0.00314003	0.0170814	29.2184	168.945	2545.93	950.51	0.0433439	0.159301	2.1178	6.31588	0.0287631	0.0717406	0.0201894	0.0158747	0.0443561	0.0262505	0.165265	0.0349279	0.43002	0.081296	0.338193	0.0711879	0.527298	0.103441
Bu5/1	Opx - No	mr09e09	Min7		54.6524	0.136364	1.04116	13.1308	0.30063	28.8388	0.977097	0.0132342	0.00224113	0.0186297	28.2366	163.266	2506.76	960.589	0.0632312	0.0805407	1.88244	5.09888	0.01284	0.0361349	0.000761457	0.104177	0.0374989	0.00813689	0.138284	0.0159065	0.293158	0.0902872	0.302024	0.0671342	0.581261	0.112534
Bu5/1	Opx - No	mr09e10	Min8		54.6826	0.143088	1.07625	13.115	0.300756	28.639	1.11442	0.0193107	0.00268961	0.0167542	28.739	168.997	2541.1	926.508	0.0317026	0.236608	2.0545	5.78737	0.0273819	0.0597881	0.00995818	0.0929995	0.0561054	0	0.149015	0.0210999	0.367319	0.102292	0.366004	0.0740762	0.570023	0.10891
Bu5/1	Opx - No	mr09e11	Min9		54.689	0.133691	1.03506	13.0852	0.299396	28.7105	1.12569	0.0163199	0.00288898	0.0191923	29.0326	166.672	2481.93	949.194	0.0675813	0.0845173	1.95744	5.29308	0.0154738	0.0645455	0.020115	0	0.0843517	0.012061	0.138258	0.0355101	0.34209	0.0857994	0.298409	0.077085	0.564716	0.0880824
Bu5/1	Opx - No	mr09e12	Min10		54.6521	0.134829	1.04865	13.069	0.30128	28.7663	1.10727	0.0129431	0.00227122	0.0152884	29.177	167.228	2526.76	955.058	0	0.0180243	2.10439	6.26913	0.00113309	0.0496676	0.0130034	0.0415932	0.0661864	0	0.186374	0.0332785	0.305512	0.0904645	0.295761	0.0580957	0.64313	0.0928531
Bu5/1	Opx - No	mr09e13	Min11		54.9117	0.130533	0.972795	12.9778	0.299799	28.5428	1.25543	0.0208962	0.00232733	0.0165107	27.3327	158.355	2419.97	950.685	0.161019	0.21418	1.96613	5.5176	0.0227743	0.10141	0.0181155	0.159597	0.0888848	0.0146088	0.118311	0.0265225	0.358397	0.0679842	0.290983	0.0535807	0.561302	0.0849852
Bu5/1	Plag - No	mr09e14	Min12		49.0985	0.0206677	32.3717	0.182635	0.00328383	0.0305364	15.3132	2.72739	0.168863	0.0167676	0.250306	4.66948	11.2048	2.95934	1.06196	487.02	0.222783	0	1.56285	2.55694	0.291266	1.02805	0.278269	0.495149	0.140668	0.0223437	0.112078	0.0150604	0.00195536	0.00988733	0	0
Bu5/1	Plag - No	mr09e15	Min13		49.2997	0.0195594	32.3909	0.181728	0.00306179	0.0285349	15.1499	2.68112	0.162894	0.0182632	0.501636	4.28431	3.37149	0	1.02538	482.063	0.226969	0.108751	1.49912	2.53021	0.268548	1.07332	0.23272	0.498166	0.144733	0.020602	0	0.00517606	0.0710841	0.00261324	0.0252172	0
Bu5/1	Plag - No	mr09e16	Min14		49.084	0.0213869	32.4185	0.192704	0.0030448	0.0261634	15.3562	2.6516	0.163176	0.0176712	0.309101	2.7654	10.2922	0	0.699753	485.572	0.216351	0	1.51375	2.45047	0.248795	0.629119	0.287715	0.477913	0.130597	0.0125923	0	0.00961411	0.0178268	0.00806729	0.0145055	0
Bu5/1	Plag - No	mr09e17	Min15		48.9242	0.0190246	32.5293	0.190845	0.00251369	0.0267334	15.347	2.70928	0.164693	0.0195632	0.213011	3.56699	11.4107	0.830272	0.786106	492.842	0.207989	0.0819798	1.39518	2.49857	0.270294	1.22341	0.177823	0.50373	0.150029	0.0169519	0.0631787	0.0105236	0.0152027	0.00107532	0	0.00482728
Bu5/1	Plag - No	mr09e18	Min16		48.9937	0.0186965	32.5627	0.187299	0.00265638	0.0263881	15.3263	2.64045	0.161414	0.0151289	0.18844	1.8891	3.76217	0	0.699287	493.218	0.239265	0	1.4197	2.42109	0.256676	0.81988	0.217845	0.525292	0.085495	0.020183	0.044784	0.00261959	0.0584305	0	0.00765542	0.00342216
	NIST	mr09e19	SRM 610		71.0361	0.0733242	2.07027	0.0608953	0.0635902	0.0784877	11.6513	13.5805	0.0609166	0.104163	447.909	446.072	411.617	467.223	432.073	521.752	455.56	445.048	463.674	453.805	433.247	436.734	457.762	471.097	454.14	448.647	433.564	456.635	431.595	425.112	450.141	441.607
	NIST	mr09e20	SRM 610		70.9966	0.0735643	2.06776	0.0588194	0.0634817	0.0779181	11.6796	13.6059	0.057925	0.0977952	446.672	450.725	409.708	463.352	431.512	524.114	457.42	447.704	463.453	455.098	439.055	437.619	457.244	464.29	446.714	450.084	432.7	454.326	432.662	426.913	452.552	440.849
	NIST	mr09f01	SRM 610		70.9796	0.0741213	2.07532	0.0584216	0.0639187	0.0780769	11.6761	13.611	0.0629328	0.0978078	448.032	447.102	406.354	462.457	432.664	523.666	458.015	446.907	463.513	454.509	437.068	437.576	460.548	469.526	453.337	451.96	434.288	455.86	435.736	429.418	456.371	441.286
	NIST	mr09f02	SRM 610		71.0514	0.0727831	2.06286	0.061152	0.0631348	0.0783655	11.6549	13.5768	0.0560386	0.10406	446.654	449.629	415.358	468.155	430.985	522.175	454.94	445.773	463.636	454.408	435.306	436.822	454.448	465.749	447.464	446.808	431.998	455.056	428.558	422.69	446.485	441.24
Bu5/3	Cpx	mr09f03	Min1		52.7087	0.215525	1.64554	7.12911	0.210675	17.877	19.0509	0.246937	0.0034057	0.0169301	69.1739	384.67	3807.05	416.462	0.145253	11.3905	12.2935	20.1385	0.864649	4.08342	0.813824	5.05876	1.87234	0.297091	2.03659	0.387015	2.30234	0.523763	1.42859	0.218541	1.39182	0.190871
Bu5/3	Cpx	mr09f04	Min2		52.7582	0.227392	1.63946	6.49392	0.192983	17.1364	20.3809	0.256197	0.00289408	0.011699	73.3761	406.691	3938.45	401.088	0.0982752	11.7138	12.8318	21.8708	0.924321	4.35164	0.859465	5.5655	2.17795	0.374823	2.36385	0.399888	2.69293	0.519667	1.50507	0.230748	1.40488	0.201238
Bu5/3	Cpx	mr09f05	Min3		52.7138	0.254366	1.46207	5.51805	0.185471	15.9546	22.7676	0.281549	0.00133261	0.0137478	77.8792	430.654	3751.64	371.009	0.224588	13.4618	14.2509	22.9681	1.01832	4.58886	1.00388	5.71476	2.26502	0.364175	2.73479	0.47271	2.83688	0.584117	1.75118	0.24858	1.69675	0.232897
Bu5/3	Plag	mr09f06	Min4		49.1932	0.0216271	32.3036	0.198847	0.00300569	0.0279125	15.2666	2.75247	0.140569	0.0281821	0.141615	5.16147	0	12.3488	1.16681	464.41	0.200409	0.230926	1.69721	2.89744	0.328545	1.42554	0.148517	0.36943	0.135044	0.0252905	0.137558	0.00428385	0.0655896	0	0.0112419	0.00849397
Bu5/3	Plag	mr09f07	Min5		48.8759	0.0231013	32.546	0.191867	0	0.0269751	15.4939	2.62935	0.121472	0.0290731	0.664054	3.44332	3.12007	2.05462	1.04667	461.154	0.243557	0.373024	1.74089	3.01452	0.310128	1.15895	0.362924	0.494001	0.201172	0.00925151	0.0642664	0.00973118	0.00564386	0.00357779	0	0
Bu5/3	Plag	mr09f08	Min6		48.8209	0.0214511	32.5846	0.199726	0.00286728	0.0289698	15.3718	2.72524	0.149488	0.0324075	0.144802	4.85014	2.14808	0	0.538964	463.919	0.198874	0	1.7063	2.66501	0.279636	1.43939	0.202086	0.453686	0.234911	0.0178481	0.0623511	0.00955117	0.00563762	0.0129434	0.0232096	0
Bu5/3	Opx	mr09f09	Min7		54.6153	0.144171	1.03141	13.826	0.32729	27.7277	1.48602	0.029412	0.00313698	0.0165849	32.9415	189.897	1968.92	633.093	0.233059	0.248232	2.05237	2.4542	0.0517677	0.128129	0.0297388	0.240877	0.0104622	0.021503	0.193329	0.0443123	0.351323	0.0975151	0.302346	0.0564589	0.591864	0.106904
Bu5/3	Opx	mr09f10	Min8		54.865	0.143691	1.00103	14.0323	0.330027	27.4973	1.31098	0.0118545	0.000980387	0.0159966	31.6828	184.548	1921.65	635.18	0.112323	0.233159	2.0241	2.61406	0.0331398	0.0945534	0.0135573	0.216375	0.102212	0.0254245	0.148347	0.0335792	0.309291	0.0837295	0.291723	0.0507264	0.505953	0.0912523
Bu5/3	Opx	mr09f11	Min9		55.0568	0.146017	0.973667	13.9457	0.329403	27.4723	1.26368	0.0108431	0.000675365	0.0168115	31.5058	183.76	1898.31	630.236	0.159858	0.184355	1.93686	2.18046	0.0209909	0.0911988	0.0251358	0.10639	0	0.0169062	0.19199	0.0484627	0.327096	0.0825761	0.280236	0.0642836	0.531028	0.0926009
Bu5/3	Plag	mr09f12	Min10		48.9712	0.0203343	32.5247	0.189286	0.00337846	0.0272854	15.2572	2.77151	0.140503	0.0316418	0.0886292	3.43623	3.45346	0	0.585637	470.719	0.181878	0	1.79876	2.74322	0.288874	1.42003	0.213373	0.548185	0.0980822	0.0194319	0.0518453	0.0180221	0.0063886	0	0	0.010541
Bu5/3	Plag	mr09f13	Min11		49.0446	0.0207307	32.5064	0.190777	0.00337023	0.02833	15.2336	2.73283	0.143307	0.0302248	0.625274	2.90832	24.0463	0	0.454893	469.941	0.217647	0	1.62999	2.6491	0.306626	0.969852	0.249682	0.617794	0.222106	0.0054975	0.107294	0.00151378	0.035937	0.00643155	0	0
Bu5/3	Plag	mr09f14	Min12		49.2755	0.0193018	32.4299	0.186517	0.00269676	0.0275142	15.0006	2.81746	0.152267	0.025117	0.368106	3.91735	0	3.82492	0.964166	471.45	0.20721	0.0280618	1.58801	2.63891	0.316783	0.954345	0.251112	0.432136	0.0330539	0.0138864	0.104731	0.015111	0.0296694	0	0.010203	0.00544415
Bu5/3	Opx	mr09f15	Min13		54.5853	0.144345	1.00824	13.8536	0.327527	27.4763	1.77271	0.0282484	0.00304926	0.0178557	31.5804	185.932	1903.22	630.121	0.112554	0.363251	2.1276	2.72191	0.0340047	0.143429	0.0255348	0.229758	0.182794	0.01674	0.200889	0.0343655	0.37738	0.0911041	0.345883	0.0446841	0.55727	0.0746788
Bu5/3	Opx	mr09f16	Min14		54.4971	0.142828	0.994644	13.919	0.32855	27.7202	1.58732	0.017205	0.00118998	0.0134254	30.84	183.789	1866.04	629.558	0	0.264487	1.9921	2.64672	0.0283917	0.10922	0.0313711	0.199947	0.105987	0.0221014	0.147814	0.0425288	0.263917	0.0869226	0.323337	0.0783691	0.499611	0.0934667
Bu5/3	Opx	mr09f17	Min15		54.5368	0.154869	0.958563	14.2866	0.333458	27.5094	1.37925	0.0279995	0.00326692	0.021025	30.6205	183.891	1868.51	627.775	0	0.266792	1.91048	2.11623	0.0512426	0.116748	0.0290841	0.111404	0.0349239	0.0124014	0.173198	0.0444395	0.256996	0.0774434	0.364735	0.0698331	0.586922	0.107436
Bu5/3	Opx	mr09f18	Min16		54.6288	0.151638	0.954885	14.2925	0.334169	27.6109	1.2071	0.0158969	0.000834449	0.0158032	29.9135	180.972	1862.07	628.419	0.0161269	0.193255	1.7799	2.19792	0.0409171	0.0642518	0.0198192	0.263341	0.0812111	0.0264423	0.163865	0.0349459	0.28213	0.0857662	0.335976	0.0703153	0.566568	0.111788
Bu5/3	Plag	mr09f19	Min17		49.097	0.0217195	32.5179	0.192206	0.00195856	0.0261703	15.1488	2.76023	0.14799	0.0230379	0.0322192	4.05345	0.840148	0	0.451042	473.421	0.177541	0	1.64189	2.59604	0.289029	1.12729	0.200663	0.542844	0.0671446	0.0424406	0.0394253	0.00546659	0	0	0	0.00320783
Bu5/3	Plag	mr09f20	Min18		48.753	0.0194952	32.8407	0.192887	0.00384947	0.0273766	15.2819	2.66824	0.138281	0.0114684	0.353843	1.58585	4.77604	0	0.461468	469.76	0.180059	0.00554904	1.832	2.61868	0.257683	1.28783	0.0279709	0.542692	0.162175	0	0.0690394	0.0117474	0.0199934	0.0107457	0.0103366	0.00367816
	NIST	mr09f21	SRM 610		71.0504	0.0727877	2.06476	0.0593743	0.0631162	0.0778867	11.672	13.5621	0.0596338	0.0994759	447.603	446.396	413.654	466.235	431.393	520.91	455.38	443.61	462.689	451.194	435.283	437.415	456.719	466.21	448.587	447.665	432.922	456.114	430.467	426.437	451.169	439.275
	NIST	mr09f22	SRM 610		70.9819	0.074092	2.07319	0.0602461	0.0639229	0.0785601	11.6586	13.625	0.0592174	0.102498	447.059	450.375	408.221	464.479	432.225	524.902	457.519	449.044	464.461	457.715	437.059	436.97	458.169	468.997	452.108	451.009	433.324	454.789	433.698	425.554	451.513	443.247
	NIST	mr09g01	SRM 610		71.0084	0.0743755	2.0886	0.0588462	0.0634789	0.0786944	11.7443	13.5019	0.0579944	0.0936906	452.998	446.523	402.457	465.499	428.979	525.175	462.124	455.462	467.287	457.441	441.799	443.774	464.855	472.373	453.093	454.406	437.813	460.866	437.283	431.854	455.561	446.257
	NIST	mr09g02	SRM 610		71.0213	0.0725316	2.04978	0.0607147	0.0635678	0.0777542	11.587	13.6862	0.0608418	0.108619	441.759	450.2	419.363	465.103	434.677	520.679	450.901	437.415	459.904	451.473	430.648	430.724	450.24	462.942	447.691	444.423	428.514	450.112	427.026	420.301	447.281	436.347
Bu5/2	Plag	mr09g03	Min1		48.0877	0.0193833	33.3363	0.325114	0.00419526	0.0447909	15.36	2.52649	0.204175	0.0264185	0.303949	3.41761	1.42534	3.03206	0.798688	460.131	0.176286	0	1.27164	2.02782	0.2304	1.01014	0.156272	0.516495	0.0912472	0.00389934	0.0749719	0.00243171	0.0211821	0.0106376	0	0.00200091
Bu5/2	Plag	mr09g04	Min2		48.2234	0.0200469	33.2752	0.310839	0.00353015	0.0240047	15.3313	2.53065	0.193815	0.0220969	0	3.46013	0.41073	2.57809	0.437261	461.862	0.161079	0.222258	1.35051	2.0003	0.2113	0.978352	0.0926025	0.477534	0.163278	0.0231543	0.113288	0.0108935	0.0231253	0.00314265	0.00898778	0
Bu5/2	Plag	mr09g05	Min3		48.4804	0.0188719	33.1917	0.318883	0.00616915	0.025379	15.1999	2.47002	0.181758	0.041356	0.525506	3.71378	5.25399	0	0.471945	459.937	0.175883	0.38581	1.26731	1.972	0.246593	0.905443	0.23999	0.479614	0.145556	0.00127459	0.0983991	0.0109922	0.0452328	0.000177629	0.0227031	0.0129072
Bu5/2	Plag	mr09g06	Min4		48.1619	0.0176865	33.3922	0.294474	0.00461833	0.0219885	15.3368	2.50136	0.185863	0.0189788	0.250426	3.17312	4.51003	0	0.449681	456.711	0.197911	0	1.34483	2.0586	0.247912	1.26014	0	0.470868	0.203013	0.0172838	0.127442	0.00675372	0.0472739	0.0156197	0.0420679	0
Bu5/2	Plag	mr09g07	Min5		48.0727	0.0180981	33.4881	0.308892	0.00376215	0.0241788	15.342	2.47547	0.187148	0.0142027	0.470897	2.92507	6.39909	3.50192	0.257185	458.867	0.160751	0.405837	1.22969	2.01768	0.222943	0.84181	0.212702	0.402944	0	0	0.0113037	0.00951293	0	0	0.0193983	0.00258155
Bu5/2	Plag	mr09g08	Min6		48.2454	0.0188902	33.2918	0.304921	0.00335691	0.0270349	15.3177	2.50361	0.193208	0.0278775	0.0655936	2.67468	11.784	0	0.159772	463.273	0.166653	0.228541	1.27743	1.99436	0.217701	1.1266	0.119648	0.457458	0.145363	0.0268892	0.0457355	0.00889081	0.0151288	0.0125952	0.00944065	0.00418522
Bu5/2	Plag	mr09g09	Min7		48.6613	0.0178485	32.9114	0.240907	0.00201064	0.0198312	15.2919	2.57265	0.189545	0.0289816	0.334288	4.04473	2.64692	0.0524345	0.56043	465.958	0.0641629	0	1.17768	2.02016	0.223305	0.777935	0.0522925	0.399644	0	0.0126731	0.0136122	0.0047678	0	0.00161679	0.0181067	0.00160436
Bu5/2	Plag	mr09g10	Min8		48.5645	0.0178106	32.9283	0.239446	0.00192368	0.0193204	15.3744	2.58466	0.182215	0.0220497	0.481508	2.22026	10.1187	1.97368	0.137852	472.311	0.183182	0.243784	1.21165	1.98766	0.184449	0.843904	0.151675	0.442138	0.137599	0	0.0722129	0.0123352	0.00508349	0	0.01589	0.00281404
Bu5/2	Plag	mr09g11	Min9		48.6376	0.0177076	33.0088	0.233867	0.00327042	0.0192335	15.2568	2.55948	0.172956	0.025316	0.316379	2.90793	12.1951	0	0.35912	469.158	0.177688	0.134581	1.23796	2.06454	0.238175	0.904352	0.123867	0.428736	0.0995744	0	0	0.00909785	0.0021144	0.00782206	0	0
Bu5/2	Opx	mr09g12	Min10		53.5262	0.15637	0.758524	19.3866	0.470709	24.1247	0.8155	0.0126951	0.00216809	0.0132159	20.19	148.304	696.898	485.046	0	0.0316627	1.13011	3.16622	0.00217884	0.0239171	0.0078547	0.00872155	0.00650349	0.00191282	0.0712868	0.024359	0.240847	0.0653467	0.235413	0.0547167	0.462572	0.102452
Bu5/2	Opx	mr09g13	Min11		53.6513	0.155046	0.775194	19.3788	0.468294	23.9703	0.8439	0.00637622	0.000910344	0.0156454	20.4239	149.77	706.441	481.394	0.0163881	0.0189539	1.16103	3.25503	0.00647261	0.0285597	0.0030397	0.0979012	0.00431246	0.00495179	0.0624368	0.0227271	0.113619	0.0610243	0.193507	0.0505251	0.453345	0.0792537
Bu5/2	Opx	mr09g14	Min12		52.443	0.24455	1.44703	7.31068	0.229938	15.483	22.02	0.250856	0.00245857	0.0172116	70.0338	386.882	1462.56	333.746	0.286749	14.3777	11.8526	46.2421	0.727023	3.51476	0.721588	4.57903	1.93934	0.320081	2.16298	0.391092	2.38518	0.490093	1.36759	0.22141	1.50547	0.208268
Bu5/2	Opx	mr09g15	Min13		52.5025	0.239176	1.4222	7.29917	0.229532	15.5127	21.9831	0.242758	0.00153355	0.0126329	69.8385	391.631	1488.91	329.389	0.0642699	15.0376	11.7032	43.0233	0.794052	3.44091	0.707751	4.46868	1.58203	0.31244	2.00463	0.37341	2.25222	0.472257	1.32593	0.193561	1.39616	0.219936
	NIST	mr09g16	SRM 610		71.0108	0.0740683	2.08156	0.0603929	0.0633947	0.0789159	11.6408	13.6043	0.0606357	0.0992835	449.026	449.888	411.475	467.589	430.505	526.124	459.199	450.907	466.655	456.764	438.45	439.119	459.703	469.93	451.343	453.359	433.456	456.827	431.935	426.357	453.425	445.472
	NIST	mr09g17	SRM 610		71.018	0.0729699	2.05958	0.0590324	0.0636458	0.0775987	11.7019	13.5705	0.0579934	0.101958	446.534	446.568	409.131	463.037	432.745	520.046	454.625	443.257	461.06	452.574	434.793	436.312	456.437	466.057	449.827	446.179	433.538	454.92	433.111	426.627	450.008	437.834
