# Supplementary material for: Monomineralic anorthosites in layered intrusions are indicators of the magma chamber replenishment by plagioclase-only-saturated melts
Source: Sci Rep. 2020 Mar 2;10:3839. doi: 10.1038/s41598-020-60778-w (PMC7052229; doi:10.1038/s41598-020-60778-w)
Supplement: Supplementary file 5 — Supplemental information 5. [file 41598_2020_60778_MOESM5_ESM.xlsx]

## Sheet: B2 at 10 kbar
Table S4: Results of MELT-based thermodynamic modelling of the B2 melt composition at 10 kbar
Title:	B2	Barnes	et	al	2010	table	5	n=15
System	Thermodynamic	Data:
Pressure	Temperature	mass	F	phi	S	H	V	dVdP*10^6	dVdT*10^6	Cp	logfO2(absolute)	logfO2-QFM	rhol	rhos	viscosity	aH2O	chisqr
10000	1600	100.222	1	1	300.568	-1.11029e+06	36.3715	-152.354	2664.35	148.556	-4.759	0	2.7555	0	1.023	0.00321868	0
10000	1600	100.222	1	1	300.568	-1.11029e+06	36.3715	-152.354	2664.35	148.556	-4.759	0	2.7555	0	1.023	0.00321868	0
10000	1590	100.222	1	1	299.773	-1.11177e+06	36.3447	-152.557	2664.46	148.552	-4.829	0	2.75753	0	1.052	0.00321082	0
10000	1580	100.222	1	1	298.972	-1.11325e+06	36.3179	-152.761	2664.55	148.547	-4.899	0	2.75956	0	1.081	0.00320294	0
10000	1570	100.221	1	1	298.168	-1.11474e+06	36.2911	-152.964	2664.65	148.543	-4.971	0	2.7616	0	1.11	0.00319506	0
10000	1560	100.221	1	1	297.36	-1.11622e+06	36.2643	-153.168	2664.73	148.54	-5.043	0	2.76363	0	1.139	0.00318718	0
10000	1550	100.221	1	1	296.547	-1.1177e+06	36.2375	-153.372	2664.81	148.536	-5.116	0	2.76567	0	1.168	0.00317931	0
10000	1540	100.221	1	1	295.729	-1.11918e+06	36.2107	-153.576	2664.88	148.532	-5.19	0	2.76772	0	1.198	0.00317144	0
10000	1530	100.221	1	1	294.907	-1.12067e+06	36.1839	-153.781	2664.94	148.528	-5.265	0	2.76976	0	1.229	0.00316357	0
10000	1520	100.221	1	1	294.081	-1.12215e+06	36.1571	-153.986	2665	148.525	-5.341	0	2.77181	0	1.259	0.00315572	0
10000	1510	100.22	1	1	293.25	-1.12364e+06	36.1304	-154.191	2665.05	148.521	-5.417	0	2.77386	0	1.29	0.00314789	0
10000	1500	100.22	1	1	292.414	-1.12512e+06	36.1036	-154.397	2665.1	148.518	-5.494	0	2.77591	0	1.322	0.00314008	0
10000	1490	100.22	1	1	291.574	-1.1266e+06	36.0769	-154.603	2665.14	148.514	-5.573	0	2.77796	0	1.353	0.0031323	0
10000	1480	100.22	1	1	290.729	-1.12809e+06	36.0502	-154.81	2665.17	148.511	-5.652	0	2.78002	0	1.385	0.00312454	0
10000	1470	100.22	1	1	289.88	-1.12957e+06	36.0234	-155.017	2665.2	148.508	-5.732	0	2.78208	0	1.418	0.00311682	0
10000	1460	100.22	1	1	289.025	-1.13106e+06	35.9967	-155.224	2665.22	148.505	-5.813	0	2.78414	0	1.451	0.00310913	0
10000	1450	100.22	1	1	288.166	-1.13254e+06	35.97	-155.432	2665.24	148.502	-5.894	0	2.78621	0	1.484	0.00310149	0
10000	1440	100.22	1	1	287.301	-1.13402e+06	35.9434	-155.64	2665.25	148.499	-5.977	0	2.78827	0	1.517	0.00309389	0
10000	1430	100.22	1	1	286.432	-1.13551e+06	35.9167	-155.849	2665.25	148.496	-6.061	0	2.79034	0	1.551	0.00308634	0
10000	1420	100.22	1	1	285.557	-1.13699e+06	35.89	-156.058	2665.25	148.493	-6.146	0	2.79242	0	1.586	0.00307885	0
10000	1410	100.22	1	1	284.678	-1.13848e+06	35.8634	-156.268	2665.25	148.491	-6.232	0	2.79449	0	1.62	0.00307142	0
10000	1400	100.22	1	1	283.793	-1.13996e+06	35.8367	-156.479	2665.24	148.488	-6.318	0	2.79657	0	1.656	0.00306405	0
10000	1390	100.22	1	1	282.903	-1.14145e+06	35.8101	-156.689	2665.23	148.486	-6.406	0	2.79865	0	1.691	0.00305675	0
10000	1380	100.22	1	1	282.007	-1.14293e+06	35.7835	-156.901	2665.22	148.484	-6.495	0	2.80073	0	1.727	0.00304953	0
10000	1370	100.22	0.999974	0.999983	281.106	-1.14442e+06	35.7568	-157.111	2665.07	148.48	-6.585	0	2.8028	4.36573	1.764	0.00304255	0
10000	1360	100.22	0.999813	0.999879	280.197	-1.14591e+06	35.7297	-157.311	2664.3	148.47	-6.676	0	2.80477	4.35415	1.802	0.00303646	0
10000	1350	100.22	0.999649	0.999773	279.282	-1.14741e+06	35.7027	-157.511	2663.53	148.46	-6.768	0	2.80674	4.34173	1.84	0.00303047	0
10000	1340	100.221	0.999483	0.999664	278.361	-1.1489e+06	35.6756	-157.712	2662.76	148.45	-6.862	0	2.80871	4.32842	1.878	0.00302458	0
10000	1330	100.22	0.979032	0.982046	276.914	-1.15122e+06	35.5678	-155.974	2640.04	147.724	-6.956	0	2.80908	3.29081	1.939	0.00310475	0
10000	1320	100.22	0.945859	0.953333	275.114	-1.15409e+06	35.4065	-153.067	2605.51	146.544	-7.052	0	2.80836	3.2839	2.014	0.00325066	0
10000	1310	100.22	0.902184	0.915204	272.975	-1.15749e+06	35.1959	-149.267	2564.22	144.974	-7.149	0	2.80698	3.28472	2.101	0.00347218	0
10000	1300	100.221	0.854846	0.873506	270.702	-1.16109e+06	34.9673	-145.173	2520.28	143.268	-7.247	0	2.8049	3.28895	2.195	0.00374808	0
10000	1290	100.222	0.809377	0.833174	268.487	-1.16459e+06	34.7475	-141.247	2476.35	141.642	-7.346	0	2.80192	3.29574	2.295	0.00405028	0
10000	1280	100.224	0.766166	0.794611	266.345	-1.16796e+06	34.5384	-137.515	2432.66	140.11	-7.447	0	2.79794	3.30371	2.401	0.00437801	0
10000	1270	100.226	0.725178	0.757831	264.276	-1.17121e+06	34.3397	-133.971	2389.33	138.67	-7.549	0	2.79291	3.31221	2.514	0.00473316	0
10000	1260	100.229	0.686366	0.722825	262.276	-1.17433e+06	34.1512	-130.608	2346.48	137.319	-7.652	0	2.78682	3.3209	2.633	0.00511776	0
10000	1250	100.232	0.649708	0.689604	260.343	-1.17733e+06	33.9726	-127.422	2304.31	136.053	-7.757	0	2.77968	3.32958	2.759	0.00553348	0
10000	1240	100.231	0.573534	0.612444	257.686	-1.18135e+06	33.8086	-118.122	2184.37	133.834	-7.863	0	2.7763	3.2623	2.852	0.0069407	0
10000	1230	100.229	0.500839	0.537833	255.153	-1.18514e+06	33.6659	-108.977	2068.06	131.764	-7.97	0	2.77239	3.21548	2.939	0.00890243	0
10000	1220	100.227	0.438823	0.473909	252.869	-1.18853e+06	33.5412	-101.134	1969.27	130.004	-8.079	0	2.76695	3.18748	3.03	0.0113271	0
10000	1210	100.225	0.386172	0.41945	250.801	-1.19157e+06	33.432	-94.453	1885.62	128.509	-8.19	0	2.76004	3.16973	3.125	0.0142648	0
10000	1200	100.223	0.341495	0.373091	248.917	-1.19432e+06	33.3369	-88.7692	1814.47	125.544	-8.302	0	2.75177	3.15789	3.224	0.0177614	0
10000	1190	100.216	0.310196	0.343062	246.981	-1.19703e+06	33.1228	-84.7967	1757.64	124.527	-8.415	0	2.73574	3.17696	3.389	0.020828	0
10000	1180	100.209	0.284178	0.318072	245.174	-1.19954e+06	32.9243	-81.4665	1709.01	123.646	-8.53	0	2.71929	3.1949	3.561	0.0240334	0
10000	1170	100.202	0.26227	0.296887	243.487	-1.20186e+06	32.7459	-78.6372	1667.02	122.882	-8.646	0	2.7032	3.21065	3.734	0.0273692	0
10000	1160	100.196	0.243804	0.278932	241.9	-1.20403e+06	32.5845	-76.2323	1630.61	122.217	-8.765	0	2.6877	3.22475	3.907	0.0307753	0
10000	1150	100.189	0.228198	0.26369	240.398	-1.20606e+06	32.4374	-74.1845	1598.75	121.629	-8.885	0	2.67297	3.23757	4.079	0.0341972	0
10000	1140	100.183	0.214955	0.250709	238.965	-1.20798e+06	32.3025	-72.4356	1570.68	121.108	-9.006	0	2.6591	3.2494	4.249	0.0375893	0
10000	1130	100.177	0.203656	0.239604	237.591	-1.20982e+06	32.178	-70.936	1545.75	120.64	-9.129	0	2.64615	3.26041	4.418	0.0409164	0
10000	1120	100.172	0.193959	0.230053	236.265	-1.21158e+06	32.0625	-69.6447	1523.43	120.216	-9.254	0	2.6341	3.27074	4.584	0.0441533	0
10000	1110	100.167	0.185582	0.221789	234.98	-1.21327e+06	31.9547	-68.5274	1503.27	119.83	-9.381	0	2.62293	3.2805	4.747	0.0472835	0
10000	1100	100.163	0.178298	0.214593	233.729	-1.21491e+06	31.8538	-67.5562	1484.91	119.475	-9.51	0	2.61261	3.28976	4.907	0.050298	0
10000	1090	100.158	0.171922	0.208288	232.506	-1.21651e+06	31.7589	-66.7079	1468.07	119.146	-9.64	0	2.60309	3.29857	5.065	0.0531931	0
10000	1080	100.154	0.166149	0.202522	231.309	-1.21807e+06	31.6718	-65.9407	1452.35	118.839	-9.773	0	2.59431	3.30649	5.218	0.0560605	0
10000	1070	100.151	0.160505	0.196702	230.138	-1.21958e+06	31.5981	-65.1862	1437.26	118.552	-9.907	0	2.58625	3.31233	5.365	0.0591502	0
10000	1060	100.147	0.155386	0.191385	228.986	-1.22106e+06	31.5297	-64.5046	1423.14	118.283	-10.044	0	2.57884	3.31768	5.508	0.0622	0
10000	1050	100.144	0.150726	0.186508	227.85	-1.22252e+06	31.466	-63.9063	1414.71	118.192	-10.183	0	2.57201	3.32261	5.648	0.065208	0
10000	1040	100.141	0.146465	0.18202	226.726	-1.22395e+06	31.4063	-63.3462	1402.32	117.954	-10.323	0	2.56574	3.32716	5.785	0.068174	0
10000	1030	100.138	0.142558	0.177875	225.613	-1.22535e+06	31.3502	-62.837	1390.59	117.727	-10.466	0	2.55997	3.3314	5.919	0.0710968	0
10000	1020	100.136	0.138964	0.174039	224.51	-1.22674e+06	31.2973	-62.3734	1379.46	117.509	-10.611	0	2.55468	3.33536	6.05	0.0739753	0
10000	1010	100.133	0.135649	0.170479	223.414	-1.22811e+06	31.2473	-61.9512	1368.87	117.299	-10.758	0	2.54983	3.33909	6.179	0.0768087	0
10000	1000	100.131	0.129286	0.1631	222.262	-1.22954e+06	31.1878	-60.7124	1350.91	117.056	-10.908	0	2.54495	3.34031	6.245	0.0828062	0
10000	990	100.129	0.118874	0.150625	221.037	-1.23107e+06	31.1153	-58.3663	1323.17	116.769	-11.06	0	2.53966	3.33831	6.211	0.0942547	0
10000	980	100.128	0.109766	0.139656	219.841	-1.23255e+06	31.0493	-56.2941	1298.41	116.505	-11.214	0	2.53461	3.33683	6.172	0.106283	0
10000	970	100.126	0.101733	0.129933	218.666	-1.23399e+06	30.9887	-54.4481	1276.13	116.259	-11.371	0	2.52981	3.33578	6.127	0.11885	0
10000	960	100.125	0.0945944	0.121251	217.509	-1.2354e+06	30.9325	-52.7903	1255.92	116.029	-11.531	0	2.52526	3.33508	6.078	0.131919	0
10000	950	100.124	0.0882039	0.113444	216.365	-1.23678e+06	30.8799	-51.2901	1237.43	115.811	-11.693	0	2.52095	3.33466	6.023	0.145458	0
10000	940	100.122	0.0824445	0.106377	215.231	-1.23813e+06	30.8305	-49.923	1220.42	115.605	-11.857	0	2.51689	3.33448	5.963	0.159433	0
10000	930	100.121	0.0772203	0.099938	214.105	-1.23947e+06	30.7836	-48.6688	1204.65	115.407	-12.025	0	2.51306	3.33449	5.898	0.173816	0
10000	920	100.119	0.0724526	0.094038	212.984	-1.24079e+06	30.7391	-47.5108	1189.96	115.217	-12.195	0	2.50945	3.33468	5.828	0.18858	0
10000	910	100.118	0.0680761	0.088599	211.867	-1.2421e+06	30.6965	-46.4353	1176.18	115.033	-12.368	0	2.50604	3.335	5.752	0.203698	0
10000	900	100.117	0.064036	0.083559	210.752	-1.24339e+06	30.6556	-45.4306	1163.2	114.855	-12.544	0	2.50282	3.33543	5.67	0.219145	0
Title:	B2	Barnes	et	al	2010	table	5	n=15
Liquid	Composition:
Pressure	Temperature	mass	SiO2	TiO2	Al2O3	Fe2O3	Cr2O3	FeO	MnO	MgO	CaO	Na2O	K2O	H2O
10000	1600	100.222	50.6775	0.758317	15.6652	1.32408	0.0997785	11.3298	0.189579	6.8947	10.6763	1.9357	0.249446	0.199557
10000	1600	100.222	50.6775	0.758317	15.6652	1.32408	0.0997785	11.3298	0.189579	6.8947	10.6763	1.9357	0.249446	0.199557
10000	1590	100.222	50.6776	0.758318	15.6653	1.32202	0.0997787	11.3317	0.18958	6.89471	10.6763	1.93571	0.249447	0.199557
10000	1580	100.222	50.6777	0.75832	15.6653	1.32006	0.0997789	11.3334	0.18958	6.89472	10.6763	1.93571	0.249447	0.199558
10000	1570	100.221	50.6778	0.758321	15.6653	1.31821	0.0997791	11.3351	0.18958	6.89474	10.6764	1.93572	0.249448	0.199558
10000	1560	100.221	50.6779	0.758323	15.6654	1.31645	0.0997793	11.3367	0.189581	6.89475	10.6764	1.93572	0.249448	0.199559
10000	1550	100.221	50.678	0.758324	15.6654	1.31479	0.0997795	11.3383	0.189581	6.89476	10.6764	1.93572	0.249449	0.199559
10000	1540	100.221	50.6781	0.758325	15.6654	1.31324	0.0997796	11.3397	0.189581	6.89477	10.6764	1.93572	0.249449	0.199559
10000	1530	100.221	50.6781	0.758326	15.6654	1.3118	0.0997798	11.341	0.189582	6.89478	10.6764	1.93573	0.249449	0.19956
10000	1520	100.221	50.6782	0.758327	15.6654	1.31046	0.0997799	11.3422	0.189582	6.89479	10.6764	1.93573	0.24945	0.19956
10000	1510	100.22	50.6783	0.758328	15.6655	1.30924	0.09978	11.3433	0.189582	6.8948	10.6765	1.93573	0.24945	0.19956
10000	1500	100.22	50.6783	0.758329	15.6655	1.30813	0.0997801	11.3443	0.189582	6.89481	10.6765	1.93573	0.24945	0.19956
10000	1490	100.22	50.6784	0.75833	15.6655	1.30713	0.0997802	11.3453	0.189582	6.89481	10.6765	1.93574	0.249451	0.19956
10000	1480	100.22	50.6784	0.75833	15.6655	1.30625	0.0997803	11.3461	0.189583	6.89482	10.6765	1.93574	0.249451	0.199561
10000	1470	100.22	50.6785	0.758331	15.6655	1.30549	0.0997804	11.3467	0.189583	6.89483	10.6765	1.93574	0.249451	0.199561
10000	1460	100.22	50.6785	0.758332	15.6655	1.30486	0.0997805	11.3473	0.189583	6.89483	10.6765	1.93574	0.249451	0.199561
10000	1450	100.22	50.6785	0.758332	15.6655	1.30435	0.0997805	11.3478	0.189583	6.89483	10.6765	1.93574	0.249451	0.199561
10000	1440	100.22	50.6785	0.758332	15.6655	1.30397	0.0997806	11.3481	0.189583	6.89484	10.6765	1.93574	0.249451	0.199561
10000	1430	100.22	50.6786	0.758332	15.6656	1.30372	0.0997806	11.3484	0.189583	6.89484	10.6765	1.93574	0.249451	0.199561
10000	1420	100.22	50.6786	0.758332	15.6656	1.30361	0.0997806	11.3485	0.189583	6.89484	10.6765	1.93574	0.249451	0.199561
10000	1410	100.22	50.6786	0.758332	15.6656	1.30363	0.0997806	11.3484	0.189583	6.89484	10.6765	1.93574	0.249451	0.199561
10000	1400	100.22	50.6786	0.758332	15.6655	1.3038	0.0997806	11.3483	0.189583	6.89484	10.6765	1.93574	0.249451	0.199561
10000	1390	100.22	50.6785	0.758332	15.6655	1.30411	0.0997805	11.348	0.189583	6.89484	10.6765	1.93574	0.249451	0.199561
10000	1380	100.22	50.6785	0.758332	15.6655	1.30457	0.0997805	11.3476	0.189583	6.89483	10.6765	1.93574	0.249451	0.199561
10000	1370	100.217	50.6798	0.75834	15.6654	1.30517	0.0987484	11.3467	0.189588	6.89472	10.6768	1.93579	0.249458	0.199566
10000	1360	100.201	50.6879	0.758393	15.6643	1.30584	0.0926054	11.3437	0.189618	6.89407	10.6785	1.9361	0.249497	0.199598
10000	1350	100.185	50.696	0.758444	15.6629	1.30667	0.0866848	11.3405	0.189648	6.89336	10.6802	1.93641	0.249537	0.19963
10000	1340	100.169	50.7044	0.758493	15.6612	1.30767	0.0809758	11.3371	0.18968	6.89259	10.682	1.93673	0.249579	0.199663
10000	1330	98.119	50.6866	0.772773	15.8877	1.30996	0.0743755	11.3119	0.193642	6.56473	10.7656	1.97412	0.254793	0.203834
10000	1320	94.7939	50.6786	0.796578	16.2545	1.31016	0.0673445	11.2867	0.200435	6.08967	10.8053	2.03599	0.26373	0.210984
10000	1310	90.4168	50.7166	0.828357	16.7288	1.30615	0.0599156	11.3178	0.210138	5.57763	10.6378	2.11912	0.276497	0.221198
10000	1300	85.6733	50.8135	0.86334	17.2415	1.29773	0.0525369	11.3689	0.221773	5.07597	10.3253	2.2142	0.291806	0.233445
10000	1290	81.1176	50.9654	0.897806	17.738	1.28482	0.0456818	11.3751	0.234228	4.60222	9.98945	2.31258	0.308195	0.246556
10000	1280	76.7883	51.1743	0.93121	18.2128	1.26715	0.0394435	11.3234	0.247434	4.15919	9.64586	2.41323	0.32557	0.260456
10000	1270	72.682	51.4421	0.963199	18.6649	1.24456	0.0338598	11.2086	0.261413	3.74825	9.2982	2.51577	0.343964	0.275171
10000	1260	68.7937	51.7695	0.993422	19.0944	1.21696	0.0289443	11.0277	0.276188	3.36991	8.94908	2.61973	0.363405	0.290724
10000	1250	65.1213	52.1557	1.02151	19.5013	1.18439	0.0246875	10.7803	0.291763	3.02416	8.60063	2.7245	0.383899	0.307119
10000	1240	57.4857	52.5697	1.126	19.3331	1.19074	0.0234568	10.8734	0.330517	2.72321	8.26108	2.7913	0.429512	0.347913
10000	1230	50.1986	52.9989	1.25148	19.0967	1.19472	0.0226469	10.9196	0.378497	2.45615	7.96973	2.82961	0.483595	0.398417
10000	1220	43.982	53.4513	1.38167	18.9073	1.18729	0.021806	10.8399	0.431995	2.2208	7.71457	2.84698	0.541625	0.454731
10000	1210	38.7043	53.9297	1.5136	18.7674	1.16877	0.0209905	10.6425	0.490902	2.01497	7.48539	2.84586	0.603146	0.516739
10000	1200	34.2258	54.4376	1.64157	18.6703	1.14038	0.0202578	10.3424	0.555137	1.83464	7.27663	2.82894	0.667776	0.584355
10000	1190	31.0867	55.5031	1.73472	18.4197	1.08511	0.0204223	9.6957	0.611194	1.6559	7.0212	2.88382	0.725733	0.643362
10000	1180	28.4773	56.6145	1.81545	18.1606	1.02409	0.0206185	9.00982	0.667199	1.50169	6.77203	2.92919	0.782537	0.702315
10000	1170	26.28	57.7287	1.88424	17.8985	0.960555	0.0208385	8.32388	0.722984	1.36916	6.53123	2.96106	0.837847	0.761035
10000	1160	24.4281	58.8359	1.94087	17.6302	0.8963	0.021104	7.65492	0.777794	1.25463	6.29757	2.9809	0.890988	0.818731
10000	1150	22.863	59.9285	1.98566	17.3541	0.83278	0.021423	7.01482	0.831038	1.15502	6.07014	2.99032	0.941477	0.874777
10000	1140	21.5348	61.0004	2.01938	17.0694	0.771083	0.0217949	6.41101	0.882292	1.06781	5.84828	2.99087	0.989026	0.928728
10000	1130	20.4018	62.0475	2.04299	16.7764	0.711969	0.0222155	5.84741	0.931292	0.990909	5.63159	2.98398	1.0335	0.980308
10000	1120	19.4293	63.0671	2.05756	16.4758	0.655923	0.0226788	5.32541	0.977905	0.922659	5.41983	2.97086	1.07489	1.02937
10000	1110	18.5892	64.0575	2.06415	16.1689	0.603215	0.0231786	4.84464	1.0221	0.8617	5.21288	2.95257	1.11327	1.07589
10000	1100	17.8588	65.018	2.06378	15.8568	0.553952	0.0237096	4.40364	1.0639	0.806935	5.01072	2.92994	1.14876	1.1199
10000	1090	17.2194	65.9483	2.05736	15.5407	0.508129	0.0242672	4.00025	1.10341	0.757467	4.81337	2.90367	1.18154	1.16148
10000	1080	16.6405	66.841	2.04458	15.2279	0.465564	0.0248623	3.63149	1.14179	0.712163	4.62486	2.87153	1.21246	1.20189
10000	1070	16.0746	67.6765	2.02315	14.9355	0.425801	0.0255358	3.29288	1.18199	0.669402	4.45509	2.82655	1.24349	1.2442
10000	1060	15.5615	68.4786	1.99703	14.6481	0.388939	0.0262485	2.98322	1.22096	0.629901	4.29192	2.77722	1.27268	1.28522
10000	1050	15.0943	69.2487	1.96682	14.3662	0.354837	0.0269995	2.70027	1.25875	0.593286	4.13492	2.72407	1.30014	1.32501
10000	1040	14.6672	69.9881	1.93314	14.0902	0.323344	0.027789	2.44195	1.29541	0.559247	3.98374	2.66751	1.32596	1.36359
10000	1030	14.2755	70.6981	1.89649	13.8205	0.29431	0.0286172	2.20628	1.33095	0.527523	3.83801	2.60799	1.35023	1.401
10000	1020	13.9152	71.3802	1.85734	13.5571	0.267583	0.0294848	1.99144	1.36541	0.497894	3.69738	2.54591	1.37303	1.43728
10000	1010	13.583	72.0356	1.8161	13.3002	0.243016	0.0303933	1.79571	1.39881	0.470171	3.56157	2.48165	1.39442	1.47243
10000	1000	12.9455	72.4626	1.76517	13.111	0.22267	0.0312654	1.63045	1.46769	0.445284	3.42344	2.4555	1.43995	1.54494
10000	990	11.9028	72.5502	1.69672	13.0246	0.207005	0.0321163	1.4974	1.59626	0.42339	3.28115	2.48812	1.52277	1.68028
10000	980	10.9906	72.6175	1.62388	12.9439	0.192254	0.0331032	1.37395	1.72874	0.402614	3.14598	2.51622	1.60214	1.81973
10000	970	10.1862	72.6631	1.54879	12.8684	0.178411	0.0342372	1.25973	1.86527	0.382954	3.01748	2.5403	1.67792	1.96344
10000	960	9.47126	72.6861	1.47301	12.7975	0.165458	0.0355325	1.15425	2.00607	0.364387	2.89522	2.56075	1.75	2.11165
10000	950	8.83128	72.6859	1.3977	12.731	0.153365	0.0370071	1.05703	2.15144	0.346885	2.77881	2.57797	1.8183	2.26468
10000	940	8.25451	72.6616	1.32364	12.6684	0.142099	0.0386828	0.967557	2.30177	0.330413	2.66787	2.59229	1.88275	2.42292
10000	930	7.73135	72.6127	1.25138	12.6097	0.13162	0.0405862	0.885313	2.45753	0.314934	2.56206	2.60403	1.94327	2.58687
10000	920	7.25391	72.5383	1.18128	12.5548	0.121889	0.04275	0.809807	2.61928	0.300411	2.4611	2.61348	1.99978	2.75713
10000	910	6.81565	72.4376	1.11355	12.5034	0.112866	0.0452144	0.740564	2.7877	0.286811	2.36469	2.62095	2.05219	2.93442
10000	900	6.41109	72.3093	1.04829	12.4557	0.104512	0.0480287	0.677137	2.96361	0.274102	2.2726	2.62669	2.10036	3.11959
Title:	B2	Barnes	et	al	2010	table	5	n=15
liquid_0	thermodynamic	data	and	composition:
Pressure	Temperature	mass	S	H	V	Cp	viscosity	SiO2	TiO2	Al2O3	Fe2O3	Cr2O3	FeO	MnO	MgO	CaO	Na2O	K2O	H2O	Mg#
10000	1600	100.222	300.568	-1.11029e+06	36.3715	148.556	1.023	50.6775	0.758317	15.6652	1.32408	0.0997785	11.3298	0.189579	6.8947	10.6763	1.9357	0.249446	0.199557	51.9
10000	1600	100.222	300.568	-1.11029e+06	36.3715	148.556	1.023	50.6775	0.758317	15.6652	1.32408	0.0997785	11.3298	0.189579	6.8947	10.6763	1.9357	0.249446	0.199557	51.9
10000	1590	100.222	299.773	-1.11177e+06	36.3447	148.552	1.052	50.6776	0.758318	15.6653	1.32202	0.0997787	11.3317	0.18958	6.89471	10.6763	1.93571	0.249447	0.199557	51.9
10000	1580	100.222	298.972	-1.11325e+06	36.3179	148.547	1.081	50.6777	0.75832	15.6653	1.32006	0.0997789	11.3334	0.18958	6.89472	10.6763	1.93571	0.249447	0.199558	51.9
10000	1570	100.221	298.168	-1.11474e+06	36.2911	148.543	1.11	50.6778	0.758321	15.6653	1.31821	0.0997791	11.3351	0.18958	6.89474	10.6764	1.93572	0.249448	0.199558	51.9
10000	1560	100.221	297.36	-1.11622e+06	36.2643	148.54	1.139	50.6779	0.758323	15.6654	1.31645	0.0997793	11.3367	0.189581	6.89475	10.6764	1.93572	0.249448	0.199559	51.9
10000	1550	100.221	296.547	-1.1177e+06	36.2375	148.536	1.168	50.678	0.758324	15.6654	1.31479	0.0997795	11.3383	0.189581	6.89476	10.6764	1.93572	0.249449	0.199559	51.9
10000	1540	100.221	295.729	-1.11918e+06	36.2107	148.532	1.198	50.6781	0.758325	15.6654	1.31324	0.0997796	11.3397	0.189581	6.89477	10.6764	1.93572	0.249449	0.199559	51.9
10000	1530	100.221	294.907	-1.12067e+06	36.1839	148.528	1.229	50.6781	0.758326	15.6654	1.3118	0.0997798	11.341	0.189582	6.89478	10.6764	1.93573	0.249449	0.19956	51.9
10000	1520	100.221	294.081	-1.12215e+06	36.1571	148.525	1.259	50.6782	0.758327	15.6654	1.31046	0.0997799	11.3422	0.189582	6.89479	10.6764	1.93573	0.24945	0.19956	51.9
10000	1510	100.22	293.25	-1.12364e+06	36.1304	148.521	1.29	50.6783	0.758328	15.6655	1.30924	0.09978	11.3433	0.189582	6.8948	10.6765	1.93573	0.24945	0.19956	51.9
10000	1500	100.22	292.414	-1.12512e+06	36.1036	148.518	1.322	50.6783	0.758329	15.6655	1.30813	0.0997801	11.3443	0.189582	6.89481	10.6765	1.93573	0.24945	0.19956	51.9
10000	1490	100.22	291.574	-1.1266e+06	36.0769	148.514	1.353	50.6784	0.75833	15.6655	1.30713	0.0997802	11.3453	0.189582	6.89481	10.6765	1.93574	0.249451	0.19956	51.9
10000	1480	100.22	290.729	-1.12809e+06	36.0502	148.511	1.385	50.6784	0.75833	15.6655	1.30625	0.0997803	11.3461	0.189583	6.89482	10.6765	1.93574	0.249451	0.199561	51.9
10000	1470	100.22	289.88	-1.12957e+06	36.0234	148.508	1.418	50.6785	0.758331	15.6655	1.30549	0.0997804	11.3467	0.189583	6.89483	10.6765	1.93574	0.249451	0.199561	51.9
10000	1460	100.22	289.025	-1.13106e+06	35.9967	148.505	1.451	50.6785	0.758332	15.6655	1.30486	0.0997805	11.3473	0.189583	6.89483	10.6765	1.93574	0.249451	0.199561	51.9
10000	1450	100.22	288.166	-1.13254e+06	35.97	148.502	1.484	50.6785	0.758332	15.6655	1.30435	0.0997805	11.3478	0.189583	6.89483	10.6765	1.93574	0.249451	0.199561	51.9
10000	1440	100.22	287.301	-1.13402e+06	35.9434	148.499	1.517	50.6785	0.758332	15.6655	1.30397	0.0997806	11.3481	0.189583	6.89484	10.6765	1.93574	0.249451	0.199561	51.9
10000	1430	100.22	286.432	-1.13551e+06	35.9167	148.496	1.551	50.6786	0.758332	15.6656	1.30372	0.0997806	11.3484	0.189583	6.89484	10.6765	1.93574	0.249451	0.199561	51.9
10000	1420	100.22	285.557	-1.13699e+06	35.89	148.493	1.586	50.6786	0.758332	15.6656	1.30361	0.0997806	11.3485	0.189583	6.89484	10.6765	1.93574	0.249451	0.199561	51.9
10000	1410	100.22	284.678	-1.13848e+06	35.8634	148.491	1.62	50.6786	0.758332	15.6656	1.30363	0.0997806	11.3484	0.189583	6.89484	10.6765	1.93574	0.249451	0.199561	51.9
10000	1400	100.22	283.793	-1.13996e+06	35.8367	148.488	1.656	50.6786	0.758332	15.6655	1.3038	0.0997806	11.3483	0.189583	6.89484	10.6765	1.93574	0.249451	0.199561	51.9
10000	1390	100.22	282.903	-1.14145e+06	35.8101	148.486	1.691	50.6785	0.758332	15.6655	1.30411	0.0997805	11.348	0.189583	6.89484	10.6765	1.93574	0.249451	0.199561	51.9
10000	1380	100.22	282.007	-1.14293e+06	35.7835	148.484	1.727	50.6785	0.758332	15.6655	1.30457	0.0997805	11.3476	0.189583	6.89483	10.6765	1.93574	0.249451	0.199561	51.9
10000	1370	100.217	281.1	-1.1444e+06	35.7562	148.477	1.764	50.6798	0.75834	15.6654	1.30517	0.0987484	11.3467	0.189588	6.89472	10.6768	1.93579	0.249458	0.199566	51.9
10000	1360	100.201	280.154	-1.14576e+06	35.7254	148.45	1.802	50.6879	0.758393	15.6643	1.30584	0.0926054	11.3437	0.189618	6.89407	10.6785	1.9361	0.249497	0.199598	51.9
10000	1350	100.185	279.202	-1.14712e+06	35.6946	148.423	1.84	50.696	0.758444	15.6629	1.30667	0.0866848	11.3405	0.189648	6.89336	10.6802	1.93641	0.249537	0.19963	51.9
10000	1340	100.169	278.243	-1.14848e+06	35.6636	148.395	1.878	50.7044	0.758493	15.6612	1.30767	0.0809758	11.3371	0.18968	6.89259	10.682	1.93673	0.249579	0.199663	51.9
10000	1330	98.119	271.655	-1.12647e+06	34.9292	145.144	1.939	50.6866	0.772773	15.8877	1.30996	0.0743755	11.3119	0.193642	6.56473	10.7656	1.97412	0.254793	0.203834	50.8
10000	1320	94.7939	261.607	-1.0898e+06	33.7542	139.917	2.014	50.6786	0.796578	16.2545	1.31016	0.0673445	11.2867	0.200435	6.08967	10.8053	2.03599	0.26373	0.210984	49
10000	1310	90.4168	248.764	-1.04076e+06	32.2114	133.102	2.101	50.7166	0.828357	16.7288	1.30615	0.0599156	11.3178	0.210138	5.57763	10.6378	2.11912	0.276497	0.221198	46.7
10000	1300	85.6733	235.019	-987455	30.5442	125.768	2.195	50.8135	0.86334	17.2415	1.29773	0.0525369	11.3689	0.221773	5.07597	10.3253	2.2142	0.291806	0.233445	44.2
10000	1290	81.1176	221.88	-936608	28.9507	118.771	2.295	50.9654	0.897806	17.738	1.28482	0.0456818	11.3751	0.234228	4.60222	9.98945	2.31258	0.308195	0.246556	41.8
10000	1280	76.7883	209.445	-888693	27.4446	112.167	2.401	51.1743	0.93121	18.2128	1.26715	0.0394435	11.3234	0.247434	4.15919	9.64586	2.41323	0.32557	0.260456	39.5
10000	1270	72.682	197.699	-843641	26.0237	105.946	2.514	51.4421	0.963199	18.6649	1.24456	0.0338598	11.2086	0.261413	3.74825	9.2982	2.51577	0.343964	0.275171	37.3
10000	1260	68.7937	186.618	-801354	24.6854	100.097	2.633	51.7695	0.993422	19.0944	1.21696	0.0289443	11.0277	0.276188	3.36991	8.94908	2.61973	0.363405	0.290724	35.2
10000	1250	65.1213	176.19	-761751	23.4277	94.6085	2.759	52.1557	1.02151	19.5013	1.18439	0.0246875	10.7803	0.291763	3.02416	8.60063	2.7245	0.383899	0.307119	33.3
10000	1240	57.4857	155.159	-672221	20.7059	83.2697	2.852	52.5697	1.126	19.3331	1.19074	0.0234568	10.8734	0.330517	2.72321	8.26108	2.7913	0.429512	0.347913	30.8
10000	1230	50.1986	135.193	-586941	18.1066	72.5175	2.939	52.9989	1.25148	19.0967	1.19472	0.0226469	10.9196	0.378497	2.45615	7.96973	2.82961	0.483595	0.398417	28.6
10000	1220	43.982	118.211	-514826	15.8955	63.4016	3.03	53.4513	1.38167	18.9073	1.18729	0.021806	10.8399	0.431995	2.2208	7.71457	2.84698	0.541625	0.454731	26.7
10000	1210	38.7043	103.833	-454084	14.0231	55.7048	3.125	53.9297	1.5136	18.7674	1.16877	0.0209905	10.6425	0.490902	2.01497	7.48539	2.84586	0.603146	0.516739	25.2
10000	1200	34.2258	91.6704	-402863	12.4377	47.5145	3.224	54.4376	1.64157	18.6703	1.14038	0.0202578	10.3424	0.555137	1.83464	7.27663	2.82894	0.667776	0.584355	24
10000	1190	31.0867	83.1397	-368351	11.3632	43.0468	3.389	55.5031	1.73472	18.4197	1.08511	0.0204223	9.6957	0.611194	1.6559	7.0212	2.88382	0.725733	0.643362	23.3
10000	1180	28.4773	76.0421	-339822	10.4723	39.3387	3.561	56.6145	1.81545	18.1606	1.02409	0.0206185	9.00982	0.667199	1.50169	6.77203	2.92919	0.782537	0.702315	22.8
10000	1170	26.28	70.0563	-315839	9.72182	36.2204	3.734	57.7287	1.88424	17.8985	0.960555	0.0208385	8.32388	0.722984	1.36916	6.53123	2.96106	0.837847	0.761035	22.6
10000	1160	24.4281	64.9992	-295640	9.08885	33.5933	3.907	58.8359	1.94087	17.6302	0.8963	0.021104	7.65492	0.777794	1.25463	6.29757	2.9809	0.890988	0.818731	22.5
10000	1150	22.863	60.7116	-278572	8.55341	31.3721	4.079	59.9285	1.98566	17.3541	0.83278	0.021423	7.01482	0.831038	1.15502	6.07014	2.99032	0.941477	0.874777	22.6
10000	1140	21.5348	57.0582	-264085	8.09853	29.485	4.249	61.0004	2.01938	17.0694	0.771083	0.0217949	6.41101	0.882292	1.06781	5.84828	2.99087	0.989026	0.928728	22.8
10000	1130	20.4018	53.9265	-251718	7.70999	27.8721	4.418	62.0475	2.04299	16.7764	0.711969	0.0222155	5.84741	0.931292	0.990909	5.63159	2.98398	1.0335	0.980308	23.1
10000	1120	19.4293	51.2236	-241096	7.37607	26.4845	4.584	63.0671	2.05756	16.4758	0.655923	0.0226788	5.32541	0.977905	0.922659	5.41983	2.97086	1.07489	1.02937	23.5
10000	1110	18.5892	48.8741	-231912	7.0872	25.2824	4.747	64.0575	2.06415	16.1689	0.603215	0.0231786	4.84464	1.0221	0.8617	5.21288	2.95257	1.11327	1.07589	23.9
10000	1100	17.8588	46.8167	-223917	6.83561	24.2337	4.907	65.018	2.06378	15.8568	0.553952	0.0237096	4.40364	1.0639	0.806935	5.01072	2.92994	1.14876	1.1199	24.5
10000	1090	17.2194	45.002	-216912	6.61499	23.3123	5.065	65.9483	2.05736	15.5407	0.508129	0.0242672	4.00025	1.10341	0.757467	4.81337	2.90367	1.18154	1.16148	25.1
10000	1080	16.6405	43.3505	-210536	6.41423	22.4769	5.218	66.841	2.04458	15.2279	0.465564	0.0248623	3.63149	1.14179	0.712163	4.62486	2.87153	1.21246	1.20189	25.7
10000	1070	16.0746	41.7409	-204210	6.21541	21.6648	5.365	67.6765	2.02315	14.9355	0.425801	0.0255358	3.29288	1.18199	0.669402	4.45509	2.82655	1.24349	1.2442	26.4
10000	1060	15.5615	40.2734	-198450	6.03431	20.9272	5.508	68.4786	1.99703	14.6481	0.388939	0.0262485	2.98322	1.22096	0.629901	4.29192	2.77722	1.27268	1.28522	27.1
10000	1050	15.0943	38.9296	-193185	5.86867	20.2544	5.648	69.2487	1.96682	14.3662	0.354837	0.0269995	2.70027	1.25875	0.593286	4.13492	2.72407	1.30014	1.32501	27.9
10000	1040	14.6672	37.694	-188354	5.71655	19.6383	5.785	69.9881	1.93314	14.0902	0.323344	0.027789	2.44195	1.29541	0.559247	3.98374	2.66751	1.32596	1.36359	28.7
10000	1030	14.2755	36.5539	-183908	5.57642	19.0722	5.919	70.6981	1.89649	13.8205	0.29431	0.0286172	2.20628	1.33095	0.527523	3.83801	2.60799	1.35023	1.401	29.6
10000	1020	13.9152	35.4986	-179805	5.44694	18.5505	6.05	71.3802	1.85734	13.5571	0.267583	0.0294848	1.99144	1.36541	0.497894	3.69738	2.54591	1.37303	1.43728	30.5
10000	1010	13.583	34.519	-176009	5.327	18.0684	6.179	72.0356	1.8161	13.3002	0.243016	0.0303933	1.79571	1.39881	0.470171	3.56157	2.48165	1.39442	1.47243	31.4
10000	1000	12.9455	32.8208	-168097	5.08674	17.1946	6.245	72.4626	1.76517	13.111	0.22267	0.0312654	1.63045	1.46769	0.445284	3.42344	2.4555	1.43995	1.54494	32.3
10000	990	11.9028	30.177	-154713	4.68676	15.8026	6.211	72.5502	1.69672	13.0246	0.207005	0.0321163	1.4974	1.59626	0.42339	3.28115	2.48812	1.52277	1.68028	33.1
10000	980	10.9906	27.8647	-142989	4.33622	14.5856	6.172	72.6175	1.62388	12.9439	0.192254	0.0331032	1.37395	1.72874	0.402614	3.14598	2.51622	1.60214	1.81973	33.8
10000	970	10.1862	25.8259	-132633	4.02646	13.513	6.127	72.6631	1.54879	12.8684	0.178411	0.0342372	1.25973	1.86527	0.382954	3.01748	2.5403	1.67792	1.96344	34.6
10000	960	9.47126	24.0148	-123416	3.75061	12.5604	6.078	72.6861	1.47301	12.7975	0.165458	0.0355325	1.15425	2.00607	0.364387	2.89522	2.56075	1.75	2.11165	35.4
10000	950	8.83128	22.3944	-115151	3.50315	11.7084	6.023	72.6859	1.3977	12.731	0.153365	0.0370071	1.05703	2.15144	0.346885	2.77881	2.57797	1.8183	2.26468	36.2
10000	940	8.25451	20.9351	-107690	3.27965	10.9411	5.963	72.6616	1.32364	12.6684	0.142099	0.0386828	0.967557	2.30177	0.330413	2.66787	2.59229	1.88275	2.42292	37.1
10000	930	7.73135	19.6127	-100911	3.07647	10.2457	5.898	72.6127	1.25138	12.6097	0.13162	0.0405862	0.885313	2.45753	0.314934	2.56206	2.60403	1.94327	2.58687	38
10000	920	7.25391	18.4073	-94713.7	2.89064	9.61161	5.828	72.5383	1.18128	12.5548	0.121889	0.04275	0.809807	2.61928	0.300411	2.4611	2.61348	1.99978	2.75713	38.9
10000	910	6.81565	17.3023	-89015	2.71969	9.03016	5.752	72.4376	1.11355	12.5034	0.112866	0.0452144	0.740564	2.7877	0.286811	2.36469	2.62095	2.05219	2.93442	39.8
10000	900	6.41109	16.284	-83745.1	2.56155	8.494	5.67	72.3093	1.04829	12.4557	0.104512	0.0480287	0.677137	2.96361	0.274102	2.2726	2.62669	2.10036	3.11959	40.8
spinel_0	thermodynamic	data	and	composition:
Pressure	Temperature	mass	S	H	V	Cp	formula	SiO2	TiO2	Al2O3	Fe2O3	Cr2O3	FeO	MnO	MgO	CaO	Na2O	K2O	H2O
10000	1370	0.002636	0.005982	-20.8559	0.000604	0.002762	Fe''0.50Mg0.50Fe'''0.21Al0.80Cr0.98Ti0.01O4	0	0.40974	21.4892	8.77926	39.3327	19.2141	0	10.775	0	0	0	0
10000	1360	0.018764	0.042579	-149.884	0.00431	0.019716	Fe''0.50Mg0.51Fe'''0.21Al0.82Cr0.95Ti0.01O4	0	0.419122	22.2188	8.89604	38.4135	19.1681	0	10.8844	0	0	0	0
10000	1350	0.035128	0.079715	-283.459	0.008091	0.037025	Fe''0.50Mg0.51Fe'''0.21Al0.85Cr0.92Ti0.01O4	0	0.428177	22.9984	9.00748	37.4478	19.1139	0	11.0042	0	0	0	0
10000	1340	0.051842	0.117665	-422.873	0.011977	0.054828	Fe''0.49Mg0.52Fe'''0.21Al0.87Cr0.89Ti0.01O4	0	0.43678	23.8324	9.11218	36.4327	19.0505	0	11.1354	0	0	0	0
10000	1330	0.076549	0.173639	-627.634	0.0177	0.081055	Fe''0.50Mg0.51Fe'''0.22Al0.90Cr0.87Ti0.01O4	0	0.449104	24.5767	9.27694	35.3024	19.4158	0	10.979	0	0	0	0
10000	1320	0.106409	0.241222	-875.717	0.024608	0.112748	Fe''0.52Mg0.49Fe'''0.22Al0.93Cr0.83Ti0.01O4	0	0.466967	25.3944	9.46706	33.9835	19.9939	0	10.6942	0	0	0	0
10000	1310	0.141993	0.321957	-1176.05	0.03287	0.150717	Fe''0.53Mg0.48Fe'''0.22Al0.96Cr0.79Ti0.01O4	0	0.494947	26.5246	9.66101	32.2735	20.6486	0	10.3974	0	0	0	0
10000	1300	0.181268	0.411274	-1513.85	0.042029	0.192892	Fe''0.55Mg0.46Fe'''0.23Al1.01Cr0.74Ti0.01O4	0	0.52974	27.8517	9.845	30.3362	21.3296	0	10.1078	0	0	0	0
10000	1290	0.221444	0.502632	-1864.59	0.051423	0.236225	Fe''0.56Mg0.45Fe'''0.23Al1.05Cr0.69Ti0.01O4	0	0.566134	29.1702	10.0087	28.4244	22.0153	0	9.81533	0	0	0	0
10000	1280	0.262192	0.595167	-2224.88	0.06097	0.280328	Fe''0.58Mg0.43Fe'''0.23Al1.10Cr0.64Ti0.01O4	0	0.603442	30.4405	10.1491	26.5882	22.6984	0	9.52044	0	0	0	0
10000	1270	0.303343	0.688372	-2592.66	0.070624	0.324979	Fe''0.60Mg0.42Fe'''0.24Al1.14Cr0.60Ti0.01O4	0	0.641408	31.6436	10.2644	24.8531	23.372	0	9.22541	0	0	0	0
10000	1260	0.344622	0.781513	-2964.87	0.080314	0.369842	Fe''0.61Mg0.40Fe'''0.24Al1.17Cr0.56Ti0.02O4	0	0.679726	32.7652	10.3531	23.2394	24.0296	0	8.93301	0	0	0	0
10000	1250	0.385637	0.873591	-3337.41	0.089943	0.414455	Fe''0.63Mg0.39Fe'''0.24Al1.21Cr0.52Ti0.02O4	0	0.717965	33.7959	10.4134	21.7622	24.6638	0	8.64676	0	0	0	0
10000	1240	0.391974	0.881296	-3291.9	0.090454	0.41593	Fe''0.67Mg0.35Fe'''0.26Al1.16Cr0.54Ti0.02O4	0	0.910756	32.1385	11.1702	22.0718	25.9979	0	7.7108	0	0	0	0
10000	1230	0.39285	0.876267	-3192.27	0.089656	0.411069	Fe''0.71Mg0.32Fe'''0.28Al1.11Cr0.56Ti0.03O4	0	1.17118	30.2002	11.9689	22.5612	27.2779	0	6.82067	0	0	0	0
10000	1220	0.39488	0.874591	-3119.47	0.089294	0.408172	Fe''0.75Mg0.29Fe'''0.30Al1.06Cr0.57Ti0.03O4	0	1.46942	28.5217	12.643	22.8954	28.3616	0	6.10888	0	0	0	0
10000	1210	0.397728	0.875408	-3068.47	0.089265	0.406812	Fe''0.78Mg0.26Fe'''0.32Al1.02Cr0.58Ti0.04O4	0	1.79949	27.0833	13.1868	23.1001	29.2816	0	5.5487	0	0	0	0
10000	1200	0.400615	0.876789	-3029.57	0.089356	0.406029	Fe''0.81Mg0.24Fe'''0.33Al0.98Cr0.59Ti0.05O4	0	2.15154	25.8286	13.6099	23.231	30.0743	0	5.10471	0	0	0	0
10000	1190	0.382136	0.829525	-2807.22	0.084483	0.382333	Fe''0.84Mg0.23Fe'''0.34Al0.91Cr0.63Ti0.06O4	0	2.52872	23.6837	13.8673	24.5073	30.7527	0	4.66026	0	0	0	0
10000	1180	0.365579	0.787454	-2619.45	0.080211	0.361641	Fe''0.86Mg0.21Fe'''0.35Al0.84Cr0.67Ti0.07O4	0	2.88681	21.7825	13.9644	25.7478	31.305	0	4.31359	0	0	0	0
10000	1170	0.351171	0.750923	-2464.34	0.076557	0.344012	Fe''0.88Mg0.20Fe'''0.35Al0.79Cr0.71Ti0.08O4	0	3.21024	20.1451	13.9319	26.9167	31.7529	0	4.04315	0	0	0	0
10000	1160	0.338201	0.718166	-2332.34	0.073326	0.328513	Fe''0.90Mg0.19Fe'''0.35Al0.74Cr0.74Ti0.09O4	0	3.48903	18.7294	13.7975	28.0439	32.1116	0	3.82854	0	0	0	0
10000	1150	0.326243	0.68811	-2217.26	0.070396	0.314557	Fe''0.91Mg0.18Fe'''0.34Al0.69Cr0.77Ti0.09O4	0	3.7176	17.4985	13.5856	29.1507	32.3925	0	3.65508	0	0	0	0
10000	1140	0.315049	0.660121	-2115.01	0.067696	0.30178	Fe''0.92Mg0.18Fe'''0.34Al0.65Cr0.81Ti0.10O4	0	3.89427	16.4208	13.3166	30.2513	32.6048	0	3.5122	0	0	0	0
10000	1130	0.304488	0.633837	-2022.91	0.065181	0.289956	Fe''0.93Mg0.17Fe'''0.33Al0.62Cr0.84Ti0.10O4	0	4.02046	15.4696	13.0071	31.3535	32.757	0	3.39225	0	0	0	0
10000	1120	0.294491	0.609058	-1939.15	0.062826	0.278948	Fe''0.94Mg0.17Fe'''0.33Al0.59Cr0.88Ti0.11O4	0	4.09972	14.6226	12.6701	32.4607	32.8572	0	3.28969	0	0	0	0
10000	1110	0.285026	0.585675	-1862.48	0.060617	0.268669	Fe''0.94Mg0.16Fe'''0.32Al0.56Cr0.91Ti0.11O4	0	4.13686	13.8613	12.3157	33.5728	32.9128	0	3.2005	0	0	0	0
10000	1100	0.27608	0.563622	-1792.02	0.058544	0.259061	Fe''0.95Mg0.16Fe'''0.31Al0.53Cr0.94Ti0.11O4	0	4.1373	13.1709	11.9517	34.6876	32.9308	0	3.12172	0	0	0	0
10000	1090	0.267644	0.542854	-1727.1	0.056601	0.250082	Fe''0.95Mg0.16Fe'''0.30Al0.51Cr0.98Ti0.11O4	0	4.10654	12.5395	11.5836	35.8018	32.9174	0	3.05118	0	0	0	0
10000	1080	0.25966	0.523225	-1667	0.054772	0.241657	Fe''0.95Mg0.15Fe'''0.29Al0.49Cr1.01Ti0.11O4	0	4.04313	11.9633	11.2142	36.9186	32.8743	0	2.98655	0	0	0	0
10000	1070	0.251983	0.504398	-1610.65	0.053024	0.233639	Fe''0.95Mg0.15Fe'''0.28Al0.47Cr1.04Ti0.10O4	0	3.93422	11.4484	10.8408	38.0563	32.7955	0	2.92478	0	0	0	0
10000	1060	0.244737	0.486633	-1558.26	0.05138	0.226114	Fe''0.95Mg0.15Fe'''0.27Al0.45Cr1.08Ti0.10O4	0	3.80466	10.9698	10.4698	39.1911	32.6975	0	2.86712	0	0	0	0
10000	1050	0.237922	0.469911	-1509.58	0.049838	0.219064	Fe''0.95Mg0.15Fe'''0.26Al0.43Cr1.11Ti0.10O4	0	3.65953	10.522	10.1029	40.3176	32.585	0	2.81296	0	0	0	0
10000	1040	0.23153	0.454204	-1464.39	0.048395	0.212472	Fe''0.95Mg0.14Fe'''0.26Al0.42Cr1.14Ti0.09O4	0	3.50343	10.1005	9.74172	41.4305	32.4619	0	2.76186	0	0	0	0
10000	1030	0.225549	0.439476	-1422.48	0.047049	0.206318	Fe''0.95Mg0.14Fe'''0.25Al0.40Cr1.18Ti0.09O4	0	3.34027	9.7021	9.3873	42.525	32.3319	0	2.71347	0	0	0	0
10000	1020	0.219964	0.425683	-1383.63	0.045793	0.200579	Fe''0.94Mg0.14Fe'''0.24Al0.39Cr1.21Ti0.08O4	0	3.17337	9.32398	9.04054	43.5968	32.1977	0	2.66757	0	0	0	0
10000	1010	0.214754	0.412775	-1347.64	0.044624	0.195229	Fe''0.94Mg0.14Fe'''0.23Al0.37Cr1.24Ti0.08O4	0	3.00541	8.96408	8.7021	44.6425	32.0619	0	2.62397	0	0	0	0
10000	1000	0.210781	0.402559	-1320.63	0.04373	0.191102	Fe''0.94Mg0.14Fe'''0.22Al0.36Cr1.27Ti0.08O4	0	2.85552	8.6735	8.42177	45.5224	31.9354	0	2.59142	0	0	0	0
10000	990	0.208192	0.39532	-1303.75	0.043144	0.188341	Fe''0.94Mg0.14Fe'''0.22Al0.35Cr1.29Ti0.07O4	0	2.72167	8.47429	8.21987	46.1963	31.8148	0	2.57305	0	0	0	0
10000	980	0.20552	0.387947	-1286.42	0.042542	0.185515	Fe''0.93Mg0.13Fe'''0.21Al0.34Cr1.31Ti0.07O4	0	2.57732	8.27935	8.01617	46.8869	31.686	0	2.55432	0	0	0	0
10000	970	0.202827	0.380575	-1269.03	0.041938	0.182681	Fe''0.93Mg0.13Fe'''0.21Al0.34Cr1.33Ti0.06O4	0	2.42812	8.08771	7.81153	47.5837	31.5534	0	2.53552	0	0	0	0
10000	960	0.200158	0.373296	-1251.85	0.04134	0.17988	Fe''0.93Mg0.13Fe'''0.20Al0.33Cr1.35Ti0.06O4	0	2.2782	7.89879	7.60664	48.2791	31.4204	0	2.51687	0	0	0	0
10000	950	0.197544	0.366171	-1235.06	0.040755	0.177137	Fe''0.92Mg0.13Fe'''0.20Al0.32Cr1.37Ti0.06O4	0	2.1305	7.71225	7.40207	48.9673	31.2894	0	2.49854	0	0	0	0
10000	940	0.195001	0.359236	-1218.77	0.040187	0.174469	Fe''0.92Mg0.13Fe'''0.19Al0.31Cr1.39Ti0.05O4	0	1.98704	7.52797	7.19828	49.6443	31.1617	0	2.48066	0	0	0	0
10000	930	0.192541	0.352511	-1203.04	0.039638	0.171884	Fe''0.92Mg0.13Fe'''0.19Al0.31Cr1.41Ti0.05O4	0	1.84913	7.34589	6.99568	50.3074	31.0386	0	2.46332	0	0	0	0
10000	920	0.190167	0.346003	-1187.91	0.03911	0.169387	Fe''0.92Mg0.13Fe'''0.18Al0.30Cr1.43Ti0.05O4	0	1.71759	7.16606	6.79458	50.9546	30.9206	0	2.44661	0	0	0	0
10000	910	0.187881	0.339713	-1173.37	0.038601	0.166977	Fe''0.91Mg0.13Fe'''0.18Al0.29Cr1.45Ti0.04O4	0	1.59285	6.98854	6.59526	51.5848	30.808	0	2.43056	0	0	0	0
10000	900	0.185681	0.333634	-1159.41	0.038112	0.164651	Fe''0.91Mg0.13Fe'''0.17Al0.29Cr1.47Ti0.04O4	0	1.47509	6.81339	6.39795	52.1974	30.7009	0	2.41522	0	0	0	0
clinopyroxene_0	thermodynamic	data	and	composition:
Pressure	Temperature	mass	S	H	V	Cp	structure	formula	SiO2	TiO2	Al2O3	Fe2O3	Cr2O3	FeO	MnO	MgO	CaO	Na2O	K2O	H2O
10000	1330	2.02488	5.08462	-24125.3	0.620876	2.49884	cpx	Na0.01Ca0.26Fe''0.38Mg1.23Fe'''0.03Ti0.00Al0.19Si1.89O6	52.1902	0.0700899	4.56135	0.94285	0	12.5896	0	22.7349	6.76219	0.148791	0	0
10000	1320	5.31959	13.2654	-63414.4	1.62769	6.51464	cpx	Na0.01Ca0.34Fe''0.37Mg1.15Fe'''0.03Ti0.00Al0.21Si1.88O6	51.691	0.0826307	4.97648	1.03135	0	12.2682	0	21.1667	8.5956	0.188101	0	0
10000	1310	9.66117	23.8888	-115550	2.9516	11.7216	cpx	Na0.02Ca0.44Fe''0.35Mg1.05Fe'''0.03Ti0.00Al0.24Si1.87O6	51.0673	0.106856	5.55505	1.16308	0	11.4934	0	19.1708	11.1954	0.248028	0	0
10000	1300	14.3662	35.272	-172121	4.38111	17.3075	cpx	Na0.02Ca0.51Fe''0.34Mg0.97Fe'''0.04Ti0.00Al0.26Si1.86O6	50.5104	0.134958	6.11256	1.29228	0	11.0448	0	17.7007	12.9048	0.29946	0	0
10000	1290	18.8832	46.1046	-226116	5.74534	22.6349	cpx	Na0.02Ca0.54Fe''0.34Mg0.92Fe'''0.04Ti0.00Al0.29Si1.84O6	50.0345	0.161349	6.60259	1.40392	0	10.9981	0	16.7083	13.7519	0.339427	0	0
10000	1280	23.1736	56.3047	-277043	7.03282	27.6627	cpx	Na0.03Ca0.56Fe''0.34Mg0.88Fe'''0.04Ti0.01Al0.31Si1.83O6	49.6	0.187099	7.05508	1.50516	0	11.1382	0	15.9287	14.2106	0.375082	0	0
10000	1270	27.2411	65.8888	-324972	8.2454	32.3986	cpx	Na0.03Ca0.57Fe''0.35Mg0.84Fe'''0.04Ti0.01Al0.33Si1.82O6	49.1936	0.212849	7.4812	1.59856	0	11.3715	0	15.2627	14.4704	0.409275	0	0
10000	1260	31.0906	74.8759	-370009	9.38554	36.852	cpx	Na0.03Ca0.58Fe''0.36Mg0.81Fe'''0.05Ti0.01Al0.35Si1.81O6	48.8117	0.238804	7.88439	1.68443	0	11.6536	0	14.6698	14.6141	0.443189	0	0
10000	1250	34.7247	83.2789	-412242	10.455	41.03	cpx	Na0.03Ca0.59Fe''0.37Mg0.78Fe'''0.05Ti0.01Al0.36Si1.80O6	48.4541	0.264968	8.26545	1.76222	0	11.9594	0	14.132	14.6845	0.47739	0	0
10000	1240	38.1354	91.1442	-449426	11.4396	44.9405	cpx	Na0.03Ca0.56Fe''0.40Mg0.78Fe'''0.05Ti0.01Al0.36Si1.80O6	48.2957	0.286192	8.22793	1.80013	0	12.9103	0	13.9354	14.0609	0.483466	0	0
10000	1230	41.1065	97.8897	-480838	12.2857	48.3069	cpx	Na0.04Ca0.54Fe''0.43Mg0.77Fe'''0.05Ti0.01Al0.36Si1.80O6	48.1634	0.309377	8.13265	1.82846	0	13.8715	0	13.7454	13.465	0.484242	0	0
10000	1220	43.6818	103.624	-507632	13.0117	51.1873	cpx	Na0.04Ca0.52Fe''0.46Mg0.76Fe'''0.05Ti0.01Al0.36Si1.80O6	48.0319	0.335409	8.0527	1.85077	0	14.7135	0	13.5277	13.0028	0.485199	0	0
10000	1210	45.9074	108.475	-530525	13.6335	53.6461	cpx	Na0.04Ca0.51Fe''0.49Mg0.75Fe'''0.05Ti0.01Al0.35Si1.80O6	47.9083	0.363808	7.98518	1.86516	0	15.4414	0	13.3052	12.6448	0.486315	0	0
10000	1200	37.3557	87.8505	-431210	11.0756	43.5095	cpx	Na0.04Ca0.52Fe''0.49Mg0.72Fe'''0.05Ti0.01Al0.36Si1.80O6	47.7575	0.418556	8.00479	1.90196	0	15.5584	0	12.8672	12.9842	0.507397	0	0
10000	1190	36.6848	85.8504	-424272	10.873	42.6071	cpx	Na0.04Ca0.55Fe''0.48Mg0.70Fe'''0.05Ti0.01Al0.35Si1.80O6	47.749	0.48283	7.89829	1.9036	0	15.324	0	12.4774	13.6235	0.541474	0	0
10000	1180	37.0671	86.3456	-429413	10.9829	42.9511	cpx	Na0.04Ca0.57Fe''0.48Mg0.69Fe'''0.05Ti0.02Al0.35Si1.81O6	47.7757	0.544019	7.76318	1.88535	0	15.1566	0	12.1992	14.106	0.569881	0	0
10000	1170	37.4688	86.8938	-434830	11.0993	43.3306	cpx	Na0.04Ca0.59Fe''0.47Mg0.68Fe'''0.05Ti0.02Al0.34Si1.81O6	47.8211	0.603749	7.62052	1.85511	0	15.0047	0	11.989	14.511	0.594882	0	0
10000	1160	37.8256	87.3423	-439809	11.2034	43.6687	cpx	Na0.05Ca0.60Fe''0.47Mg0.67Fe'''0.05Ti0.02Al0.33Si1.81O6	47.881	0.661799	7.47477	1.81598	0	14.8538	0	11.8295	14.8656	0.617471	0	0
10000	1150	38.1333	87.6795	-444299	11.2939	43.9585	cpx	Na0.05Ca0.62Fe''0.47Mg0.66Fe'''0.05Ti0.02Al0.33Si1.81O6	47.9525	0.717786	7.32838	1.77032	0	14.6996	0	11.7096	15.1836	0.638247	0	0
10000	1140	38.3977	87.9187	-448360	11.3723	44.2057	cpx	Na0.05Ca0.63Fe''0.46Mg0.66Fe'''0.05Ti0.02Al0.32Si1.82O6	48.033	0.771399	7.18291	1.72001	0	14.5409	0	11.6213	15.4729	0.657645	0	0
10000	1130	38.6259	88.0759	-452063	11.4408	44.4172	cpx	Na0.05Ca0.64Fe''0.45Mg0.65Fe'''0.05Ti0.02Al0.31Si1.82O6	48.1206	0.822442	7.03937	1.66658	0	14.3777	0	11.5585	15.7388	0.676001	0	0
10000	1120	38.824	88.1645	-455468	11.5009	44.5992	cpx	Na0.05Ca0.65Fe''0.45Mg0.65Fe'''0.05Ti0.02Al0.31Si1.82O6	48.2138	0.870829	6.89844	1.61123	0	14.2106	0	11.5164	15.9851	0.693582	0	0
10000	1110	38.997	88.1957	-458623	11.5541	44.7565	cpx	Na0.05Ca0.66Fe''0.44Mg0.65Fe'''0.04Ti0.03Al0.30Si1.83O6	48.3113	0.916566	6.76058	1.5549	0	14.0402	0	11.4913	16.2146	0.7106	0	0
10000	1100	39.1488	88.1784	-461567	11.6013	44.8932	cpx	Na0.05Ca0.67Fe''0.44Mg0.65Fe'''0.04Ti0.03Al0.30Si1.83O6	48.412	0.959719	6.62607	1.49833	0	13.8669	0	11.4801	16.4295	0.727228	0	0
10000	1090	39.2827	88.1197	-464330	11.6437	45.0122	cpx	Na0.05Ca0.67Fe''0.43Mg0.65Fe'''0.04Ti0.03Al0.29Si1.83O6	48.5153	1.0004	6.49507	1.44206	0	13.6913	0	11.4806	16.6317	0.743602	0	0
10000	1080	39.243	87.6672	-465140	11.6352	44.9331	cpx	Na0.06Ca0.68Fe''0.43Mg0.65Fe'''0.04Ti0.03Al0.28Si1.84O6	48.6126	1.04292	6.3758	1.38844	0	13.4882	0	11.4786	16.8531	0.760322	0	0
10000	1070	38.7185	86.1238	-460437	11.4842	44.2957	cpx	Na0.06Ca0.69Fe''0.42Mg0.64Fe'''0.04Ti0.03Al0.28Si1.84O6	48.6843	1.09733	6.28757	1.34156	0	13.2064	0	11.4471	17.1577	0.778116	0	0
10000	1060	38.2302	84.6709	-456117	11.3438	43.7025	cpx	Na0.06Ca0.71Fe''0.41Mg0.64Fe'''0.04Ti0.03Al0.28Si1.84O6	48.7537	1.15072	6.20527	1.2952	0	12.9293	0	11.4236	17.447	0.795225	0	0
10000	1050	37.775	83.3004	-452145	11.213	43.1495	cpx	Na0.06Ca0.72Fe''0.40Mg0.64Fe'''0.04Ti0.03Al0.27Si1.84O6	48.821	1.20295	6.12852	1.24944	0	12.6574	0	11.4073	17.7216	0.811718	0	0
10000	1040	37.3499	82.0049	-448488	11.091	42.633	cpx	Na0.06Ca0.73Fe''0.39Mg0.64Fe'''0.03Ti0.04Al0.27Si1.84O6	48.8864	1.25396	6.05691	1.20434	0	12.391	0	11.3977	17.9821	0.82765	0	0
10000	1030	36.9522	80.777	-445116	10.9768	42.1495	cpx	Na0.06Ca0.74Fe''0.38Mg0.64Fe'''0.03Ti0.04Al0.27Si1.84O6	48.9499	1.30367	5.99008	1.15996	0	12.1301	0	11.394	18.2291	0.843088	0	0
10000	1020	36.5792	79.6103	-441999	10.8698	41.6959	cpx	Na0.06Ca0.74Fe''0.37Mg0.64Fe'''0.03Ti0.04Al0.26Si1.85O6	49.0119	1.35205	5.92766	1.11634	0	11.8748	0	11.3959	18.4633	0.8581	0	0
10000	1010	36.2286	78.4986	-439112	10.7693	41.2691	cpx	Na0.06Ca0.75Fe''0.37Mg0.64Fe'''0.03Ti0.04Al0.26Si1.85O6	49.0724	1.39908	5.86935	1.07353	0	11.6247	0	11.4028	18.6854	0.872747	0	0
10000	1000	35.8676	77.3694	-436193	10.6655	40.8311	cpx	Na0.07Ca0.76Fe''0.36Mg0.64Fe'''0.03Ti0.04Al0.26Si1.85O6	49.1013	1.46503	5.85086	1.04035	0	11.329	0	11.3956	18.9244	0.893482	0	0
10000	990	35.4916	76.2137	-433209	10.557	40.3769	cpx	Na0.07Ca0.77Fe''0.34Mg0.64Fe'''0.03Ti0.04Al0.26Si1.84O6	49.0875	1.55636	5.88703	1.01981	0	10.9767	0	11.3683	19.1812	0.923165	0	0
10000	980	35.1481	75.1353	-430520	10.4578	39.9611	cpx	Na0.07Ca0.78Fe''0.33Mg0.64Fe'''0.03Ti0.05Al0.26Si1.84O6	49.0814	1.63943	5.91915	0.997484	0	10.6503	0	11.351	19.4095	0.95166	0	0
10000	970	34.8302	74.1185	-428063	10.366	39.576	cpx	Na0.07Ca0.79Fe''0.32Mg0.63Fe'''0.03Ti0.05Al0.26Si1.84O6	49.0828	1.71493	5.9477	0.973735	0	10.3452	0	11.3424	19.614	0.979242	0	0
10000	960	34.5333	73.1521	-425794	10.2802	39.2158	cpx	Na0.07Ca0.80Fe''0.32Mg0.63Fe'''0.03Ti0.05Al0.26Si1.84O6	49.0909	1.78358	5.97315	0.948871	0	10.0578	0	11.3414	19.7982	1.00614	0	0
10000	950	34.2537	72.2277	-423679	10.1995	38.8764	cpx	Na0.08Ca0.80Fe''0.31Mg0.63Fe'''0.03Ti0.05Al0.26Si1.84O6	49.1052	1.8461	5.99595	0.923153	0	9.78521	0	11.3469	19.965	1.03254	0	0
10000	940	33.9888	71.3391	-421694	10.1231	38.5546	cpx	Na0.08Ca0.81Fe''0.30Mg0.63Fe'''0.03Ti0.05Al0.27Si1.84O6	49.125	1.90317	6.01652	0.896803	0	9.52518	0	11.3581	20.1166	1.05859	0	0
10000	930	33.7367	70.4813	-419822	10.0504	38.248	cpx	Na0.08Ca0.81Fe''0.29Mg0.63Fe'''0.02Ti0.06Al0.27Si1.84O6	49.1498	1.95541	6.03525	0.870008	0	9.27583	0	11.3743	20.2549	1.08443	0	0
10000	920	33.4956	69.6505	-418048	9.98098	37.9545	cpx	Na0.08Ca0.82Fe''0.28Mg0.64Fe'''0.02Ti0.06Al0.27Si1.84O6	49.179	2.00338	6.05247	0.842926	0	9.03564	0	11.395	20.3813	1.11018	0	0
10000	910	33.2644	68.8436	-416361	9.91441	37.6727	cpx	Na0.08Ca0.82Fe''0.28Mg0.64Fe'''0.02Ti0.06Al0.27Si1.84O6	49.2121	2.04757	6.06849	0.815693	0	8.80337	0	11.4197	20.4971	1.13593	0	0
10000	900	33.0421	68.0581	-414751	9.85044	37.4013	cpx	Na0.08Ca0.82Fe''0.27Mg0.64Fe'''0.02Ti0.06Al0.27Si1.84O6	49.2488	2.08841	6.08359	0.788422	0	8.57799	0	11.4478	20.6032	1.16176	0	0
garnet_0	thermodynamic	data	and	composition:
Pressure	Temperature	mass	S	H	V	Cp	formula	SiO2	TiO2	Al2O3	Fe2O3	Cr2O3	FeO	MnO	MgO	CaO	Na2O	K2O	H2O
10000	1190	3.11933	7.11357	-36060.9	0.822983	3.56029	(Ca0.19Fe''0.44Mg0.37)3Al2Si3O12	39.747	0	22.4832	0	0	20.6846	0	9.88039	7.20483	0	0	0
10000	1180	6.12626	13.91	-70670.7	1.61335	6.97728	(Ca0.19Fe''0.44Mg0.36)3Al2Si3O12	39.6852	0	22.4482	0	0	21.0243	0	9.67617	7.16614	0	0	0
10000	1170	8.87036	20.0549	-102147	2.33216	10.083	(Ca0.19Fe''0.45Mg0.36)3Al2Si3O12	39.6321	0	22.4181	0	0	21.3215	0	9.5037	7.12457	0	0	0
10000	1160	11.3895	25.643	-130972	2.99002	12.9238	(Ca0.19Fe''0.46Mg0.35)3Al2Si3O12	39.5863	0	22.3923	0	0	21.5827	0	9.35797	7.08073	0	0	0
10000	1150	13.7143	30.7501	-157528	3.59544	15.5366	(Ca0.19Fe''0.46Mg0.35)3Al2Si3O12	39.5467	0	22.3698	0	0	21.8139	0	9.23451	7.0351	0	0	0
10000	1140	15.8692	35.4372	-182119	4.15523	17.951	(Ca0.19Fe''0.47Mg0.34)3Al2Si3O12	39.5121	0	22.3503	0	0	22.0201	0	9.12949	6.98802	0	0	0
10000	1130	17.8742	39.7534	-204987	4.67482	20.1907	(Ca0.19Fe''0.47Mg0.34)3Al2Si3O12	39.4818	0	22.3331	0	0	22.2057	0	9.03972	6.93973	0	0	0
10000	1120	19.7455	43.7389	-226327	5.15867	22.275	(Ca0.19Fe''0.47Mg0.34)3Al2Si3O12	39.4549	0	22.3179	0	0	22.3743	0	8.96255	6.89038	0	0	0
10000	1110	21.4965	47.4267	-246299	5.61044	24.2197	(Ca0.19Fe''0.48Mg0.34)3Al2Si3O12	39.4308	0	22.3043	0	0	22.5289	0	8.89586	6.8401	0	0	0
10000	1100	23.1386	50.8449	-265036	6.03319	26.0382	(Ca0.18Fe''0.48Mg0.33)3Al2Si3O12	39.4092	0	22.2921	0	0	22.6719	0	8.8379	6.78893	0	0	0
10000	1090	24.6814	54.0175	-282652	6.42956	27.7418	(Ca0.18Fe''0.48Mg0.33)3Al2Si3O12	39.3896	0	22.281	0	0	22.8053	0	8.78728	6.73693	0	0	0
10000	1080	26.0807	56.8496	-298642	6.78813	29.2808	(Ca0.18Fe''0.49Mg0.33)3Al2Si3O12	39.3711	0	22.2706	0	0	22.9288	0	8.73898	6.69047	0	0	0
10000	1070	27.2159	59.0813	-311633	7.07785	30.5193	(Ca0.18Fe''0.49Mg0.33)3Al2Si3O12	39.3526	0	22.2601	0	0	23.0386	0	8.682	6.66675	0	0	0
10000	1060	28.257	61.0885	-323567	7.34287	31.6497	(Ca0.18Fe''0.49Mg0.33)3Al2Si3O12	39.335	0	22.2501	0	0	23.1404	0	8.62691	6.64752	0	0	0
10000	1050	29.2145	62.8963	-334564	7.58602	32.6842	(Ca0.18Fe''0.49Mg0.33)3Al2Si3O12	39.3183	0	22.2407	0	0	23.2352	0	8.57328	6.63257	0	0	0
10000	1040	30.0978	64.5268	-344731	7.80977	33.6334	(Ca0.18Fe''0.50Mg0.32)3Al2Si3O12	39.3023	0	22.2316	0	0	23.3237	0	8.52074	6.62166	0	0	0
10000	1030	30.9153	65.9997	-354163	8.01633	34.5071	(Ca0.18Fe''0.50Mg0.32)3Al2Si3O12	39.2869	0	22.2229	0	0	23.4066	0	8.46903	6.61454	0	0	0
10000	1020	31.6742	67.3322	-362943	8.20764	35.3134	(Ca0.18Fe''0.50Mg0.32)3Al2Si3O12	39.2721	0	22.2145	0	0	23.4845	0	8.41794	6.61099	0	0	0
10000	1010	32.3812	68.5393	-371144	8.38539	36.0598	(Ca0.18Fe''0.50Mg0.32)3Al2Si3O12	39.2577	0	22.2064	0	0	23.5578	0	8.36731	6.61078	0	0	0
10000	1000	33.1627	69.8911	-380275	8.58304	36.8891	(Ca0.18Fe''0.50Mg0.32)3Al2Si3O12	39.246	0	22.1998	0	0	23.6093	0	8.32132	6.62365	0	0	0
10000	990	34.0482	71.4478	-390708	8.80859	37.8344	(Ca0.18Fe''0.50Mg0.31)3Al2Si3O12	39.2378	0	22.1952	0	0	23.6296	0	8.2808	6.65657	0	0	0
10000	980	34.8462	72.8032	-400157	9.01143	38.68	(Ca0.18Fe''0.50Mg0.31)3Al2Si3O12	39.2297	0	22.1905	0	0	23.6473	0	8.2386	6.69384	0	0	0
10000	970	35.5733	73.9944	-408812	9.1959	39.4446	(Ca0.18Fe''0.50Mg0.31)3Al2Si3O12	39.2215	0	22.1859	0	0	23.6628	0	8.19505	6.73473	0	0	0
10000	960	36.2424	75.0494	-416815	9.3653	40.1425	(Ca0.19Fe''0.50Mg0.31)3Al2Si3O12	39.2133	0	22.1813	0	0	23.6763	0	8.15041	6.77868	0	0	0
10000	950	36.8631	75.99	-424278	9.52217	40.7848	(Ca0.19Fe''0.51Mg0.31)3Al2Si3O12	39.2052	0	22.1767	0	0	23.6881	0	8.10488	6.8252	0	0	0
10000	940	37.4431	76.8329	-431288	9.66848	41.38	(Ca0.19Fe''0.51Mg0.31)3Al2Si3O12	39.197	0	22.1721	0	0	23.6984	0	8.05865	6.87392	0	0	0
10000	930	37.9886	77.5918	-437913	9.80583	41.9349	(Ca0.19Fe''0.51Mg0.30)3Al2Si3O12	39.1889	0	22.1675	0	0	23.7073	0	8.01185	6.9245	0	0	0
10000	920	38.5043	78.2773	-444207	9.93546	42.4552	(Ca0.19Fe''0.51Mg0.30)3Al2Si3O12	39.1808	0	22.1629	0	0	23.715	0	7.96462	6.97668	0	0	0
10000	910	38.9942	78.8982	-450217	10.0584	42.9451	(Ca0.19Fe''0.51Mg0.30)3Al2Si3O12	39.1728	0	22.1584	0	0	23.7216	0	7.91706	7.03022	0	0	0
10000	900	39.4616	79.4617	-455979	10.1755	43.4084	(Ca0.19Fe''0.51Mg0.30)3Al2Si3O12	39.1648	0	22.1539	0	0	23.7271	0	7.86929	7.08491	0	0	0
clinopyroxene_1	thermodynamic	data	and	composition:
Pressure	Temperature	mass	S	H	V	Cp	structure	formula	SiO2	TiO2	Al2O3	Fe2O3	Cr2O3	FeO	MnO	MgO	CaO	Na2O	K2O	H2O
10000	1200	10.4613	24.681	-118801	3.08687	12.2204	cpx	Na0.03Ca0.41Fe''0.57Mg0.78Fe'''0.05Ti0.01Al0.34Si1.81O6	47.9232	0.317226	7.64203	1.76488	0	17.8858	0	13.9083	10.1461	0.412482	0	0
10000	1190	10.6813	25.11	-120541	3.14318	12.4558	cpx	Na0.03Ca0.38Fe''0.60Mg0.79Fe'''0.05Ti0.01Al0.33Si1.82O6	47.9907	0.317778	7.36183	1.70102	0	18.7951	0	13.9677	9.4672	0.398629	0	0
10000	1180	9.64815	22.5978	-108363	2.83296	11.2328	cpx	Na0.03Ca0.36Fe''0.62Mg0.79Fe'''0.05Ti0.01Al0.32Si1.82O6	48.0768	0.319285	7.09127	1.63358	0	19.5235	0	14.0119	8.95507	0.388513	0	0
10000	1170	8.53995	19.9279	-95551.7	2.50296	9.92795	cpx	Na0.03Ca0.35Fe''0.64Mg0.80Fe'''0.04Ti0.01Al0.31Si1.83O6	48.1751	0.320033	6.83158	1.56339	0	20.139	0	14.0614	8.52973	0.379765	0	0
10000	1160	7.43595	17.2872	-82946.9	2.17601	8.63311	cpx	Na0.03Ca0.33Fe''0.66Mg0.80Fe'''0.04Ti0.01Al0.29Si1.84O6	48.2844	0.319454	6.58047	1.49113	0	20.668	0	14.1228	8.16195	0.371782	0	0
10000	1150	6.35557	14.7207	-70725	1.85741	7.37012	cpx	Na0.03Ca0.32Fe''0.67Mg0.81Fe'''0.04Ti0.01Al0.28Si1.84O6	48.4028	0.317425	6.33718	1.4179	0	21.127	0	14.197	7.83635	0.364336	0	0
10000	1140	5.30608	12.2443	-58935	1.54895	6.14662	cpx	Na0.03Ca0.31Fe''0.69Mg0.81Fe'''0.04Ti0.01Al0.27Si1.85O6	48.5281	0.314013	6.10143	1.34471	0	21.5277	0	14.2834	7.54335	0.357328	0	0
10000	1130	4.29158	9.86655	-47598.1	1.2516	4.96672	cpx	Na0.03Ca0.30Fe''0.70Mg0.82Fe'''0.04Ti0.01Al0.26Si1.85O6	48.6584	0.309372	5.87312	1.27244	0	21.8792	0	14.3804	7.27636	0.350709	0	0
10000	1120	3.31485	7.59273	-36725.6	0.965945	3.83306	cpx	Na0.03Ca0.29Fe''0.71Mg0.82Fe'''0.03Ti0.01Al0.25Si1.86O6	48.7921	0.303685	5.65215	1.20176	0	22.1889	0	14.4864	7.03057	0.344444	0	0
10000	1110	2.37764	5.42578	-26322	0.692348	2.74719	cpx	Na0.03Ca0.28Fe''0.72Mg0.83Fe'''0.03Ti0.01Al0.24Si1.87O6	48.9278	0.297139	5.43842	1.13315	0	22.4626	0	14.6	6.80236	0.338508	0	0
10000	1100	1.48081	3.36662	-16385.4	0.430934	1.70975	cpx	Na0.02Ca0.27Fe''0.72Mg0.84Fe'''0.03Ti0.01Al0.24Si1.87O6	49.0643	0.289909	5.2318	1.06696	0	22.7053	0	14.7199	6.58893	0.332878	0	0
10000	1090	0.624482	1.41445	-6908.18	0.181634	0.720551	cpx	Na0.02Ca0.26Fe''0.73Mg0.84Fe'''0.03Ti0.01Al0.23Si1.88O6	49.2009	0.28215	5.03213	1.00339	0	22.9208	0	14.845	6.38807	0.327529	0	0
feldspar_0	thermodynamic	data	and	composition:
Pressure	Temperature	mass	S	H	V	Cp	formula	SiO2	TiO2	Al2O3	Fe2O3	Cr2O3	FeO	MnO	MgO	CaO	Na2O	K2O	H2O
10000	1240	4.21767	10.5009	-56409.4	1.57271	5.20836	K0.00Na0.32Ca0.68Al1.68Si2.32O8	51.0278	0	31.3558	0	0	0	0	0	13.9622	3.58091	0.0733167	0
10000	1230	8.53112	21.1939	-114168	3.18387	10.5281	K0.00Na0.33Ca0.66Al1.66Si2.34O8	51.4234	0	31.0867	0	0	0	0	0	13.6479	3.75708	0.08489	0
10000	1220	12.1686	30.1594	-162951	4.54469	15.0067	K0.01Na0.34Ca0.65Al1.65Si2.35O8	51.771	0	30.8499	0	0	0	0	0	13.3714	3.91086	0.0968238	0
10000	1210	15.216	37.6172	-203893	5.68617	18.7512	K0.01Na0.36Ca0.64Al1.64Si2.36O8	52.0733	0	30.6436	0	0	0	0	0	13.1307	4.04363	0.108812	0
10000	1200	17.7798	43.8385	-238413	6.64741	21.8941	K0.01Na0.37Ca0.63Al1.63Si2.37O8	52.3331	0	30.4659	0	0	0	0	0	12.9235	4.15686	0.120634	0
10000	1190	18.262	44.9383	-245003	6.83598	22.4746	K0.01Na0.39Ca0.61Al1.61Si2.39O8	52.8607	0	30.1077	0	0	0	0	0	12.5048	4.39326	0.133576	0
10000	1180	18.5247	45.4914	-248654	6.94257	22.7842	K0.01Na0.41Ca0.59Al1.59Si2.41O8	53.3823	0	29.7534	0	0	0	0	0	12.0908	4.62691	0.146586	0
10000	1170	18.692	45.8031	-251030	7.01309	22.9757	K0.01Na0.42Ca0.57Al1.57Si2.43O8	53.8804	0	29.415	0	0	0	0	0	11.6954	4.84972	0.159502	0
10000	1160	18.7782	45.9102	-252324	7.05286	23.0694	K0.01Na0.44Ca0.55Al1.55Si2.45O8	54.3563	0	29.0915	0	0	0	0	0	11.3175	5.06235	0.172269	0
10000	1150	18.7969	45.8476	-252716	7.06689	23.0776	K0.01Na0.46Ca0.53Al1.53Si2.47O8	54.812	0	28.7818	0	0	0	0	0	10.9557	5.26569	0.184873	0
10000	1140	18.7603	45.6464	-252369	7.05978	23.0176	K0.01Na0.48Ca0.51Al1.51Si2.49O8	55.2493	0	28.4844	0	0	0	0	0	10.6083	5.46068	0.197304	0
10000	1130	18.6795	45.3347	-251428	7.03564	22.9031	K0.01Na0.49Ca0.50Al1.50Si2.50O8	55.6703	0	28.1981	0	0	0	0	0	10.2739	5.64818	0.209573	0
10000	1120	18.564	44.9366	-250021	6.99805	22.7458	K0.01Na0.51Ca0.48Al1.48Si2.52O8	56.0765	0	27.9218	0	0	0	0	0	9.95108	5.82895	0.221699	0
10000	1110	18.4218	44.4723	-248254	6.95005	22.5557	K0.01Na0.52Ca0.46Al1.46Si2.54O8	56.4694	0	27.6544	0	0	0	0	0	9.63882	6.00364	0.2337	0
10000	1100	18.2595	43.9588	-246218	6.89414	22.3411	K0.01Na0.54Ca0.45Al1.45Si2.55O8	56.8502	0	27.3953	0	0	0	0	0	9.33618	6.17277	0.245597	0
10000	1090	18.0827	43.4097	-243983	6.83241	22.1086	K0.01Na0.55Ca0.43Al1.43Si2.57O8	57.2197	0	27.1437	0	0	0	0	0	9.04241	6.33676	0.25741	0
10000	1080	17.9305	42.9183	-242083	6.7795	21.9061	K0.02Na0.56Ca0.42Al1.42Si2.58O8	57.567	0	26.9072	0	0	0	0	0	8.76621	6.49057	0.269039	0
10000	1070	17.8896	42.6878	-241692	6.76762	21.8388	K0.02Na0.57Ca0.41Al1.41Si2.59O8	57.8619	0	26.7061	0	0	0	0	0	8.53148	6.62044	0.280128	0
10000	1060	17.8538	42.4671	-241372	6.75736	21.7774	K0.02Na0.58Ca0.40Al1.40Si2.60O8	58.1398	0	26.5165	0	0	0	0	0	8.31023	6.74258	0.290982	0
10000	1050	17.8224	42.2537	-241114	6.74841	21.8854	K0.02Na0.59Ca0.39Al1.39Si2.61O8	58.402	0	26.3374	0	0	0	0	0	8.10131	6.85765	0.301603	0
10000	1040	17.7946	42.0462	-240909	6.74057	21.8368	K0.02Na0.60Ca0.38Al1.38Si2.62O8	58.6501	0	26.168	0	0	0	0	0	7.90364	6.96628	0.311996	0
10000	1030	17.7698	41.8433	-240744	6.73355	21.7915	K0.02Na0.61Ca0.37Al1.37Si2.63O8	58.8853	0	26.0073	0	0	0	0	0	7.71622	7.06907	0.322165	0
10000	1020	17.747	41.6431	-240610	6.72711	21.7484	K0.02Na0.62Ca0.36Al1.36Si2.64O8	59.1086	0	25.8546	0	0	0	0	0	7.53812	7.16653	0.332116	0
10000	1010	17.7257	41.4443	-240495	6.72098	21.7068	K0.02Na0.63Ca0.35Al1.35Si2.65O8	59.3213	0	25.7092	0	0	0	0	0	7.36853	7.25916	0.341854	0
10000	1000	17.7029	41.2424	-240354	6.7146	21.6634	K0.02Na0.64Ca0.34Al1.34Si2.66O8	59.5457	0	25.5541	0	0	0	0	0	7.18824	7.35275	0.35921	0
10000	990	17.6717	41.0217	-240082	6.70542	21.6095	K0.02Na0.64Ca0.33Al1.33Si2.67O8	59.7897	0	25.383	0	0	0	0	0	6.99015	7.44806	0.389028	0
10000	980	17.6332	40.7821	-239713	6.69325	21.5465	K0.02Na0.65Ca0.32Al1.32Si2.68O8	60.0197	0	25.2213	0	0	0	0	0	6.80309	7.53668	0.419175	0
10000	970	17.5882	40.5255	-239257	6.67837	21.4755	K0.03Na0.66Ca0.32Al1.32Si2.68O8	60.238	0	25.0675	0	0	0	0	0	6.62522	7.61969	0.449639	0
10000	960	17.5374	40.2538	-238720	6.66109	21.3973	K0.03Na0.66Ca0.31Al1.31Si2.69O8	60.4463	0	24.9202	0	0	0	0	0	6.45512	7.69792	0.480418	0
10000	950	17.4813	39.9689	-238113	6.64166	21.3129	K0.03Na0.67Ca0.30Al1.30Si2.70O8	60.6462	0	24.7786	0	0	0	0	0	6.29166	7.77203	0.511522	0
10000	940	17.4206	39.6723	-237442	6.62034	21.2232	K0.03Na0.68Ca0.29Al1.29Si2.71O8	60.8387	0	24.6419	0	0	0	0	0	6.13391	7.84256	0.542971	0
10000	930	17.3557	39.3655	-236715	6.59734	21.1288	K0.03Na0.68Ca0.29Al1.29Si2.71O8	61.0249	0	24.5093	0	0	0	0	0	5.98111	7.90992	0.574792	0
10000	920	17.2872	39.0495	-235936	6.57284	21.0305	K0.03Na0.69Ca0.28Al1.28Si2.72O8	61.2055	0	24.3804	0	0	0	0	0	5.83264	7.97445	0.607026	0
10000	910	17.2154	38.7256	-235112	6.547	20.9289	K0.04Na0.69Ca0.27Al1.27Si2.73O8	61.3811	0	24.2548	0	0	0	0	0	5.68798	8.03644	0.639717	0
10000	900	17.1407	38.3946	-234248	6.51999	20.8247	K0.04Na0.70Ca0.26Al1.26Si2.74O8	61.5524	0	24.1319	0	0	0	0	0	5.54668	8.09609	0.672922	0
quartz	thermodynamic	data	and	composition:
Pressure	Temperature	mass	S	H	V	Cp	formula
10000	1000	0.241544	0.535626	-3306.17	0.094103	0.286735	SiO2
10000	990	0.806898	1.78175	-11054.1	0.31436	0.957113	SiO2
10000	980	1.30422	2.86762	-17882.6	0.508111	1.54578	SiO2
10000	970	1.74557	3.82146	-23954.8	0.680058	2.06721	SiO2
10000	960	2.14049	4.66558	-29399.8	0.833916	2.53281	SiO2
10000	950	2.49662	5.41777	-34320.7	0.972659	2.95173	SiO2
10000	940	2.8201	6.09239	-38800.9	1.09869	3.33132	SiO2
10000	930	3.11597	6.7011	-42908.4	1.21395	3.67761	SiO2
10000	920	3.38834	7.2535	-46699.1	1.32007	3.99552	SiO2
10000	910	3.64065	7.7575	-50219.4	1.41836	4.28915	SiO2
10000	900	3.87576	8.21974	-53508.2	1.50996	4.56193	SiO2
Title:	B2	Barnes	et	al	2010	table	5	n=15
Phase	Masses:
Pressure	Temperature	mass	liquid_0	garnet_0	clinopyroxene_0	clinopyroxene_1	feldspar_0	quartz	spinel_0
10000	1600	100.222	100.222	0	0	0	0	0	0
10000	1600	100.222	100.222	0	0	0	0	0	0
10000	1590	100.222	100.222	0	0	0	0	0	0
10000	1580	100.222	100.222	0	0	0	0	0	0
10000	1570	100.221	100.221	0	0	0	0	0	0
10000	1560	100.221	100.221	0	0	0	0	0	0
10000	1550	100.221	100.221	0	0	0	0	0	0
10000	1540	100.221	100.221	0	0	0	0	0	0
10000	1530	100.221	100.221	0	0	0	0	0	0
10000	1520	100.221	100.221	0	0	0	0	0	0
10000	1510	100.22	100.22	0	0	0	0	0	0
10000	1500	100.22	100.22	0	0	0	0	0	0
10000	1490	100.22	100.22	0	0	0	0	0	0
10000	1480	100.22	100.22	0	0	0	0	0	0
10000	1470	100.22	100.22	0	0	0	0	0	0
10000	1460	100.22	100.22	0	0	0	0	0	0
10000	1450	100.22	100.22	0	0	0	0	0	0
10000	1440	100.22	100.22	0	0	0	0	0	0
10000	1430	100.22	100.22	0	0	0	0	0	0
10000	1420	100.22	100.22	0	0	0	0	0	0
10000	1410	100.22	100.22	0	0	0	0	0	0
10000	1400	100.22	100.22	0	0	0	0	0	0
10000	1390	100.22	100.22	0	0	0	0	0	0
10000	1380	100.22	100.22	0	0	0	0	0	0
10000	1370	100.22	100.217	0	0	0	0	0	0.002636
10000	1360	100.22	100.201	0	0	0	0	0	0.018764
10000	1350	100.22	100.185	0	0	0	0	0	0.035128
10000	1340	100.221	100.169	0	0	0	0	0	0.051842
10000	1330	100.22	98.119	0	2.02488	0	0	0	0.076549
10000	1320	100.22	94.7939	0	5.31959	0	0	0	0.106409
10000	1310	100.22	90.4168	0	9.66117	0	0	0	0.141993
10000	1300	100.221	85.6733	0	14.3662	0	0	0	0.181268
10000	1290	100.222	81.1176	0	18.8832	0	0	0	0.221444
10000	1280	100.224	76.7883	0	23.1736	0	0	0	0.262192
10000	1270	100.226	72.682	0	27.2411	0	0	0	0.303343
10000	1260	100.229	68.7937	0	31.0906	0	0	0	0.344622
10000	1250	100.232	65.1213	0	34.7247	0	0	0	0.385637
10000	1240	100.231	57.4857	0	38.1354	0	4.21767	0	0.391974
10000	1230	100.229	50.1986	0	41.1065	0	8.53112	0	0.39285
10000	1220	100.227	43.982	0	43.6818	0	12.1686	0	0.39488
10000	1210	100.225	38.7043	0	45.9074	0	15.216	0	0.397728
10000	1200	100.223	34.2258	0	37.3557	10.4613	17.7798	0	0.400615
10000	1190	100.216	31.0867	3.11933	36.6848	10.6813	18.262	0	0.382136
10000	1180	100.209	28.4773	6.12626	37.0671	9.64815	18.5247	0	0.365579
10000	1170	100.202	26.28	8.87036	37.4688	8.53995	18.692	0	0.351171
10000	1160	100.196	24.4281	11.3895	37.8256	7.43595	18.7782	0	0.338201
10000	1150	100.189	22.863	13.7143	38.1333	6.35557	18.7969	0	0.326243
10000	1140	100.183	21.5348	15.8692	38.3977	5.30608	18.7603	0	0.315049
10000	1130	100.177	20.4018	17.8742	38.6259	4.29158	18.6795	0	0.304488
10000	1120	100.172	19.4293	19.7455	38.824	3.31485	18.564	0	0.294491
10000	1110	100.167	18.5892	21.4965	38.997	2.37764	18.4218	0	0.285026
10000	1100	100.163	17.8588	23.1386	39.1488	1.48081	18.2595	0	0.27608
10000	1090	100.158	17.2194	24.6814	39.2827	0.624482	18.0827	0	0.267644
10000	1080	100.154	16.6405	26.0807	39.243	0	17.9305	0	0.25966
10000	1070	100.151	16.0746	27.2159	38.7185	0	17.8896	0	0.251983
10000	1060	100.147	15.5615	28.257	38.2302	0	17.8538	0	0.244737
10000	1050	100.144	15.0943	29.2145	37.775	0	17.8224	0	0.237922
10000	1040	100.141	14.6672	30.0978	37.3499	0	17.7946	0	0.23153
10000	1030	100.138	14.2755	30.9153	36.9522	0	17.7698	0	0.225549
10000	1020	100.136	13.9152	31.6742	36.5792	0	17.747	0	0.219964
10000	1010	100.133	13.583	32.3812	36.2286	0	17.7257	0	0.214754
10000	1000	100.131	12.9455	33.1627	35.8676	0	17.7029	0.241544	0.210781
10000	990	100.129	11.9028	34.0482	35.4916	0	17.6717	0.806898	0.208192
10000	980	100.128	10.9906	34.8462	35.1481	0	17.6332	1.30422	0.20552
10000	970	100.126	10.1862	35.5733	34.8302	0	17.5882	1.74557	0.202827
10000	960	100.125	9.47126	36.2424	34.5333	0	17.5374	2.14049	0.200158
10000	950	100.124	8.83128	36.8631	34.2537	0	17.4813	2.49662	0.197544
10000	940	100.122	8.25451	37.4431	33.9888	0	17.4206	2.8201	0.195001
10000	930	100.121	7.73135	37.9886	33.7367	0	17.3557	3.11597	0.192541
10000	920	100.119	7.25391	38.5043	33.4956	0	17.2872	3.38834	0.190167
10000	910	100.118	6.81565	38.9942	33.2644	0	17.2154	3.64065	0.187881
10000	900	100.117	6.41109	39.4616	33.0421	0	17.1407	3.87576	0.185681
Title:	B2	Barnes	et	al	2010	table	5	n=15
Phase	Volumes:
Pressure	Temperature	mass	V	Temperature	liquid_0	garnet_0	clinopyroxene_0	clinopyroxene_1	feldspar_0	quartz	spinel_0	Sum	Temperature	Melt	Grt	Cpx (Pig)	Cpx (Aug)	Pl		Spl
10000	1600	100.222	36.3715	1600	36.3715	0	0	0	0	0	0	36.3715	1600	100
10000	1600	100.222	36.3715	1600	36.3715	0	0	0	0	0	0	36.3715	1600	100
10000	1590	100.222	36.3447	1590	36.3447	0	0	0	0	0	0	36.3447	1590	100
10000	1580	100.222	36.3179	1580	36.3179	0	0	0	0	0	0	36.3179	1580	100
10000	1570	100.221	36.2911	1570	36.2911	0	0	0	0	0	0	36.2911	1570	100
10000	1560	100.221	36.2643	1560	36.2643	0	0	0	0	0	0	36.2643	1560	100
10000	1550	100.221	36.2375	1550	36.2375	0	0	0	0	0	0	36.2375	1550	100
10000	1540	100.221	36.2107	1540	36.2107	0	0	0	0	0	0	36.2107	1540	100
10000	1530	100.221	36.1839	1530	36.1839	0	0	0	0	0	0	36.1839	1530	100
10000	1520	100.221	36.1571	1520	36.1571	0	0	0	0	0	0	36.1571	1520	100
10000	1510	100.22	36.1304	1510	36.1304	0	0	0	0	0	0	36.1304	1510	100
10000	1500	100.22	36.1036	1500	36.1036	0	0	0	0	0	0	36.1036	1500	100
10000	1490	100.22	36.0769	1490	36.0769	0	0	0	0	0	0	36.0769	1490	100
10000	1480	100.22	36.0502	1480	36.0502	0	0	0	0	0	0	36.0502	1480	100
10000	1470	100.22	36.0234	1470	36.0234	0	0	0	0	0	0	36.0234	1470	100
10000	1460	100.22	35.9967	1460	35.9967	0	0	0	0	0	0	35.9967	1460	100
10000	1450	100.22	35.97	1450	35.97	0	0	0	0	0	0	35.97	1450	100
10000	1440	100.22	35.9434	1440	35.9434	0	0	0	0	0	0	35.9434	1440	100
10000	1430	100.22	35.9167	1430	35.9167	0	0	0	0	0	0	35.9167	1430	100
10000	1420	100.22	35.89	1420	35.89	0	0	0	0	0	0	35.89	1420	100
10000	1410	100.22	35.8634	1410	35.8634	0	0	0	0	0	0	35.8634	1410	100
10000	1400	100.22	35.8367	1400	35.8367	0	0	0	0	0	0	35.8367	1400	100
10000	1390	100.22	35.8101	1390	35.8101	0	0	0	0	0	0	35.8101	1390	100
10000	1380	100.22	35.7835	1380	35.7835	0	0	0	0	0	0	35.7835	1380	100						0
10000	1370	100.22	35.7568	1370	35.7562	0	0	0	0	0	0.000604	35.7568	1370	99.9983						0.00168919
10000	1360	100.22	35.7297	1360	35.7254	0	0	0	0	0	0.00431	35.7297	1360	99.9879						0.0120628
10000	1350	100.22	35.7027	1350	35.6946	0	0	0	0	0	0.008091	35.7027	1350	99.9773						0.0226622
10000	1340	100.221	35.6756	1340	35.6636	0	0	0	0	0	0.011977	35.6756	1340	99.9664		0				0.0335719
10000	1330	100.22	35.5678	1330	34.9292	0	0.620876	0	0	0	0.0177	35.5678	1330	98.2046		1.74561				0.0497642
10000	1320	100.22	35.4065	1320	33.7542	0	1.62769	0	0	0	0.024608	35.4065	1320	95.3333		4.59717				0.0695015
10000	1310	100.22	35.1959	1310	32.2114	0	2.9516	0	0	0	0.03287	35.1959	1310	91.5204		8.3862				0.0933915
10000	1300	100.221	34.9673	1300	30.5442	0	4.38111	0	0	0	0.042029	34.9673	1300	87.3506		12.5292				0.120195
10000	1290	100.222	34.7475	1290	28.9507	0	5.74534	0	0	0	0.051423	34.7475	1290	83.3174		16.5346				0.147991
10000	1280	100.224	34.5384	1280	27.4446	0	7.03282	0	0	0	0.06097	34.5384	1280	79.4611		20.3624				0.176528
10000	1270	100.226	34.3397	1270	26.0237	0	8.2454	0	0	0	0.070624	34.3397	1270	75.7831		24.0113				0.205663
10000	1260	100.229	34.1512	1260	24.6854	0	9.38554	0	0	0	0.080314	34.1512	1260	72.2825		27.4823				0.235171
10000	1250	100.232	33.9726	1250	23.4277	0	10.455	0	0	0	0.089943	33.9726	1250	68.9604		30.7749		0		0.264751
10000	1240	100.231	33.8086	1240	20.7059	0	11.4396	0	1.57271	0	0.090454	33.8086	1240	61.2444		33.8362		4.65179		0.267547
10000	1230	100.229	33.6659	1230	18.1066	0	12.2857	0	3.18387	0	0.089656	33.6659	1230	53.7833		36.4931		9.45725		0.266311
10000	1220	100.227	33.5412	1220	15.8955	0	13.0117	0	4.54469	0	0.089294	33.5412	1220	47.3909		38.7933		13.5496		0.266222
10000	1210	100.225	33.432	1210	14.0231	0	13.6335	0	5.68617	0	0.089265	33.432	1210	41.945		40.7798	0	17.0082		0.267005
10000	1200	100.223	33.3369	1200	12.4377	0	11.0756	3.08687	6.64741	0	0.089356	33.3369	1200	37.3091	0	33.2232	9.25961	19.9401		0.268039
10000	1190	100.216	33.1228	1190	11.3632	0.822983	10.873	3.14318	6.83598	0	0.084483	33.1228	1190	34.3062	2.48464	32.8264	9.48948	20.6383		0.25506
10000	1180	100.209	32.9243	1180	10.4723	1.61335	10.9829	2.83296	6.94257	0	0.080211	32.9243	1180	31.8072	4.90017	33.358	8.60445	21.0865		0.243623
10000	1170	100.202	32.7459	1170	9.72182	2.33216	11.0993	2.50296	7.01309	0	0.076557	32.7459	1170	29.6887	7.12198	33.8953	7.64358	21.4167		0.233791
10000	1160	100.196	32.5845	1160	9.08885	2.99002	11.2034	2.17601	7.05286	0	0.073326	32.5845	1160	27.8932	9.17622	34.3827	6.67805	21.6448		0.225034
10000	1150	100.189	32.4374	1150	8.55341	3.59544	11.2939	1.85741	7.06689	0	0.070396	32.4374	1150	26.369	11.0843	34.8174	5.72612	21.7862		0.217021
10000	1140	100.183	32.3025	1140	8.09853	4.15523	11.3723	1.54895	7.05978	0	0.067696	32.3025	1140	25.0709	12.8635	35.2057	4.79514	21.8552		0.209569
10000	1130	100.177	32.178	1130	7.70999	4.67482	11.4408	1.2516	7.03564	0	0.065181	32.178	1130	23.9604	14.528	35.5547	3.8896	21.8648		0.202564
10000	1120	100.172	32.0625	1120	7.37607	5.15867	11.5009	0.965945	6.99805	0	0.062826	32.0625	1120	23.0053	16.0894	35.8703	3.0127	21.8263		0.195949
10000	1110	100.167	31.9547	1110	7.0872	5.61044	11.5541	0.692348	6.95005	0	0.060617	31.9547	1110	22.1789	17.5575	36.1576	2.16665	21.7497		0.189697
10000	1100	100.163	31.8538	1100	6.83561	6.03319	11.6013	0.430934	6.89414	0	0.058544	31.8538	1100	21.4593	18.9403	36.4206	1.35285	21.6431		0.18379
10000	1090	100.158	31.7589	1090	6.61499	6.42956	11.6437	0.181634	6.83241	0	0.056601	31.7588	1090	20.8288	20.2449	36.6627	0.571916	21.5134		0.178221
10000	1080	100.154	31.6718	1080	6.41423	6.78813	11.6352	0	6.7795	0	0.054772	31.6718	1080	20.2522	21.4327	36.7367	0	21.4055		0.172936
10000	1070	100.151	31.5981	1070	6.21541	7.07785	11.4842	0	6.76762	0	0.053024	31.5981	1070	19.6702	22.3996	36.3447	0	21.4178		0.167807
10000	1060	100.147	31.5297	1060	6.03431	7.34287	11.3438	0	6.75736	0	0.05138	31.5297	1060	19.1385	23.2887	35.9782	0	21.4317		0.162957
10000	1050	100.144	31.466	1050	5.86867	7.58602	11.213	0	6.74841	0	0.049838	31.466	1050	18.6508	24.1086	35.6354	0	21.4467		0.158387
10000	1040	100.141	31.4063	1040	5.71655	7.80977	11.091	0	6.74057	0	0.048395	31.4063	1040	18.202	24.8669	35.3145	0	21.4625		0.154093
10000	1030	100.138	31.3502	1030	5.57642	8.01633	10.9768	0	6.73355	0	0.047049	31.3502	1030	17.7875	25.5703	35.0136	0	21.4785		0.150076
10000	1020	100.136	31.2973	1020	5.44694	8.20764	10.8698	0	6.72711	0	0.045793	31.2973	1020	17.4039	26.2247	34.7309	0	21.4942		0.146316
10000	1010	100.133	31.2473	1010	5.327	8.38539	10.7693	0	6.72098	0	0.044624	31.2473	1010	17.0479	26.8355	34.4648	0	21.509		0.142809
10000	1000	100.131	31.1878	1000	5.08674	8.58304	10.6655	0	6.7146	0.094103	0.04373	31.1878	1000	16.31	27.5205	34.1979	0	21.5296		0.140215
10000	990	100.129	31.1153	990	4.68676	8.80859	10.557	0	6.70542	0.31436	0.043144	31.1153	990	15.0625	28.3095	33.9287	0	21.5502		0.138658
10000	980	100.128	31.0493	980	4.33622	9.01143	10.4578	0	6.69325	0.508111	0.042542	31.0493	980	13.9656	29.0229	33.6812	0	21.5568		0.137014
10000	970	100.126	30.9887	970	4.02646	9.1959	10.366	0	6.67837	0.680058	0.041938	30.9887	970	12.9933	29.675	33.4508	0	21.551		0.135333
10000	960	100.125	30.9325	960	3.75061	9.3653	10.2802	0	6.66109	0.833916	0.04134	30.9325	960	12.1251	30.2766	33.2344	0	21.5343		0.133646
10000	950	100.124	30.8799	950	3.50315	9.52217	10.1995	0	6.64166	0.972659	0.040755	30.8799	950	11.3444	30.8361	33.0296	0	21.508		0.131979
10000	940	100.122	30.8305	940	3.27965	9.66848	10.1231	0	6.62034	1.09869	0.040187	30.8305	940	10.6377	31.3602	32.8348	0	21.4734		0.130348
10000	930	100.121	30.7836	930	3.07647	9.80583	10.0504	0	6.59734	1.21395	0.039638	30.7836	930	9.99384	31.854	32.6486	0	21.4313		0.128763
10000	920	100.119	30.7391	920	2.89064	9.93546	9.98098	0	6.57284	1.32007	0.03911	30.7391	920	9.4038	32.3219	32.47	0	21.3827		0.127232
10000	910	100.118	30.6965	910	2.71969	10.0584	9.91441	0	6.547	1.41836	0.038601	30.6965	910	8.85995	32.7673	32.2982	0	21.3282		0.125751
10000	900	100.117	30.6556	900	2.56155	10.1755	9.85044	0	6.51999	1.50996	0.038112	30.6556	900	8.35589	33.1931	32.1326	0	21.2685		0.124323
Title:	B2	Barnes	et	al	2010	table	5	n=15
Solid	Composition:
Pressure	Temperature	mass	SiO2	TiO2	Al2O3	Fe2O3	Cr2O3	FeO	MnO	MgO	CaO	Na2O	K2O	H2O
10000	1600	0	---
10000	1600	0	---
10000	1590	0	---
10000	1580	0	---
10000	1570	0	---
10000	1560	0	---
10000	1550	0	---
10000	1540	0	---
10000	1530	0	---
10000	1520	0	---
10000	1510	0	---
10000	1500	0	---
10000	1490	0	---
10000	1480	0	---
10000	1470	0	---
10000	1460	0	---
10000	1450	0	---
10000	1440	0	---
10000	1430	0	---
10000	1420	0	---
10000	1410	0	---
10000	1400	0	---
10000	1390	0	---
10000	1380	0	---
10000	1370	0.002636	1.36407e-10	0.40974	21.4892	8.77926	39.3327	19.2141	0	10.775	0	0	0	0
10000	1360	0.018764	-4.91588e-11	0.419122	22.2188	8.89604	38.4135	19.1681	0	10.8844	0	0	0	0
10000	1350	0.035128	-8.45641e-12	0.428177	22.9984	9.00748	37.4478	19.1139	0	11.0042	0	0	0	0
10000	1340	0.051842	-7.43894e-12	0.43678	23.8324	9.11218	36.4327	19.0505	0	11.1354	0	0	0	0
10000	1330	2.10143	50.2891	0.0838962	5.29045	1.24644	1.28596	12.8383	0	22.3067	6.51587	0.143371	0	0
10000	1320	5.426	50.6773	0.0901679	5.3769	1.19678	0.666448	12.4197	0	20.9613	8.42703	0.184412	0	0
10000	1310	9.80316	50.3276	0.112477	5.85878	1.28617	0.467463	11.626	0	19.0437	11.0332	0.244436	0	0
10000	1300	14.5475	49.881	0.139877	6.38344	1.39886	0.378003	11.1729	0	17.6061	12.744	0.295729	0	0
10000	1290	19.1046	49.4545	0.166041	6.86417	1.50366	0.32947	11.1258	0	16.6284	13.5925	0.335492	0	0
10000	1280	23.4358	49.0451	0.191757	7.31671	1.60187	0.29746	11.2676	0	15.857	14.0516	0.370886	0	0
10000	1270	27.5444	48.6518	0.217568	7.7473	1.694	0.273704	11.5036	0	15.1962	14.311	0.404768	0	0
10000	1260	31.4352	48.2766	0.243637	8.15716	1.77947	0.254772	11.7893	0	14.6069	14.4539	0.43833	0	0
10000	1250	35.1103	47.9219	0.269944	8.54587	1.85724	0.239027	12.0989	0	14.0717	14.5232	0.472146	0	0
10000	1240	42.745	48.1224	0.263681	10.7292	1.70844	0.202399	11.7564	0	12.5033	13.9222	0.784659	0.00723419	0
10000	1230	50.0305	48.3411	0.26339	12.22	1.5963	0.177155	11.6114	0	11.3472	13.3905	1.03852	0.0144753	0
10000	1220	56.2453	48.5037	0.270805	13.1286	1.52612	0.160741	11.6261	0	10.5489	12.9913	1.22293	0.0209478	0
10000	1210	61.5211	48.6287	0.283109	13.7127	1.47705	0.14934	11.7118	0	9.96426	12.6832	1.363	0.0269123	0
10000	1200	65.9975	48.7266	0.300254	14.1065	1.43891	0.141015	11.824	0	9.51867	12.4391	1.47244	0.032499	0
10000	1190	69.1296	48.5117	0.319301	14.4278	1.34966	0.135472	12.1393	0	9.25108	12.3208	1.50951	0.0352868	0
10000	1180	71.7319	48.3296	0.338777	14.6774	1.26514	0.131223	12.4132	0	9.03693	12.2282	1.54164	0.0378559	0
10000	1170	73.9222	48.1843	0.358244	14.8755	1.18709	0.127869	12.6413	0	8.86092	12.1528	1.5717	0.0403316	0
10000	1160	75.7675	48.0648	0.377318	15.0372	1.11453	0.125179	12.8316	0	8.71551	12.0918	1.5994	0.0426951	0
10000	1150	77.3262	47.9638	0.395749	15.1725	1.04689	0.122988	12.991	0	8.59466	12.0427	1.62471	0.0449399	0
10000	1140	78.6483	47.876	0.413397	15.2885	0.983807	0.121181	13.1252	0	8.49357	12.0035	1.64774	0.0470638	0
10000	1130	79.7757	47.798	0.430199	15.3898	0.925021	0.11967	13.2388	0	8.40837	11.9724	1.6687	0.0490718	0
10000	1120	80.7429	47.7274	0.446146	15.4798	0.870283	0.118393	13.3354	0	8.33601	11.9478	1.6878	0.0509719	0
10000	1110	81.578	47.6626	0.461263	15.561	0.819352	0.1173	13.4179	0	8.27407	11.9284	1.70529	0.0527736	0
10000	1100	82.3038	47.6024	0.475597	15.635	0.771988	0.116356	13.4888	0	8.22063	11.9134	1.72136	0.054487	0
10000	1090	82.9389	47.546	0.489199	15.7031	0.727947	0.115532	13.55	0	8.17417	11.9017	1.73623	0.0561216	0
10000	1080	83.5138	47.498	0.502638	15.7651	0.687293	0.114787	13.6008	0	8.13218	11.8907	1.75081	0.057763	0
10000	1070	84.076	47.4705	0.517134	15.818	0.650304	0.114058	13.6378	0	8.09077	11.8748	1.76702	0.0596052	0
10000	1060	84.5857	47.4474	0.531097	15.8662	0.615684	0.113394	13.6686	0	8.05334	11.8603	1.7826	0.0614185	0
10000	1050	85.0498	47.428	0.544531	15.9101	0.583203	0.112786	13.6942	0	8.01936	11.847	1.79756	0.0632016	0
10000	1040	85.4739	47.4118	0.557437	15.9503	0.552655	0.112226	13.7154	0	7.98837	11.8348	1.81196	0.0649538	0
10000	1030	85.8628	47.3983	0.569825	15.9872	0.523864	0.111707	13.733	0	7.96002	11.8236	1.82582	0.0666739	0
10000	1020	86.2204	47.387	0.581704	16.0211	0.496675	0.111223	13.7474	0	7.93399	11.8133	1.83916	0.0683605	0
10000	1010	86.5502	47.3776	0.59309	16.0525	0.470954	0.11077	13.7592	0	7.91002	11.8038	1.85201	0.0700125	0
10000	1000	87.1855	47.4957	0.609608	16.0608	0.448355	0.110056	13.7182	0	7.85951	11.7644	1.86054	0.0729373	0
10000	990	88.2267	47.7798	0.632511	16.0379	0.429644	0.109012	13.6098	0	7.77498	11.6852	1.86321	0.0779218	0
10000	980	89.1372	48.0258	0.652393	16.0173	0.411805	0.108105	13.517	0	7.70245	11.6161	1.86617	0.0829217	0
10000	970	89.9402	48.2414	0.669598	15.9986	0.394705	0.107307	13.4366	0	7.63951	11.555	1.86929	0.087929	0
10000	960	90.6537	48.4324	0.684459	15.9816	0.378254	0.106598	13.3663	0	7.58435	11.5007	1.87247	0.0929391	0
10000	950	91.2922	48.6032	0.697283	15.966	0.362393	0.105958	13.3043	0	7.53554	11.4518	1.87566	0.0979499	0
10000	940	91.8676	48.7573	0.708345	15.9515	0.347075	0.105377	13.2491	0	7.49201	11.4075	1.87881	0.102962	0
10000	930	92.3894	48.8974	0.717886	15.9381	0.332269	0.104841	13.1997	0	7.45286	11.367	1.8819	0.107977	0
10000	920	92.8656	49.0259	0.726115	15.9255	0.317948	0.104343	13.1552	0	7.4174	11.3298	1.8849	0.113	0
10000	910	93.3025	49.1443	0.733211	15.9136	0.304093	0.103875	13.1146	0	7.38506	11.2953	1.8878	0.118035	0
10000	900	93.7059	49.2543	0.739327	15.9024	0.290687	0.103431	13.0776	0	7.35538	11.2632	1.8906	0.123091	0
Title:	B2	Barnes	et	al	2010	table	5	n=15
Bulk	Composition:
Pressure	Temperature	mass	SiO2	TiO2	Al2O3	Fe2O3	Cr2O3	FeO	MnO	MgO	CaO	Na2O	K2O	H2O
10000	1600	100.222	50.6775	0.758317	15.6652	1.32408	0.0997785	11.3298	0.189579	6.8947	10.6763	1.9357	0.249446	0.199557
10000	1600	100.222	50.6775	0.758317	15.6652	1.32408	0.0997785	11.3298	0.189579	6.8947	10.6763	1.9357	0.249446	0.199557
10000	1590	100.222	50.6776	0.758318	15.6653	1.32202	0.0997787	11.3317	0.18958	6.89471	10.6763	1.93571	0.249447	0.199557
10000	1580	100.222	50.6777	0.75832	15.6653	1.32006	0.0997789	11.3334	0.18958	6.89472	10.6763	1.93571	0.249447	0.199558
10000	1570	100.221	50.6778	0.758321	15.6653	1.31821	0.0997791	11.3351	0.18958	6.89474	10.6764	1.93572	0.249448	0.199558
10000	1560	100.221	50.6779	0.758323	15.6654	1.31645	0.0997793	11.3367	0.189581	6.89475	10.6764	1.93572	0.249448	0.199559
10000	1550	100.221	50.678	0.758324	15.6654	1.31479	0.0997795	11.3383	0.189581	6.89476	10.6764	1.93572	0.249449	0.199559
10000	1540	100.221	50.6781	0.758325	15.6654	1.31324	0.0997796	11.3397	0.189581	6.89477	10.6764	1.93572	0.249449	0.199559
10000	1530	100.221	50.6781	0.758326	15.6654	1.3118	0.0997798	11.341	0.189582	6.89478	10.6764	1.93573	0.249449	0.19956
10000	1520	100.221	50.6782	0.758327	15.6654	1.31046	0.0997799	11.3422	0.189582	6.89479	10.6764	1.93573	0.24945	0.19956
10000	1510	100.22	50.6783	0.758328	15.6655	1.30924	0.09978	11.3433	0.189582	6.8948	10.6765	1.93573	0.24945	0.19956
10000	1500	100.22	50.6783	0.758329	15.6655	1.30813	0.0997801	11.3443	0.189582	6.89481	10.6765	1.93573	0.24945	0.19956
10000	1490	100.22	50.6784	0.75833	15.6655	1.30713	0.0997802	11.3453	0.189582	6.89481	10.6765	1.93574	0.249451	0.19956
10000	1480	100.22	50.6784	0.75833	15.6655	1.30625	0.0997803	11.3461	0.189583	6.89482	10.6765	1.93574	0.249451	0.199561
10000	1470	100.22	50.6785	0.758331	15.6655	1.30549	0.0997804	11.3467	0.189583	6.89483	10.6765	1.93574	0.249451	0.199561
10000	1460	100.22	50.6785	0.758332	15.6655	1.30486	0.0997805	11.3473	0.189583	6.89483	10.6765	1.93574	0.249451	0.199561
10000	1450	100.22	50.6785	0.758332	15.6655	1.30435	0.0997805	11.3478	0.189583	6.89483	10.6765	1.93574	0.249451	0.199561
10000	1440	100.22	50.6785	0.758332	15.6655	1.30397	0.0997806	11.3481	0.189583	6.89484	10.6765	1.93574	0.249451	0.199561
10000	1430	100.22	50.6786	0.758332	15.6656	1.30372	0.0997806	11.3484	0.189583	6.89484	10.6765	1.93574	0.249451	0.199561
10000	1420	100.22	50.6786	0.758332	15.6656	1.30361	0.0997806	11.3485	0.189583	6.89484	10.6765	1.93574	0.249451	0.199561
10000	1410	100.22	50.6786	0.758332	15.6656	1.30363	0.0997806	11.3484	0.189583	6.89484	10.6765	1.93574	0.249451	0.199561
10000	1400	100.22	50.6786	0.758332	15.6655	1.3038	0.0997806	11.3483	0.189583	6.89484	10.6765	1.93574	0.249451	0.199561
10000	1390	100.22	50.6785	0.758332	15.6655	1.30411	0.0997805	11.348	0.189583	6.89484	10.6765	1.93574	0.249451	0.199561
10000	1380	100.22	50.6785	0.758332	15.6655	1.30457	0.0997805	11.3476	0.189583	6.89483	10.6765	1.93574	0.249451	0.199561
10000	1370	100.22	50.6785	0.758331	15.6655	1.30536	0.0997804	11.3469	0.189583	6.89483	10.6765	1.93574	0.249451	0.199561
10000	1360	100.22	50.6784	0.75833	15.6655	1.30726	0.0997802	11.3451	0.189582	6.89481	10.6765	1.93574	0.249451	0.19956
10000	1350	100.22	50.6783	0.758328	15.6655	1.30937	0.09978	11.3432	0.189582	6.8948	10.6765	1.93573	0.24945	0.19956
10000	1340	100.221	50.6782	0.758326	15.6654	1.31171	0.0997798	11.3411	0.189582	6.89478	10.6764	1.93573	0.249449	0.19956
10000	1330	100.22	50.6783	0.758329	15.6655	1.30863	0.0997801	11.3439	0.189582	6.8948	10.6765	1.93573	0.24945	0.19956
10000	1320	100.22	50.6785	0.758332	15.6655	1.30402	0.0997805	11.3481	0.189583	6.89484	10.6765	1.93574	0.249451	0.199561
10000	1310	100.22	50.6785	0.758332	15.6655	1.3042	0.0997805	11.3479	0.189583	6.89483	10.6765	1.93574	0.249451	0.199561
10000	1300	100.221	50.6781	0.758326	15.6654	1.31241	0.0997797	11.3404	0.189581	6.89478	10.6764	1.93573	0.249449	0.199559
10000	1290	100.222	50.6774	0.758315	15.6652	1.32654	0.0997783	11.3275	0.189579	6.89468	10.6763	1.9357	0.249446	0.199557
10000	1280	100.224	50.6764	0.758301	15.6649	1.34542	0.0997764	11.3103	0.189575	6.89455	10.6761	1.93566	0.249441	0.199553
10000	1270	100.226	50.6753	0.758283	15.6645	1.36807	0.0997741	11.2896	0.189571	6.89439	10.6758	1.93562	0.249435	0.199548
10000	1260	100.229	50.674	0.758264	15.6641	1.39338	0.0997716	11.2666	0.189566	6.89422	10.6756	1.93557	0.249429	0.199543
10000	1250	100.232	50.6726	0.758244	15.6637	1.42009	0.0997689	11.2422	0.189561	6.89403	10.6753	1.93552	0.249422	0.199538
10000	1240	100.231	50.6731	0.75825	15.6639	1.41152	0.0997698	11.25	0.189563	6.89409	10.6754	1.93553	0.249424	0.19954
10000	1230	100.229	50.6739	0.758263	15.6641	1.39517	0.0997714	11.2649	0.189566	6.89421	10.6755	1.93557	0.249429	0.199543
10000	1220	100.227	50.6748	0.758276	15.6644	1.37744	0.0997732	11.2811	0.189569	6.89433	10.6757	1.9356	0.249433	0.199546
10000	1210	100.225	50.6758	0.758291	15.6647	1.358	0.0997751	11.2988	0.189573	6.89446	10.6759	1.93564	0.249438	0.19955
10000	1200	100.223	50.6769	0.758307	15.665	1.33696	0.0997773	11.318	0.189577	6.89461	10.6762	1.93568	0.249443	0.199555
10000	1190	100.216	50.6804	0.75836	15.6661	1.2676	0.0997842	11.3813	0.18959	6.89509	10.6769	1.93581	0.24946	0.199568
10000	1180	100.209	50.684	0.758414	15.6672	1.19664	0.0997913	11.4461	0.189603	6.89558	10.6777	1.93595	0.249478	0.199583
10000	1170	100.202	50.6875	0.758466	15.6683	1.12768	0.0997982	11.509	0.189617	6.89606	10.6784	1.93609	0.249496	0.199596
10000	1160	100.196	50.6909	0.758517	15.6694	1.06132	0.0998048	11.5695	0.189629	6.89651	10.6791	1.93621	0.249512	0.19961
10000	1150	100.189	50.6941	0.758565	15.6704	0.998027	0.0998112	11.6273	0.189641	6.89695	10.6798	1.93634	0.249528	0.199622
10000	1140	100.183	50.6971	0.758611	15.6713	0.938081	0.0998172	11.682	0.189653	6.89737	10.6804	1.93645	0.249543	0.199634
10000	1130	100.177	50.7	0.758653	15.6722	0.881632	0.0998228	11.7335	0.189663	6.89776	10.681	1.93656	0.249557	0.199646
10000	1120	100.172	50.7027	0.758694	15.673	0.828706	0.0998281	11.7818	0.189673	6.89812	10.6816	1.93667	0.24957	0.199656
10000	1110	100.167	50.7052	0.758731	15.6738	0.779241	0.0998331	11.8269	0.189683	6.89847	10.6821	1.93676	0.249583	0.199666
10000	1100	100.163	50.7076	0.758766	15.6745	0.733112	0.0998377	11.869	0.189692	6.89878	10.6826	1.93685	0.249594	0.199675
10000	1090	100.158	50.7098	0.758799	15.6752	0.690156	0.099842	11.9082	0.1897	6.89908	10.6831	1.93693	0.249605	0.199684
10000	1080	100.154	50.7118	0.758829	15.6758	0.650453	0.099846	11.9444	0.189707	6.89936	10.6835	1.93701	0.249615	0.199692
10000	1070	100.151	50.7136	0.758857	15.6764	0.61427	0.0998496	11.9774	0.189714	6.89961	10.6839	1.93708	0.249624	0.199699
10000	1060	100.147	50.7153	0.758883	15.6769	0.580451	0.099853	12.0083	0.189721	6.89984	10.6843	1.93715	0.249632	0.199706
10000	1050	100.144	50.7169	0.758907	15.6774	0.548782	0.0998561	12.0371	0.189727	6.90006	10.6846	1.93721	0.24964	0.199712
10000	1040	100.141	50.7184	0.758929	15.6779	0.519069	0.0998591	12.0643	0.189732	6.90027	10.6849	1.93727	0.249648	0.199718
10000	1030	100.138	50.7199	0.758951	15.6783	0.491139	0.0998619	12.0897	0.189738	6.90046	10.6852	1.93732	0.249655	0.199724
10000	1020	100.136	50.7212	0.758971	15.6787	0.464839	0.0998646	12.1137	0.189743	6.90064	10.6855	1.93737	0.249661	0.199729
10000	1010	100.133	50.7225	0.758989	15.6791	0.440034	0.099867	12.1364	0.189747	6.90081	10.6858	1.93742	0.249668	0.199734
10000	1000	100.131	50.7235	0.759005	15.6795	0.419177	0.0998691	12.1554	0.189751	6.90096	10.686	1.93746	0.249673	0.199738
10000	990	100.129	50.7243	0.759017	15.6797	0.403178	0.0998707	12.17	0.189754	6.90107	10.6862	1.93749	0.249677	0.199741
10000	980	100.128	50.7251	0.759029	15.6799	0.387706	0.0998723	12.1841	0.189757	6.90117	10.6863	1.93752	0.249681	0.199745
10000	970	100.126	50.7259	0.759041	15.6802	0.3727	0.0998738	12.1978	0.18976	6.90128	10.6865	1.93755	0.249684	0.199748
10000	960	100.125	50.7266	0.759052	15.6804	0.358125	0.0998752	12.2111	0.189763	6.90138	10.6866	1.93758	0.249688	0.19975
10000	950	100.124	50.7274	0.759063	15.6806	0.343956	0.0998767	12.224	0.189766	6.90148	10.6868	1.93761	0.249692	0.199753
10000	940	100.122	50.7281	0.759073	15.6809	0.330176	0.099878	12.2366	0.189768	6.90157	10.6869	1.93763	0.249695	0.199756
10000	930	100.121	50.7287	0.759083	15.6811	0.316774	0.0998794	12.2488	0.189771	6.90166	10.6871	1.93766	0.249698	0.199759
10000	920	100.119	50.7294	0.759093	15.6813	0.303743	0.0998807	12.2607	0.189773	6.90175	10.6872	1.93769	0.249702	0.199761
10000	910	100.118	50.73	0.759103	15.6815	0.291075	0.0998819	12.2723	0.189776	6.90184	10.6874	1.93771	0.249705	0.199764
10000	900	100.117	50.7307	0.759112	15.6817	0.278765	0.0998832	12.2835	0.189778	6.90193	10.6875	1.93773	0.249708	0.199766

## Sheet: B2 at 2 kbar
Table S4: Results of MELT-based thermodynamic modelling of the B2 melt composition at 2 kbar.
Title:	B2	Barnes	et	al	2010	table	5	n=15
System	Thermodynamic	Data:
Pressure	Temperature	mass	F	phi	S	H	V	dVdP*10^6	dVdT*10^6	Cp	logfO2(absolute)	logfO2-QFM	rhol	rhos	viscosity	aH2O	chisqr
2000	1600	100.262	1	1	302.786	-1.13654e+06	37.9095	-225.497	2593.67	148.744	-4.759	0	2.64476	0	1.023	0.00640105	0
2000	1600	100.262	1	1	302.786	-1.13654e+06	37.9095	-225.497	2593.67	148.744	-4.759	0	2.64476	0	1.023	0.00640105	0
2000	1590	100.261	1	1	301.989	-1.13803e+06	37.8834	-225.514	2593.59	148.742	-4.829	0	2.64658	0	1.052	0.00639738	0
2000	1580	100.261	1	1	301.188	-1.13951e+06	37.8574	-225.532	2593.5	148.741	-4.899	0	2.6484	0	1.081	0.00639374	0
2000	1570	100.261	1	1	300.383	-1.141e+06	37.8313	-225.55	2593.4	148.739	-4.971	0	2.65022	0	1.11	0.00639015	0
2000	1560	100.261	1	1	299.574	-1.14249e+06	37.8053	-225.568	2593.29	148.738	-5.043	0	2.65204	0	1.139	0.0063866	0
2000	1550	100.261	1	1	298.76	-1.14397e+06	37.7793	-225.587	2593.17	148.736	-5.116	0	2.65386	0	1.168	0.0063831	0
2000	1540	100.261	1	1	297.942	-1.14546e+06	37.7534	-225.606	2593.04	148.735	-5.19	0	2.65569	0	1.198	0.00637965	0
2000	1530	100.261	1	1	297.119	-1.14695e+06	37.7274	-225.625	2592.9	148.734	-5.265	0	2.65751	0	1.229	0.00637626	0
2000	1520	100.261	1	1	296.292	-1.14843e+06	37.7014	-225.645	2592.76	148.733	-5.341	0	2.65934	0	1.259	0.00637293	0
2000	1510	100.261	1	1	295.46	-1.14992e+06	37.6755	-225.666	2592.6	148.732	-5.417	0	2.66117	0	1.29	0.00636966	0
2000	1500	100.261	1	1	294.624	-1.15141e+06	37.6496	-225.686	2592.44	148.731	-5.494	0	2.663	0	1.322	0.00636646	0
2000	1490	100.261	1	1	293.782	-1.1529e+06	37.6237	-225.707	2592.27	148.73	-5.573	0	2.66484	0	1.353	0.00636334	0
2000	1480	100.261	1	1	292.937	-1.15438e+06	37.5978	-225.729	2592.09	148.729	-5.652	0	2.66667	0	1.385	0.00636029	0
2000	1470	100.261	1	1	292.086	-1.15587e+06	37.572	-225.751	2591.9	148.729	-5.732	0	2.66851	0	1.418	0.00635733	0
2000	1460	100.261	1	1	291.231	-1.15736e+06	37.5461	-225.774	2591.7	148.728	-5.813	0	2.67035	0	1.451	0.00635445	0
2000	1450	100.261	1	1	290.37	-1.15885e+06	37.5203	-225.798	2591.5	148.728	-5.894	0	2.67219	0	1.484	0.00635167	0
2000	1440	100.261	1	1	289.505	-1.16034e+06	37.4945	-225.822	2591.28	148.727	-5.977	0	2.67403	0	1.517	0.00634899	0
2000	1430	100.262	1	1	288.635	-1.16183e+06	37.4687	-225.846	2591.06	148.727	-6.061	0	2.67588	0	1.551	0.00634641	0
2000	1420	100.262	1	1	287.759	-1.16332e+06	37.4429	-225.871	2590.83	148.727	-6.146	0	2.67772	0	1.586	0.00634395	0
2000	1410	100.262	1	1	286.879	-1.16481e+06	37.4172	-225.897	2590.6	148.727	-6.232	0	2.67957	0	1.62	0.0063416	0
2000	1400	100.262	1	1	285.993	-1.1663e+06	37.3914	-225.924	2590.36	148.727	-6.318	0	2.68142	0	1.656	0.00633937	0
2000	1390	100.262	1	1	285.102	-1.16779e+06	37.3657	-225.951	2590.1	148.727	-6.406	0	2.68327	0	1.691	0.00633728	0
2000	1380	100.263	1	1	284.205	-1.16928e+06	37.34	-225.98	2589.85	148.727	-6.495	0	2.68512	0	1.727	0.00633532	0
2000	1370	100.263	1	1	283.304	-1.17077e+06	37.3144	-226.009	2589.58	148.727	-6.585	0	2.68698	0	1.764	0.00633351	0
2000	1360	100.263	1	1	282.397	-1.17226e+06	37.2887	-226.038	2589.31	148.728	-6.676	0	2.68883	0	1.801	0.00633185	0
2000	1350	100.263	1	1	281.484	-1.17375e+06	37.2631	-226.069	2589.03	148.729	-6.768	0	2.69069	0	1.838	0.00633035	0
2000	1340	100.264	1	1	280.565	-1.17524e+06	37.2375	-226.101	2588.75	148.729	-6.862	0	2.69255	0	1.876	0.00632901	0
2000	1330	100.264	1	1	279.641	-1.17673e+06	37.2119	-226.133	2588.46	148.73	-6.956	0	2.69441	0	1.914	0.00632786	0
2000	1320	100.264	1	1	278.712	-1.17823e+06	37.1864	-226.167	2588.16	148.731	-7.052	0	2.69627	0	1.953	0.00632689	0
2000	1310	100.265	1	1	277.776	-1.17972e+06	37.1608	-226.202	2587.86	148.732	-7.149	0	2.69813	0	1.992	0.00632612	0
2000	1300	100.265	1	1	276.835	-1.18121e+06	37.1353	-226.238	2587.55	148.734	-7.247	0	2.69999	0	2.032	0.00632555	0
2000	1290	100.266	1	1	275.887	-1.18271e+06	37.1099	-226.275	2587.24	148.735	-7.346	0	2.70186	0	2.072	0.0063252	0
2000	1280	100.266	1	1	274.934	-1.1842e+06	37.0844	-226.313	2586.92	148.737	-7.447	0	2.70373	0	2.113	0.00632508	0
2000	1270	100.267	1	1	273.974	-1.1857e+06	37.059	-226.352	2586.59	148.738	-7.549	0	2.7056	0	2.154	0.0063252	0
2000	1260	100.267	0.999884	0.999928	273.006	-1.1872e+06	37.0333	-226.38	2585.78	148.734	-7.652	0	2.70737	4.37096	2.197	0.00632695	0
2000	1250	100.268	0.999672	0.999796	272.03	-1.1887e+06	37.0073	-226.399	2584.57	148.726	-7.757	0	2.70908	4.36056	2.241	0.00633007	0
2000	1240	100.269	0.999454	0.99966	271.047	-1.19021e+06	36.9814	-226.419	2583.35	148.718	-7.863	0	2.71078	4.34936	2.285	0.00633348	0
2000	1230	100.27	0.99923	0.999518	270.058	-1.19172e+06	36.9556	-226.44	2582.12	148.71	-7.97	0	2.71248	4.33727	2.329	0.00633721	0
2000	1220	100.271	0.998996	0.99937	269.062	-1.19323e+06	36.9297	-226.462	2580.86	148.701	-8.079	0	2.71417	4.3242	2.375	0.00634129	0
2000	1210	100.272	0.99875	0.999212	268.06	-1.19474e+06	36.9039	-226.484	2579.57	148.693	-8.19	0	2.71585	4.31004	2.421	0.00634576	0
2000	1200	100.273	0.980601	0.98082	266.664	-1.19681e+06	36.8536	-223.224	2555.36	144.619	-8.302	0	2.72023	2.752	2.448	0.00664284	0
2000	1190	100.267	0.840476	0.848871	262.452	-1.20289e+06	36.4106	-201.194	2377.96	140.65	-8.415	0	2.72655	2.90675	2.487	0.00895984	0
2000	1180	100.262	0.724893	0.738746	258.775	-1.20817e+06	36.0201	-183.314	2232.65	137.326	-8.53	0	2.73131	2.9311	2.533	0.0118721	0
2000	1170	100.258	0.631559	0.648621	255.628	-1.21266e+06	35.6965	-168.835	2115.05	134.652	-8.646	0	2.73475	2.94501	2.581	0.0153956	0
2000	1160	100.256	0.553965	0.572912	252.866	-1.21658e+06	35.4234	-156.72	2016.65	132.446	-8.765	0	2.73661	2.95576	2.632	0.0196683	0
2000	1150	100.254	0.487764	0.507876	250.381	-1.2201e+06	35.187	-146.347	1931.77	130.572	-8.885	0	2.73634	2.96561	2.687	0.0248664	0
2000	1140	100.253	0.430029	0.450952	248.099	-1.22332e+06	34.9783	-137.304	1856.42	128.941	-9.006	0	2.73316	2.97537	2.752	0.0312182	0
2000	1130	100.254	0.378651	0.400277	245.967	-1.22633e+06	34.7915	-129.303	1787.43	127.487	-9.129	0	2.72587	2.98546	2.831	0.0390213	0
2000	1120	100.256	0.3321	0.354495	243.944	-1.22921e+06	34.6232	-122.142	1722.12	126.16	-9.254	0	2.71271	2.9961	2.936	0.0486596	0
2000	1110	100.261	0.289722	0.313001	242.012	-1.23197e+06	34.4729	-115.725	1659.26	124.938	-9.381	0	2.69209	3.00695	3.075	0.0605446	0
2000	1100	100.266	0.252189	0.276312	240.186	-1.23459e+06	34.3429	-110.089	1600.64	123.842	-9.51	0	2.66467	3.01689	3.248	0.0748658	0
2000	1090	100.271	0.2206	0.245294	238.497	-1.23698e+06	34.2347	-105.305	1549.65	122.908	-9.64	0	2.63407	3.02476	3.438	0.0913673	0
2000	1080	100.273	0.194979	0.219888	236.948	-1.23913e+06	34.1459	-101.333	1507.56	122.139	-9.773	0	2.60395	3.03038	3.625	0.109554	0
2000	1070	100.274	0.17438	0.199215	235.519	-1.24106e+06	34.0725	-98.0374	1473.35	121.506	-9.907	0	2.57608	3.03423	3.801	0.128994	0
2000	1060	100.273	0.157685	0.182249	234.182	-1.24284e+06	34.0105	-95.2727	1445.34	120.979	-10.044	0	2.55091	3.03687	3.962	0.149387	0
2000	1050	100.271	0.14396	0.168134	232.915	-1.24449e+06	33.9571	-92.9192	1422	120.529	-10.183	0	2.52832	3.0387	4.109	0.170527	0
2000	1040	100.269	0.132503	0.156219	231.699	-1.24605e+06	33.9101	-90.8858	1402.2	120.138	-10.323	0	2.50802	3.04001	4.244	0.192264	0
2000	1030	100.266	0.122803	0.146023	230.523	-1.24754e+06	33.868	-89.1048	1385.08	119.791	-10.466	0	2.48972	3.04099	4.366	0.214484	0
2000	1020	100.263	0.114482	0.137191	229.375	-1.24897e+06	33.8298	-87.55	1376.42	119.692	-10.611	0	2.47314	3.04174	4.478	0.237098	0
2000	1010	100.259	0.107261	0.129457	228.249	-1.25036e+06	33.7946	-86.1344	1363.17	119.41	-10.758	0	2.45806	3.04236	4.581	0.260034	0
2000	1000	100.256	0.100931	0.122617	227.139	-1.25172e+06	33.7619	-84.8527	1351.22	119.148	-10.908	0	2.4443	3.04288	4.676	0.283232	0
2000	990	100.252	0.0953307	0.116516	226.042	-1.25304e+06	33.7312	-83.682	1340.32	118.903	-11.06	0	2.43168	3.04335	4.764	0.306641	0
2000	980	100.248	0.0903369	0.111034	224.955	-1.25435e+06	33.7022	-82.6045	1330.29	118.671	-11.214	0	2.42007	3.04378	4.845	0.330217	0
2000	970	100.245	0.0858512	0.106072	223.874	-1.25563e+06	33.6746	-81.6057	1320.98	118.45	-11.371	0	2.40937	3.0442	4.92	0.35392	0
2000	960	100.241	0.0817954	0.101554	222.798	-1.2569e+06	33.648	-80.6739	1312.27	118.238	-11.531	0	2.39948	3.04462	4.99	0.377719	0
2000	950	100.237	0.0781062	0.097416	221.724	-1.25816e+06	33.6224	-79.7996	1304.08	118.032	-11.693	0	2.39032	3.04504	5.055	0.401585	0
2000	940	100.232	0.0745481	0.093552	220.634	-1.25939e+06	33.6002	-79.0225	1295.26	117.817	-11.857	0	2.3771	3.04562	5.181	0.429987	0
2000	930	100.227	0.0713749	0.090021	219.554	-1.26062e+06	33.5772	-78.2674	1287.4	117.615	-12.025	0	2.36669	3.04615	5.274	0.456759	0
2000	920	100.223	0.0684554	0.086751	218.475	-1.26184e+06	33.5546	-77.5492	1279.95	117.418	-12.195	0	2.35693	3.0467	5.363	0.483773	0
2000	910	100.219	0.0657559	0.083709	217.394	-1.26305e+06	33.5323	-76.8628	1272.87	117.226	-12.368	0	2.34774	3.04728	5.449	0.511032	0
2000	900	100.213	0.0625941	0.080083	216.291	-1.26426e+06	33.5065	-76.0169	1266.35	117.029	-12.544	0	2.3377	3.04773	5.506	0.54528	0
Title:	B2	Barnes	et	al	2010	table	5	n=15
Liquid	Composition:
Pressure	Temperature	mass	SiO2	TiO2	Al2O3	Fe2O3	Cr2O3	FeO	MnO	MgO	CaO	Na2O	K2O	H2O
2000	1600	100.262	50.6575	0.758017	15.659	1.71819	0.0997391	10.9702	0.189504	6.89197	10.6721	1.93494	0.249348	0.199478
2000	1600	100.262	50.6575	0.758017	15.659	1.71819	0.0997391	10.9702	0.189504	6.89197	10.6721	1.93494	0.249348	0.199478
2000	1590	100.261	50.6575	0.758018	15.6591	1.71698	0.0997392	10.9713	0.189504	6.89198	10.6721	1.93494	0.249348	0.199478
2000	1580	100.261	50.6576	0.758019	15.6591	1.7159	0.0997393	10.9723	0.189505	6.89199	10.6721	1.93494	0.249348	0.199479
2000	1570	100.261	50.6576	0.75802	15.6591	1.71496	0.0997394	10.9732	0.189505	6.89199	10.6721	1.93494	0.249349	0.199479
2000	1560	100.261	50.6577	0.75802	15.6591	1.71415	0.0997395	10.9739	0.189505	6.892	10.6721	1.93495	0.249349	0.199479
2000	1550	100.261	50.6577	0.758021	15.6591	1.71349	0.0997396	10.9745	0.189505	6.892	10.6721	1.93495	0.249349	0.199479
2000	1540	100.261	50.6577	0.758021	15.6591	1.71298	0.0997396	10.975	0.189505	6.89201	10.6721	1.93495	0.249349	0.199479
2000	1530	100.261	50.6578	0.758021	15.6591	1.71261	0.0997397	10.9753	0.189505	6.89201	10.6721	1.93495	0.249349	0.199479
2000	1520	100.261	50.6578	0.758021	15.6591	1.71239	0.0997397	10.9755	0.189505	6.89201	10.6721	1.93495	0.249349	0.199479
2000	1510	100.261	50.6578	0.758022	15.6591	1.71233	0.0997397	10.9756	0.189505	6.89201	10.6721	1.93495	0.249349	0.199479
2000	1500	100.261	50.6578	0.758021	15.6591	1.71243	0.0997397	10.9755	0.189505	6.89201	10.6721	1.93495	0.249349	0.199479
2000	1490	100.261	50.6578	0.758021	15.6591	1.71269	0.0997396	10.9752	0.189505	6.89201	10.6721	1.93495	0.249349	0.199479
2000	1480	100.261	50.6577	0.758021	15.6591	1.71312	0.0997396	10.9748	0.189505	6.89201	10.6721	1.93495	0.249349	0.199479
2000	1470	100.261	50.6577	0.75802	15.6591	1.71372	0.0997395	10.9743	0.189505	6.892	10.6721	1.93495	0.249349	0.199479
2000	1460	100.261	50.6577	0.75802	15.6591	1.71449	0.0997395	10.9736	0.189505	6.892	10.6721	1.93495	0.249349	0.199479
2000	1450	100.261	50.6576	0.758019	15.6591	1.71544	0.0997394	10.9727	0.189505	6.89199	10.6721	1.93494	0.249348	0.199479
2000	1440	100.261	50.6576	0.758018	15.6591	1.71658	0.0997393	10.9717	0.189505	6.89198	10.6721	1.93494	0.249348	0.199479
2000	1430	100.262	50.6575	0.758017	15.659	1.7179	0.0997391	10.9705	0.189504	6.89197	10.6721	1.93494	0.249348	0.199478
2000	1420	100.262	50.6574	0.758016	15.659	1.71941	0.099739	10.9691	0.189504	6.89196	10.6721	1.93494	0.249347	0.199478
2000	1410	100.262	50.6573	0.758015	15.659	1.72112	0.0997388	10.9675	0.189504	6.89195	10.6721	1.93493	0.249347	0.199478
2000	1400	100.262	50.6572	0.758013	15.659	1.72303	0.0997386	10.9658	0.189503	6.89194	10.672	1.93493	0.249347	0.199477
2000	1390	100.262	50.6571	0.758012	15.6589	1.72515	0.0997384	10.9639	0.189503	6.89192	10.672	1.93492	0.249346	0.199477
2000	1380	100.263	50.657	0.75801	15.6589	1.72748	0.0997382	10.9617	0.189503	6.89191	10.672	1.93492	0.249345	0.199476
2000	1370	100.263	50.6569	0.758008	15.6589	1.73003	0.0997379	10.9594	0.189502	6.89189	10.672	1.93492	0.249345	0.199476
2000	1360	100.263	50.6567	0.758006	15.6588	1.7328	0.0997376	10.9569	0.189501	6.89187	10.6719	1.93491	0.249344	0.199475
2000	1350	100.263	50.6566	0.758004	15.6588	1.7358	0.0997373	10.9541	0.189501	6.89185	10.6719	1.9349	0.249343	0.199475
2000	1340	100.264	50.6564	0.758001	15.6587	1.73905	0.099737	10.9512	0.1895	6.89183	10.6719	1.9349	0.249343	0.199474
2000	1330	100.264	50.6562	0.757999	15.6587	1.74253	0.0997367	10.948	0.1895	6.8918	10.6718	1.93489	0.249342	0.199473
2000	1320	100.264	50.6561	0.757996	15.6586	1.74627	0.0997363	10.9446	0.189499	6.89178	10.6718	1.93488	0.249341	0.199473
2000	1310	100.265	50.6559	0.757993	15.6585	1.75026	0.0997359	10.941	0.189498	6.89175	10.6717	1.93488	0.24934	0.199472
2000	1300	100.265	50.6556	0.757989	15.6585	1.75452	0.0997355	10.9371	0.189497	6.89172	10.6717	1.93487	0.249339	0.199471
2000	1290	100.266	50.6554	0.757986	15.6584	1.75905	0.099735	10.9329	0.189496	6.89169	10.6716	1.93486	0.249337	0.19947
2000	1280	100.266	50.6552	0.757982	15.6583	1.76386	0.0997345	10.9285	0.189496	6.89166	10.6716	1.93485	0.249336	0.199469
2000	1270	100.267	50.6549	0.757978	15.6582	1.76897	0.099734	10.9239	0.189495	6.89162	10.6715	1.93484	0.249335	0.199468
2000	1260	100.256	50.6604	0.757981	15.6577	1.7742	0.0956123	10.9169	0.189515	6.89109	10.6727	1.93505	0.249362	0.19949
2000	1250	100.235	50.6708	0.757981	15.6565	1.7796	0.0884196	10.9077	0.189554	6.89013	10.6749	1.93545	0.249413	0.199531
2000	1240	100.214	50.6814	0.757969	15.655	1.78531	0.0815322	10.8981	0.189594	6.8891	10.6771	1.93585	0.249465	0.199572
2000	1230	100.193	50.6923	0.757944	15.6531	1.79132	0.0749376	10.888	0.189634	6.88799	10.6794	1.93627	0.249519	0.199615
2000	1220	100.17	50.7036	0.757906	15.6507	1.79765	0.0686245	10.8773	0.189677	6.88677	10.6818	1.9367	0.249575	0.19966
2000	1210	100.147	50.7156	0.757855	15.6477	1.80432	0.0625823	10.866	0.189722	6.88541	10.6843	1.93716	0.249634	0.199707
2000	1200	98.3274	50.7653	0.771599	15.3278	1.83928	0.0587805	11.058	0.193232	7.01052	10.5905	1.92807	0.253548	0.203402
2000	1190	84.272	50.8279	0.892348	14.7522	1.97351	0.0572836	11.9056	0.22546	6.44536	10.3788	2.01256	0.291563	0.237327
2000	1180	72.6794	50.8881	1.02114	14.3608	2.08656	0.0534842	12.7061	0.261422	5.88287	10.0372	2.09454	0.332648	0.275181
2000	1170	63.3191	50.956	1.15307	14.0438	2.18039	0.0487008	13.3988	0.300067	5.37129	9.69514	2.16181	0.375103	0.31586
2000	1160	55.538	51.0445	1.28875	13.7745	2.25684	0.0433539	13.9644	0.342108	4.90593	9.38396	2.21615	0.419431	0.360113
2000	1150	48.9001	51.1733	1.42714	13.5578	2.31495	0.0375169	14.3867	0.388547	4.47932	9.09741	2.26174	0.466517	0.408997
2000	1140	43.1116	51.3726	1.56454	13.4008	2.35238	0.0312277	14.6397	0.440717	4.08451	8.82903	2.30296	0.517608	0.463913
2000	1130	37.9611	51.6923	1.69169	13.3133	2.36455	0.0245866	14.6815	0.500513	3.71413	8.5712	2.3448	0.574592	0.526856
2000	1120	33.2951	52.2108	1.79032	13.3075	2.3439	0.0179761	14.4504	0.570655	3.36029	8.31431	2.39287	0.640262	0.600689
2000	1110	29.0478	53.0112	1.83719	13.3884	2.28207	0.0122505	13.8899	0.654094	3.01917	8.04933	2.4503	0.717579	0.68852
2000	1100	25.286	54.0915	1.82455	13.5355	2.17912	0.00822647	13.0263	0.751403	2.69877	7.77578	2.5111	0.806742	0.79095
2000	1090	22.1198	55.3221	1.77225	13.7055	2.04927	0.00585799	11.9991	0.858959	2.41424	7.5037	2.56144	0.903413	0.904168
2000	1080	19.5512	56.5558	1.70598	13.8641	1.91031	0.00455306	10.9557	0.971809	2.17238	7.24258	2.59168	1.00214	1.02296
2000	1070	17.4858	57.7132	1.63969	13.9987	1.77352	0.00382455	9.97573	1.0866	1.96959	6.99545	2.60041	1.09951	1.14379
2000	1060	15.8116	58.7699	1.5779	14.1088	1.64397	0.003406	9.08491	1.20165	1.79869	6.7614	2.5904	1.19401	1.2649
2000	1050	14.4351	59.7261	1.52119	14.1978	1.5234	0.00316422	8.28466	1.31624	1.65293	6.53849	2.5653	1.28515	1.38552
2000	1040	13.286	60.5902	1.46894	14.2695	1.41203	0.00303131	7.56782	1.43008	1.52695	6.32482	2.52839	1.37286	1.50535
2000	1030	12.3129	61.3723	1.42033	14.3272	1.30951	0.00297095	6.92504	1.54309	1.41671	6.11892	2.48233	1.45726	1.62431
2000	1020	11.4782	62.0818	1.3746	14.3738	1.21523	0.00296283	6.34721	1.65531	1.31918	5.91965	2.42922	1.53852	1.74243
2000	1010	10.7539	62.7272	1.33118	14.4115	1.12852	0.00299533	5.82618	1.7668	1.23208	5.72621	2.37063	1.61685	1.85979
2000	1000	10.1189	63.3155	1.2896	14.442	1.04874	0.00306173	5.35488	1.87768	1.15369	5.53802	2.30781	1.69245	1.97651
2000	990	9.55709	63.8527	1.24952	14.4668	0.975271	0.00315839	4.92726	1.98805	1.08263	5.35462	2.24178	1.76548	2.09269
2000	980	9.05611	64.3439	1.21067	14.4869	0.907546	0.00328369	4.53821	2.09803	1.01785	5.17569	2.17335	1.8361	2.20845
2000	970	8.60611	64.7932	1.17283	14.5034	0.845057	0.00343752	4.18335	2.20773	0.95848	5.00097	2.1032	1.90447	2.32393
2000	960	8.19924	65.2041	1.13586	14.5169	0.787347	0.00362099	3.85895	2.31729	0.903842	4.83028	2.03185	1.97069	2.43925
2000	950	7.82915	65.5796	1.09961	14.5283	0.734004	0.00383629	3.56181	2.42683	0.853362	4.6635	1.95977	2.0349	2.55456
2000	940	7.47209	66.2283	1.05998	14.511	0.676005	0.00412377	3.24092	2.30458	0.798292	4.48982	1.90039	2.10996	2.67663
2000	930	7.15372	66.7064	1.02221	14.504	0.626564	0.00443465	2.97034	2.28131	0.75109	4.32455	1.83538	2.17799	2.79575
2000	920	6.86081	67.1518	0.98466	14.4963	0.581139	0.00479145	2.72383	2.25661	0.7074	4.16306	1.77066	2.24461	2.91511
2000	910	6.58998	67.5667	0.94729	14.4883	0.539365	0.00520222	2.4989	2.23066	0.666849	4.00533	1.70644	2.30997	3.03491
2000	900	6.27277	67.8716	0.883022	14.5152	0.505217	0.00599238	2.3113	2.19086	0.628413	3.84852	1.66316	2.38831	3.18838
Title:	B2	Barnes	et	al	2010	table	5	n=15
liquid_0	thermodynamic	data	and	composition:
Pressure	Temperature	mass	S	H	V	Cp	viscosity	SiO2	TiO2	Al2O3	Fe2O3	Cr2O3	FeO	MnO	MgO	CaO	Na2O	K2O	H2O	Mg#
2000	1600	100.262	302.786	-1.13654e+06	37.9095	148.744	1.023	50.6575	0.758017	15.659	1.71819	0.0997391	10.9702	0.189504	6.89197	10.6721	1.93494	0.249348	0.199478	52.7
2000	1600	100.262	302.786	-1.13654e+06	37.9095	148.744	1.023	50.6575	0.758017	15.659	1.71819	0.0997391	10.9702	0.189504	6.89197	10.6721	1.93494	0.249348	0.199478	52.7
2000	1590	100.261	301.989	-1.13803e+06	37.8834	148.742	1.052	50.6575	0.758018	15.6591	1.71698	0.0997392	10.9713	0.189504	6.89198	10.6721	1.93494	0.249348	0.199478	52.7
2000	1580	100.261	301.188	-1.13951e+06	37.8574	148.741	1.081	50.6576	0.758019	15.6591	1.7159	0.0997393	10.9723	0.189505	6.89199	10.6721	1.93494	0.249348	0.199479	52.7
2000	1570	100.261	300.383	-1.141e+06	37.8313	148.739	1.11	50.6576	0.75802	15.6591	1.71496	0.0997394	10.9732	0.189505	6.89199	10.6721	1.93494	0.249349	0.199479	52.7
2000	1560	100.261	299.574	-1.14249e+06	37.8053	148.738	1.139	50.6577	0.75802	15.6591	1.71415	0.0997395	10.9739	0.189505	6.892	10.6721	1.93495	0.249349	0.199479	52.7
2000	1550	100.261	298.76	-1.14397e+06	37.7793	148.736	1.168	50.6577	0.758021	15.6591	1.71349	0.0997396	10.9745	0.189505	6.892	10.6721	1.93495	0.249349	0.199479	52.7
2000	1540	100.261	297.942	-1.14546e+06	37.7534	148.735	1.198	50.6577	0.758021	15.6591	1.71298	0.0997396	10.975	0.189505	6.89201	10.6721	1.93495	0.249349	0.199479	52.7
2000	1530	100.261	297.119	-1.14695e+06	37.7274	148.734	1.229	50.6578	0.758021	15.6591	1.71261	0.0997397	10.9753	0.189505	6.89201	10.6721	1.93495	0.249349	0.199479	52.7
2000	1520	100.261	296.292	-1.14843e+06	37.7014	148.733	1.259	50.6578	0.758021	15.6591	1.71239	0.0997397	10.9755	0.189505	6.89201	10.6721	1.93495	0.249349	0.199479	52.7
2000	1510	100.261	295.46	-1.14992e+06	37.6755	148.732	1.29	50.6578	0.758022	15.6591	1.71233	0.0997397	10.9756	0.189505	6.89201	10.6721	1.93495	0.249349	0.199479	52.7
2000	1500	100.261	294.624	-1.15141e+06	37.6496	148.731	1.322	50.6578	0.758021	15.6591	1.71243	0.0997397	10.9755	0.189505	6.89201	10.6721	1.93495	0.249349	0.199479	52.7
2000	1490	100.261	293.782	-1.1529e+06	37.6237	148.73	1.353	50.6578	0.758021	15.6591	1.71269	0.0997396	10.9752	0.189505	6.89201	10.6721	1.93495	0.249349	0.199479	52.7
2000	1480	100.261	292.937	-1.15438e+06	37.5978	148.729	1.385	50.6577	0.758021	15.6591	1.71312	0.0997396	10.9748	0.189505	6.89201	10.6721	1.93495	0.249349	0.199479	52.7
2000	1470	100.261	292.086	-1.15587e+06	37.572	148.729	1.418	50.6577	0.75802	15.6591	1.71372	0.0997395	10.9743	0.189505	6.892	10.6721	1.93495	0.249349	0.199479	52.7
2000	1460	100.261	291.231	-1.15736e+06	37.5461	148.728	1.451	50.6577	0.75802	15.6591	1.71449	0.0997395	10.9736	0.189505	6.892	10.6721	1.93495	0.249349	0.199479	52.7
2000	1450	100.261	290.37	-1.15885e+06	37.5203	148.728	1.484	50.6576	0.758019	15.6591	1.71544	0.0997394	10.9727	0.189505	6.89199	10.6721	1.93494	0.249348	0.199479	52.7
2000	1440	100.261	289.505	-1.16034e+06	37.4945	148.727	1.517	50.6576	0.758018	15.6591	1.71658	0.0997393	10.9717	0.189505	6.89198	10.6721	1.93494	0.249348	0.199479	52.7
2000	1430	100.262	288.635	-1.16183e+06	37.4687	148.727	1.551	50.6575	0.758017	15.659	1.7179	0.0997391	10.9705	0.189504	6.89197	10.6721	1.93494	0.249348	0.199478	52.7
2000	1420	100.262	287.759	-1.16332e+06	37.4429	148.727	1.586	50.6574	0.758016	15.659	1.71941	0.099739	10.9691	0.189504	6.89196	10.6721	1.93494	0.249347	0.199478	52.7
2000	1410	100.262	286.879	-1.16481e+06	37.4172	148.727	1.62	50.6573	0.758015	15.659	1.72112	0.0997388	10.9675	0.189504	6.89195	10.6721	1.93493	0.249347	0.199478	52.7
2000	1400	100.262	285.993	-1.1663e+06	37.3914	148.727	1.656	50.6572	0.758013	15.659	1.72303	0.0997386	10.9658	0.189503	6.89194	10.672	1.93493	0.249347	0.199477	52.7
2000	1390	100.262	285.102	-1.16779e+06	37.3657	148.727	1.691	50.6571	0.758012	15.6589	1.72515	0.0997384	10.9639	0.189503	6.89192	10.672	1.93492	0.249346	0.199477	52.7
2000	1380	100.263	284.205	-1.16928e+06	37.34	148.727	1.727	50.657	0.75801	15.6589	1.72748	0.0997382	10.9617	0.189503	6.89191	10.672	1.93492	0.249345	0.199476	52.8
2000	1370	100.263	283.304	-1.17077e+06	37.3144	148.727	1.764	50.6569	0.758008	15.6589	1.73003	0.0997379	10.9594	0.189502	6.89189	10.672	1.93492	0.249345	0.199476	52.8
2000	1360	100.263	282.397	-1.17226e+06	37.2887	148.728	1.801	50.6567	0.758006	15.6588	1.7328	0.0997376	10.9569	0.189501	6.89187	10.6719	1.93491	0.249344	0.199475	52.8
2000	1350	100.263	281.484	-1.17375e+06	37.2631	148.729	1.838	50.6566	0.758004	15.6588	1.7358	0.0997373	10.9541	0.189501	6.89185	10.6719	1.9349	0.249343	0.199475	52.8
2000	1340	100.264	280.565	-1.17524e+06	37.2375	148.729	1.876	50.6564	0.758001	15.6587	1.73905	0.099737	10.9512	0.1895	6.89183	10.6719	1.9349	0.249343	0.199474	52.8
2000	1330	100.264	279.641	-1.17673e+06	37.2119	148.73	1.914	50.6562	0.757999	15.6587	1.74253	0.0997367	10.948	0.1895	6.8918	10.6718	1.93489	0.249342	0.199473	52.8
2000	1320	100.264	278.712	-1.17823e+06	37.1864	148.731	1.953	50.6561	0.757996	15.6586	1.74627	0.0997363	10.9446	0.189499	6.89178	10.6718	1.93488	0.249341	0.199473	52.8
2000	1310	100.265	277.776	-1.17972e+06	37.1608	148.732	1.992	50.6559	0.757993	15.6585	1.75026	0.0997359	10.941	0.189498	6.89175	10.6717	1.93488	0.24934	0.199472	52.8
2000	1300	100.265	276.835	-1.18121e+06	37.1353	148.734	2.032	50.6556	0.757989	15.6585	1.75452	0.0997355	10.9371	0.189497	6.89172	10.6717	1.93487	0.249339	0.199471	52.8
2000	1290	100.266	275.887	-1.18271e+06	37.1099	148.735	2.072	50.6554	0.757986	15.6584	1.75905	0.099735	10.9329	0.189496	6.89169	10.6716	1.93486	0.249337	0.19947	52.8
2000	1280	100.266	274.934	-1.1842e+06	37.0844	148.737	2.113	50.6552	0.757982	15.6583	1.76386	0.0997345	10.9285	0.189496	6.89166	10.6716	1.93485	0.249336	0.199469	52.8
2000	1270	100.267	273.974	-1.1857e+06	37.059	148.738	2.154	50.6549	0.757978	15.6582	1.76897	0.099734	10.9239	0.189495	6.89162	10.6715	1.93484	0.249335	0.199468	52.8
2000	1260	100.256	272.98	-1.1871e+06	37.0306	148.722	2.197	50.6604	0.757981	15.6577	1.7742	0.0956123	10.9169	0.189515	6.89109	10.6727	1.93505	0.249362	0.19949	52.9
2000	1250	100.235	271.957	-1.18844e+06	36.9998	148.692	2.241	50.6708	0.757981	15.6565	1.7796	0.0884196	10.9077	0.189554	6.89013	10.6749	1.93545	0.249413	0.199531	52.9
2000	1240	100.214	270.926	-1.18977e+06	36.9688	148.661	2.285	50.6814	0.757969	15.655	1.78531	0.0815322	10.8981	0.189594	6.8891	10.6771	1.93585	0.249465	0.199572	52.9
2000	1230	100.193	269.887	-1.19109e+06	36.9378	148.629	2.329	50.6923	0.757944	15.6531	1.79132	0.0749376	10.888	0.189634	6.88799	10.6794	1.93627	0.249519	0.199615	52.9
2000	1220	100.17	268.84	-1.1924e+06	36.9064	148.596	2.375	50.7036	0.757906	15.6507	1.79765	0.0686245	10.8773	0.189677	6.88677	10.6818	1.9367	0.249575	0.19966	53
2000	1210	100.147	267.782	-1.1937e+06	36.8748	148.561	2.421	50.7156	0.757855	15.6477	1.80432	0.0625823	10.866	0.189722	6.88541	10.6843	1.93716	0.249634	0.199707	53
2000	1200	98.3274	261.941	-1.17088e+06	36.1467	142.249	2.448	50.7653	0.771599	15.3278	1.83928	0.0587805	11.058	0.193232	7.01052	10.5905	1.92807	0.253548	0.203402	53
2000	1190	84.272	223.743	-994433	30.9079	121.088	2.487	50.8279	0.892348	14.7522	1.97351	0.0572836	11.9056	0.22546	6.44536	10.3788	2.01256	0.291563	0.237327	49.1
2000	1180	72.6794	192.36	-850631	26.6097	103.729	2.533	50.8881	1.02114	14.3608	2.08656	0.0534842	12.7061	0.261422	5.88287	10.0372	2.09454	0.332648	0.275181	45.2
2000	1170	63.3191	167.087	-735902	23.1535	89.8171	2.581	50.956	1.15307	14.0438	2.18039	0.0487008	13.3988	0.300067	5.37129	9.69514	2.16181	0.375103	0.31586	41.6
2000	1160	55.538	146.144	-641780	20.2945	78.3478	2.632	51.0445	1.28875	13.7745	2.25684	0.0433539	13.9644	0.342108	4.90593	9.38396	2.21615	0.419431	0.360113	38.5
2000	1150	48.9001	128.349	-562666	17.8706	68.647	2.687	51.1733	1.42714	13.5578	2.31495	0.0375169	14.3867	0.388547	4.47932	9.09741	2.26174	0.466517	0.408997	35.6
2000	1140	43.1116	112.906	-494811	15.7735	60.2607	2.752	51.3726	1.56454	13.4008	2.35238	0.0312277	14.6397	0.440717	4.08451	8.82903	2.30296	0.517608	0.463913	33.2
2000	1130	37.9611	99.2424	-435564	13.9262	52.8629	2.831	51.6923	1.69169	13.3133	2.36455	0.0245866	14.6815	0.500513	3.71413	8.5712	2.3448	0.574592	0.526856	31
2000	1120	33.2951	86.9429	-383024	12.2737	46.2167	2.936	52.2108	1.79032	13.3075	2.3439	0.0179761	14.4504	0.570655	3.36029	8.31431	2.39287	0.640262	0.600689	29.3
2000	1110	29.0478	75.818	-336225	10.7901	40.2124	3.075	53.0112	1.83719	13.3884	2.28207	0.0122505	13.8899	0.654094	3.01917	8.04933	2.4503	0.717579	0.68852	27.9
2000	1100	25.286	66.0116	-295451	9.48937	34.9272	3.248	54.0915	1.82455	13.5355	2.17912	0.00822647	13.0263	0.751403	2.69877	7.77578	2.5111	0.806742	0.79095	27
2000	1090	22.1198	57.7743	-261350	8.39756	30.4985	3.438	55.3221	1.77225	13.7055	2.04927	0.00585799	11.9991	0.858959	2.41424	7.5037	2.56144	0.903413	0.904168	26.4
2000	1080	19.5512	51.0897	-233620	7.50827	26.9168	3.625	56.5558	1.70598	13.8641	1.91031	0.00455306	10.9557	0.971809	2.17238	7.24258	2.59168	1.00214	1.02296	26.1
2000	1070	17.4858	45.7063	-211160	6.78774	24.0427	3.801	57.7132	1.63969	13.9987	1.77352	0.00382455	9.97573	1.0866	1.96959	6.99545	2.60041	1.09951	1.14379	26
2000	1060	15.8116	41.3331	-192784	6.1984	21.7163	3.962	58.7699	1.5779	14.1088	1.64397	0.003406	9.08491	1.20165	1.79869	6.7614	2.5904	1.19401	1.2649	26.1
2000	1050	14.4351	37.7291	-177528	5.70934	19.8054	4.109	59.7261	1.52119	14.1978	1.5234	0.00316422	8.28466	1.31624	1.65293	6.53849	2.5653	1.28515	1.38552	26.2
2000	1040	13.286	34.7135	-164668	5.29739	18.2115	4.244	60.5902	1.46894	14.2695	1.41203	0.00303131	7.56782	1.43008	1.52695	6.32482	2.52839	1.37286	1.50535	26.4
2000	1030	12.3129	32.1541	-153677	4.94551	16.8624	4.366	61.3723	1.42033	14.3272	1.30951	0.00297095	6.92504	1.54309	1.41671	6.11892	2.48233	1.45726	1.62431	26.7
2000	1020	11.4782	29.9536	-144166	4.64116	15.7057	4.478	62.0818	1.3746	14.3738	1.21523	0.00296283	6.34721	1.65531	1.31918	5.91965	2.42922	1.53852	1.74243	27
2000	1010	10.7539	28.0401	-135842	4.37494	14.7022	4.581	62.7272	1.33118	14.4115	1.12852	0.00299533	5.82618	1.7668	1.23208	5.72621	2.37063	1.61685	1.85979	27.4
2000	1000	10.1189	26.3591	-128488	4.13978	13.8228	4.676	63.3155	1.2896	14.442	1.04874	0.00306173	5.35488	1.87768	1.15369	5.53802	2.30781	1.69245	1.97651	27.7
2000	990	9.55709	24.8692	-121932	3.93025	13.0451	4.764	63.8527	1.24952	14.4668	0.975271	0.00315839	4.92726	1.98805	1.08263	5.35462	2.24178	1.76548	2.09269	28.1
2000	980	9.05611	23.5382	-116045	3.74208	12.3517	4.845	64.3439	1.21067	14.4869	0.907546	0.00328369	4.53821	2.09803	1.01785	5.17569	2.17335	1.8361	2.20845	28.5
2000	970	8.60611	22.3407	-110721	3.57193	11.7291	4.92	64.7932	1.17283	14.5034	0.845057	0.00343752	4.18335	2.20773	0.95848	5.00097	2.1032	1.90447	2.32393	29
2000	960	8.19924	21.2563	-105876	3.41709	11.1663	4.99	65.2041	1.13586	14.5169	0.787347	0.00362099	3.85895	2.31729	0.903842	4.83028	2.03185	1.97069	2.43925	29.4
2000	950	7.82915	20.2686	-101442	3.27536	10.6546	5.055	65.5796	1.09961	14.5283	0.734004	0.00383629	3.56181	2.42683	0.853362	4.6635	1.95977	2.0349	2.55456	29.9
2000	940	7.47209	19.319	-97320.2	3.14337	10.1605	5.181	66.2283	1.05998	14.511	0.676005	0.00412377	3.24092	2.30458	0.798292	4.48982	1.90039	2.10996	2.67663	30.5
2000	930	7.15372	18.4694	-93547.8	3.02266	9.72038	5.274	66.7064	1.02221	14.504	0.626564	0.00443465	2.97034	2.28131	0.75109	4.32455	1.83538	2.17799	2.79575	31
2000	920	6.86081	17.6869	-90055.8	2.91091	9.31565	5.363	67.1518	0.98466	14.4963	0.581139	0.00479145	2.72383	2.25661	0.7074	4.16306	1.77066	2.24461	2.91511	31.6
2000	910	6.58998	16.9628	-86807.9	2.80695	8.94164	5.449	67.5667	0.94729	14.4883	0.539365	0.00520222	2.4989	2.23066	0.666849	4.00533	1.70644	2.30997	3.03491	32.2
2000	900	6.27277	16.1384	-82892.4	2.68331	8.5097	5.506	67.8716	0.883022	14.5152	0.505217	0.00599238	2.3113	2.19086	0.628413	3.84852	1.66316	2.38831	3.18838	32.6
clinopyroxene_0	thermodynamic	data	and	composition:
Pressure	Temperature	mass	S	H	V	Cp	structure	formula	SiO2	TiO2	Al2O3	Fe2O3	Cr2O3	FeO	MnO	MgO	CaO	Na2O	K2O	H2O
2000	1190	6.6985	16.0703	-81731.2	2.04909	8.15169	cpx	Na0.01Ca0.31Fe''0.40Mg1.19Fe'''0.03Ti0.00Al0.16Si1.91O6	52.2006	0.08694	3.6116	1.19039	0	13.1483	0	21.8106	7.86736	0.0841905	0	0
2000	1180	11.336	27.0382	-137364	3.45407	13.713	cpx	Na0.01Ca0.32Fe''0.43Mg1.14Fe'''0.04Ti0.00Al0.16Si1.90O6	51.8755	0.101897	3.63814	1.27893	0	13.8668	0	20.919	8.22843	0.0913289	0	0
2000	1170	14.4929	34.3916	-174228	4.39759	17.4461	cpx	Na0.01Ca0.32Fe''0.46Mg1.12Fe'''0.04Ti0.00Al0.16Si1.90O6	51.5903	0.115378	3.64866	1.35626	0	14.7862	0	20.2896	8.11937	0.0942305	0	0
2000	1160	17.1166	40.4117	-204135	5.17215	20.506	cpx	Na0.01Ca0.32Fe''0.49Mg1.09Fe'''0.04Ti0.00Al0.16Si1.90O6	51.3117	0.129189	3.65964	1.43075	0	15.7099	0	19.6956	7.96682	0.0963538	0	0
2000	1150	19.3387	45.4278	-228812	5.81957	23.0603	cpx	Na0.01Ca0.31Fe''0.52Mg1.06Fe'''0.04Ti0.00Al0.16Si1.90O6	51.0397	0.143342	3.67094	1.50195	0	16.6328	0	19.132	7.78152	0.0977866	0	0
2000	1140	21.2491	49.6645	-249448	6.36851	25.2233	cpx	Na0.01Ca0.30Fe''0.55Mg1.04Fe'''0.04Ti0.00Al0.16Si1.90O6	50.7762	0.157675	3.68168	1.56875	0	17.5464	0	18.5977	7.57295	0.0985979	0	0
2000	1130	22.9039	53.2644	-266830	6.83739	27.0684	cpx	Na0.01Ca0.30Fe''0.58Mg1.01Fe'''0.05Ti0.00Al0.16Si1.89O6	50.5262	0.171592	3.68963	1.62894	0	18.4386	0	18.0959	7.35025	0.0988295	0	0
2000	1120	24.3288	56.2969	-281389	7.23548	28.6323	cpx	Na0.01Ca0.29Fe''0.61Mg0.99Fe'''0.05Ti0.01Al0.16Si1.89O6	50.2986	0.183694	3.69035	1.67854	0	19.2925	0	17.6341	7.12366	0.0984879	0	0
2000	1110	25.5206	58.7656	-293250	7.56389	29.9194	cpx	Na0.01Ca0.28Fe''0.63Mg0.97Fe'''0.05Ti0.01Al0.16Si1.89O6	50.1074	0.191906	3.67724	1.71155	0	20.0838	0	17.2261	6.90442	0.0975571	0	0
2000	1100	26.4667	60.6523	-302440	7.82086	30.9229	cpx	Na0.01Ca0.27Fe''0.66Mg0.95Fe'''0.05Ti0.01Al0.16Si1.89O6	49.9654	0.194994	3.64554	1.72256	0	20.7858	0	16.8892	6.70039	0.0960594	0	0
2000	1090	27.1812	62.0003	-309231	8.01191	31.6655	cpx	Na0.01Ca0.26Fe''0.68Mg0.94Fe'''0.05Ti0.01Al0.16Si1.89O6	49.8733	0.193945	3.59752	1.71173	0	21.3881	0	16.6297	6.51162	0.0941116	0	0
2000	1080	27.7105	62.9223	-314163	8.15086	32.2023	cpx	Na0.01Ca0.26Fe''0.70Mg0.93Fe'''0.05Ti0.01Al0.16Si1.89O6	49.8198	0.190695	3.53991	1.68442	0	21.902	0	16.4374	6.33392	0.0918766	0	0
2000	1070	28.1054	63.5372	-317776	8.25231	32.5912	cpx	Na0.01Ca0.25Fe''0.71Mg0.93Fe'''0.05Ti0.01Al0.16Si1.90O6	49.7923	0.186568	3.47839	1.64658	0	22.3473	0	16.2954	6.16391	0.0894881	0	0
2000	1060	28.4057	63.9362	-320474	8.32745	32.8764	cpx	Na0.01Ca0.25Fe''0.73Mg0.92Fe'''0.05Ti0.01Al0.15Si1.90O6	49.7816	0.182176	3.41618	1.6025	0	22.7412	0	16.1894	5.99984	0.0870345	0	0
2000	1050	28.639	64.1828	-322534	8.38409	33.0885	cpx	Na0.01Ca0.24Fe''0.74Mg0.92Fe'''0.04Ti0.01Al0.15Si1.90O6	49.7819	0.177756	3.35486	1.55495	0	23.0963	0	16.1088	5.84086	0.0845707	0	0
2000	1040	28.8245	64.3204	-324145	8.42757	33.2484	cpx	Na0.01Ca0.23Fe''0.75Mg0.91Fe'''0.04Ti0.00Al0.15Si1.90O6	49.7892	0.173392	3.29514	1.50564	0	23.4216	0	16.0464	5.6865	0.0821301	0	0
2000	1030	28.9755	64.3789	-325436	8.4616	33.3707	cpx	Na0.01Ca0.23Fe''0.76Mg0.91Fe'''0.04Ti0.00Al0.15Si1.90O6	49.8012	0.169106	3.23729	1.45566	0	23.7236	0	15.9969	5.53643	0.0797332	0	0
2000	1020	29.1015	64.3794	-326500	8.48878	33.4656	cpx	Na0.01Ca0.22Fe''0.77Mg0.91Fe'''0.04Ti0.00Al0.14Si1.91O6	49.8163	0.1649	3.18138	1.40571	0	24.007	0	15.957	5.3904	0.0773922	0	0
2000	1010	29.2091	64.3372	-327401	8.51102	33.5404	cpx	Na0.01Ca0.22Fe''0.78Mg0.91Fe'''0.04Ti0.00Al0.14Si1.91O6	49.8332	0.160768	3.12736	1.35622	0	24.2752	0	15.9239	5.24819	0.0751126	0	0
2000	1000	29.3035	64.2634	-328188	8.5297	33.6007	cpx	Na0.01Ca0.21Fe''0.79Mg0.91Fe'''0.04Ti0.00Al0.14Si1.91O6	49.8513	0.156702	3.07516	1.3075	0	24.531	0	15.8958	5.1096	0.0728976	0	0
2000	990	29.3886	64.1665	-328897	8.54588	33.6505	cpx	Na0.01Ca0.20Fe''0.79Mg0.91Fe'''0.04Ti0.00Al0.14Si1.91O6	49.8699	0.152695	3.02467	1.25972	0	24.7764	0	15.8714	4.97444	0.0707488	0	0
2000	980	29.4671	64.0528	-329555	8.56036	33.6929	cpx	Na0.01Ca0.20Fe''0.80Mg0.91Fe'''0.04Ti0.00Al0.13Si1.91O6	49.8887	0.148742	2.9758	1.21303	0	25.0132	0	15.8494	4.84255	0.0686662	0	0
2000	970	29.5416	63.9274	-330185	8.57379	33.7304	cpx	Na0.00Ca0.19Fe''0.81Mg0.91Fe'''0.03Ti0.00Al0.13Si1.92O6	49.9073	0.144836	2.92844	1.16749	0	25.2425	0	15.829	4.71377	0.066649	0	0
2000	960	29.6139	63.7944	-330803	8.58668	33.7652	cpx	Na0.00Ca0.19Fe''0.82Mg0.90Fe'''0.03Ti0.00Al0.13Si1.92O6	49.9255	0.140974	2.8825	1.12315	0	25.4657	0	15.8096	4.58794	0.0646957	0	0
2000	950	29.6855	63.6572	-331426	8.59948	33.7988	cpx	Na0.00Ca0.18Fe''0.83Mg0.90Fe'''0.03Ti0.00Al0.13Si1.92O6	49.943	0.13715	2.83789	1.08004	0	25.6836	0	15.7905	4.46495	0.0628048	0	0
2000	940	29.6082	63.1986	-330404	8.56938	33.6633	cpx	Na0.00Ca0.18Fe''0.83Mg0.90Fe'''0.03Ti0.00Al0.13Si1.92O6	49.9658	0.134056	2.78761	1.03383	0	25.8979	0	15.7773	4.34271	0.0607279	0	0
2000	930	29.6132	62.9149	-330306	8.56313	33.6207	cpx	Na0.00Ca0.17Fe''0.84Mg0.90Fe'''0.03Ti0.00Al0.12Si1.92O6	49.985	0.130606	2.74208	0.991197	0	26.107	0	15.7613	4.22406	0.0588448	0	0
2000	920	29.6302	62.6547	-330348	8.56042	33.5913	cpx	Na0.00Ca0.17Fe''0.85Mg0.90Fe'''0.03Ti0.00Al0.12Si1.92O6	50.0029	0.127127	2.698	0.95008	0	26.3124	0	15.7445	4.108	0.0570353	0	0
2000	910	29.6592	62.4175	-330527	8.56121	33.5748	cpx	Na0.00Ca0.16Fe''0.85Mg0.90Fe'''0.03Ti0.00Al0.12Si1.93O6	50.0196	0.123616	2.65531	0.910452	0	26.5147	0	15.7265	3.99444	0.0552958	0	0
2000	900	29.7594	62.3224	-331400	8.5814	33.6319	cpx	Na0.00Ca0.16Fe''0.86Mg0.90Fe'''0.03Ti0.00Al0.12Si1.93O6	50.0214	0.117675	2.6216	0.878195	0	26.739	0	15.6764	3.89198	0.0538294	0	0
spinel_0	thermodynamic	data	and	composition:
Pressure	Temperature	mass	S	H	V	Cp	formula	SiO2	TiO2	Al2O3	Fe2O3	Cr2O3	FeO	MnO	MgO	CaO	Na2O	K2O	H2O
2000	1260	0.011629	0.025738	-92.3182	0.002661	0.012039	Fe''0.50Mg0.52Fe'''0.34Al0.73Cr0.89Ti0.02O4	0	0.689151	19.538	14.4293	35.6272	18.6975	0	11.0189	0	0	0	0
2000	1250	0.032907	0.072817	-263.365	0.007547	0.034149	Fe''0.49Mg0.52Fe'''0.35Al0.75Cr0.86Ti0.02O4	0	0.715875	20.2059	14.7245	34.5587	18.6896	0	11.1054	0	0	0	0
2000	1240	0.0547	0.121024	-441.596	0.012577	0.056913	Fe''0.49Mg0.53Fe'''0.36Al0.78Cr0.83Ti0.02O4	0	0.743015	20.9216	15.0164	33.4425	18.6748	0	11.2017	0	0	0	0
2000	1230	0.077202	0.170802	-629.092	0.0178	0.080556	Fe''0.49Mg0.53Fe'''0.36Al0.80Cr0.80Ti0.02O4	0	0.770341	21.6904	15.3023	32.2762	18.6517	0	11.309	0	0	0	0
2000	1220	0.100647	0.222684	-828.403	0.023275	0.10535	Fe''0.49Mg0.53Fe'''0.37Al0.83Cr0.77Ti0.02O4	0	0.797553	22.5185	15.5786	31.0577	18.6189	0	11.4288	0	0	0	0
2000	1210	0.125319	0.277311	-1042.69	0.029076	0.131627	Fe''0.48Mg0.54Fe'''0.37Al0.86Cr0.73Ti0.02O4	0	0.824255	23.4126	15.8412	29.7847	18.5745	0	11.5628	0	0	0	0
2000	1200	0.145371	0.321017	-1208.25	0.033721	0.152521	Fe''0.49Mg0.53Fe'''0.38Al0.86Cr0.71Ti0.02O4	0	0.899261	23.4328	16.4132	29.0311	18.7072	0	11.5165	0	0	0	0
2000	1190	0.177106	0.386692	-1379.69	0.040261	0.181107	Fe''0.56Mg0.47Fe'''0.45Al0.76Cr0.74Ti0.03O4	0	1.22902	20.1185	18.5766	29.2062	21.0553	0	9.81433	0	0	0	0
2000	1180	0.216354	0.468727	-1602.17	0.048466	0.21692	Fe''0.63Mg0.41Fe'''0.50Al0.69Cr0.73Ti0.04O4	0	1.6519	17.9079	20.605	28.2537	23.1045	0	8.47695	0	0	0	0
2000	1170	0.259016	0.557965	-1838.87	0.057377	0.255593	Fe''0.69Mg0.37Fe'''0.56Al0.63Cr0.70Ti0.05O4	0	2.1868	16.2144	22.5718	26.7022	24.8997	0	7.42509	0	0	0	0
2000	1160	0.307405	0.659314	-2101.93	0.067489	0.299283	Fe''0.74Mg0.33Fe'''0.62Al0.58Cr0.65Ti0.07O4	0	2.8771	14.7452	24.5439	24.6978	26.5612	0	6.57486	0	0	0	0
2000	1150	0.367383	0.785298	-2425.17	0.080065	0.35352	Fe''0.80Mg0.30Fe'''0.68Al0.53Cr0.60Ti0.10O4	0	3.79118	13.349	26.5533	22.2259	28.2071	0	5.87355	0	0	0	0
2000	1140	0.4494	0.958028	-2866.23	0.097329	0.428009	Fe''0.86Mg0.27Fe'''0.74Al0.48Cr0.52Ti0.13O4	0	5.02093	11.9106	28.5693	19.2562	29.9587	0	5.28434	0	0	0	0
2000	1130	0.572348	1.21722	-3529.12	0.123297	0.540252	Fe''0.93Mg0.25Fe'''0.79Al0.42Cr0.43Ti0.17O4	0	6.64443	10.3806	30.434	15.8412	31.9144	0	4.7854	0	0	0	0
2000	1120	0.76418	1.62101	-4569.56	0.163905	0.716135	Fe''1.00Mg0.23Fe'''0.84Al0.37Cr0.34Ti0.23O4	0	8.58865	8.85431	31.8456	12.3027	34.0393	0	4.3695	0	0	0	0
2000	1110	1.04322	2.20596	-6091.44	0.223016	0.97248	Fe''1.07Mg0.21Fe'''0.87Al0.32Cr0.26Ti0.28O4	0	10.5019	7.55742	32.6035	9.24465	36.0568	0	4.03566	0	0	0	0
2000	1100	1.38039	2.90809	-7933.17	0.294373	1.28198	Fe''1.12Mg0.20Fe'''0.88Al0.28Cr0.20Ti0.32O4	0	11.9996	6.62552	32.8533	7.09364	37.6518	0	3.77621	0	0	0	0
2000	1090	1.70673	3.58126	-9711.31	0.363263	1.58055	Fe''1.16Mg0.19Fe'''0.88Al0.25Cr0.16Ti0.35O4	0	13.0149	6.00341	32.8483	5.78322	38.7735	0	3.57666	0	0	0	0
2000	1080	1.97505	4.12758	-11167.3	0.419697	1.82473	Fe''1.19Mg0.18Fe'''0.88Al0.24Cr0.14Ti0.37O4	0	13.6984	5.57459	32.7267	5.01809	39.561	0	3.42128	0	0	0	0
2000	1070	2.17779	4.53318	-12263.1	0.462143	2.00792	Fe''1.21Mg0.18Fe'''0.88Al0.22Cr0.13Ti0.38O4	0	14.1928	5.25637	32.5436	4.56111	40.1492	0	3.2969	0	0	0	0
2000	1060	2.32536	4.82141	-13058.5	0.492869	2.14001	Fe''1.22Mg0.17Fe'''0.88Al0.21Cr0.12Ti0.39O4	0	14.5802	5.00384	32.3255	4.27725	40.6192	0	3.194	0	0	0	0
2000	1050	2.43074	5.02039	-13625.6	0.514655	2.23314	Fe''1.24Mg0.17Fe'''0.87Al0.20Cr0.12Ti0.40O4	0	14.9025	4.79337	32.0884	4.09517	41.0143	0	3.10618	0	0	0	0
2000	1040	2.50467	5.15317	-14023.3	0.529792	2.29731	Fe''1.25Mg0.16Fe'''0.87Al0.20Cr0.11Ti0.41O4	0	15.1814	4.61184	31.8427	3.97647	41.3585	0	3.02917	0	0	0	0
2000	1030	2.55509	5.23675	-14294.7	0.539972	2.3399	Fe''1.26Mg0.16Fe'''0.86Al0.19Cr0.11Ti0.42O4	0	15.4284	4.45147	31.5953	3.89944	41.6653	0	2.96006	0	0	0	0
2000	1020	2.58772	5.28328	-14470.7	0.546407	2.3662	Fe''1.27Mg0.16Fe'''0.85Al0.18Cr0.11Ti0.43O4	0	15.6506	4.30729	31.3508	3.85127	41.9432	0	2.89685	0	0	0	0
2000	1010	2.60662	5.30142	-14573.1	0.54996	2.37998	Fe''1.28Mg0.15Fe'''0.85Al0.18Cr0.11Ti0.43O4	0	15.852	4.17597	31.1123	3.82403	42.1975	0	2.83809	0	0	0	0
2000	1000	2.61469	5.29731	-14617.2	0.551241	2.3839	Fe''1.29Mg0.15Fe'''0.84Al0.17Cr0.11Ti0.44O4	0	16.0354	4.05518	30.8821	3.8127	42.4319	0	2.78275	0	0	0	0
2000	990	2.61399	5.27534	-14614.1	0.550687	2.37987	Fe''1.29Mg0.15Fe'''0.84Al0.17Cr0.11Ti0.44O4	0	16.2025	3.94321	30.6615	3.81402	42.6488	0	2.73006	0	0	0	0
2000	980	2.60601	5.23867	-14571.3	0.54861	2.36925	Fe''1.30Mg0.15Fe'''0.83Al0.16Cr0.11Ti0.45O4	0	16.3545	3.83879	30.4516	3.82587	42.8499	0	2.67943	0	0	0	0
2000	970	2.59179	5.18956	-14494.5	0.54523	2.35301	Fe''1.31Mg0.14Fe'''0.83Al0.16Cr0.11Ti0.45O4	0	16.492	3.74098	30.2532	3.84692	43.0365	0	2.6304	0	0	0	0
2000	960	2.57206	5.12957	-14387.3	0.5407	2.33183	Fe''1.31Mg0.14Fe'''0.82Al0.16Cr0.11Ti0.45O4	0	16.6155	3.64903	30.0672	3.8764	43.2092	0	2.58262	0	0	0	0
2000	950	2.54729	5.05979	-14252.2	0.535122	2.30615	Fe''1.32Mg0.14Fe'''0.82Al0.15Cr0.11Ti0.46O4	0	16.7251	3.56239	29.8942	3.91396	43.3686	0	2.53577	0	0	0	0
2000	940	2.49388	4.93416	-13971.4	0.523631	2.25456	Fe''1.33Mg0.14Fe'''0.81Al0.15Cr0.12Ti0.46O4	0	16.9259	3.46526	29.5155	3.99746	43.5979	0	2.49793	0	0	0	0
2000	930	2.44741	4.82266	-13721.8	0.513565	2.20941	Fe''1.33Mg0.13Fe'''0.80Al0.15Cr0.12Ti0.47O4	0	17.0581	3.38164	29.2597	4.07298	43.7709	0	2.45667	0	0	0	0
2000	920	2.39694	4.70389	-13448.7	0.502666	2.16077	Fe''1.34Mg0.13Fe'''0.80Al0.14Cr0.12Ti0.47O4	0	17.169	3.30386	29.0283	4.15827	43.9251	0	2.41548	0	0	0	0
2000	910	2.34218	4.57737	-13150	0.49087	2.10836	Fe''1.34Mg0.13Fe'''0.79Al0.14Cr0.12Ti0.47O4	0	17.2569	3.23178	28.8229	4.2549	44.0593	0	2.37416	0	0	0	0
2000	900	2.1716	4.22484	-12170.4	0.454512	1.95173	Fe''1.34Mg0.13Fe'''0.80Al0.14Cr0.13Ti0.46O4	0	16.881	3.23655	29.17	4.58759	43.8151	0	2.3097	0	0	0	0
olivine_0	thermodynamic	data	and	composition:
Pressure	Temperature	mass	S	H	V	Cp	formula	SiO2	TiO2	Al2O3	Fe2O3	Cr2O3	FeO	MnO	MgO	CaO	Na2O	K2O	H2O
2000	940	0.163933	0.337581	-1413.32	0.042381	0.168905	(Ca0.00Mg0.33Fe''0.53Mn0.14Co0.00Ni0.00)2SiO4	32.8508	0	0	0	0	41.6963	10.8577	14.3016	0.293539	0	0	0
2000	930	0.243088	0.498159	-2091.12	0.062736	0.24983	(Ca0.00Mg0.32Fe''0.53Mn0.14Co0.00Ni0.00)2SiO4	32.7976	0	0	0	0	41.8234	11.0254	14.0731	0.280466	0	0	0
2000	920	0.314498	0.641358	-2699.62	0.081029	0.322412	(Ca0.00Mg0.32Fe''0.54Mn0.14Co0.00Ni0.00)2SiO4	32.7457	0	0	0	0	41.9506	11.1855	13.8504	0.26775	0	0	0
2000	910	0.379251	0.769615	-3248.69	0.09755	0.38783	(Ca0.00Mg0.31Fe''0.54Mn0.15Co0.00Ni0.00)2SiO4	32.695	0	0	0	0	42.079	11.3382	13.6324	0.255396	0	0	0
2000	900	0.446517	0.901589	-3816.41	0.114657	0.455514	(Ca0.00Mg0.31Fe''0.54Mn0.15Co0.00Ni0.00)2SiO4	32.6458	0	0	0	0	42.3161	11.3715	13.4228	0.24372	0	0	0
feldspar_0	thermodynamic	data	and	composition:
Pressure	Temperature	mass	S	H	V	Cp	formula	SiO2	TiO2	Al2O3	Fe2O3	Cr2O3	FeO	MnO	MgO	CaO	Na2O	K2O	H2O
2000	1200	1.79984	4.40185	-24724	0.673113	2.21785	K0.00Na0.22Ca0.78Al1.78Si2.22O8	48.5491	0	33.0332	0	0	0	0	0	15.9245	2.45478	0.0384812	0
2000	1190	9.11932	22.2514	-125349	3.41334	11.2289	K0.00Na0.23Ca0.77Al1.77Si2.23O8	48.9032	0	32.7927	0	0	0	0	0	15.6434	2.61354	0.0470838	0
2000	1180	14.5968	35.5334	-200765	5.46816	17.9601	K0.00Na0.25Ca0.75Al1.75Si2.25O8	49.2636	0	32.5479	0	0	0	0	0	15.3573	2.77476	0.0564041	0
2000	1170	18.8598	45.7989	-259564	7.07067	23.1877	K0.00Na0.26Ca0.74Al1.74Si2.26O8	49.6027	0	32.3173	0	0	0	0	0	15.088	2.92584	0.0662139	0
2000	1160	22.3134	54.0467	-307295	8.37128	27.4132	K0.00Na0.27Ca0.72Al1.72Si2.28O8	49.9147	0	32.1048	0	0	0	0	0	14.8399	3.06414	0.0764381	0
2000	1150	25.16	60.7782	-346729	9.44506	30.8854	K0.01Na0.28Ca0.71Al1.71Si2.29O8	50.2016	0	31.9092	0	0	0	0	0	14.6116	3.19067	0.0869354	0
2000	1140	27.5367	66.334	-379741	10.3429	33.7749	K0.01Na0.29Ca0.70Al1.70Si2.30O8	50.4649	0	31.7295	0	0	0	0	0	14.4019	3.30623	0.0975101	0
2000	1130	29.5437	70.963	-407703	11.1021	36.2058	K0.01Na0.30Ca0.69Al1.69Si2.31O8	50.7055	0	31.5651	0	0	0	0	0	14.2101	3.41139	0.107903	0
2000	1120	31.2615	74.864	-431716	11.7524	38.2775	K0.01Na0.31Ca0.68Al1.68Si2.32O8	50.9235	0	31.416	0	0	0	0	0	14.0362	3.50644	0.117794	0
2000	1110	32.756	78.1996	-452685	12.3184	40.0715	K0.01Na0.32Ca0.68Al1.68Si2.32O8	51.1188	0	31.2824	0	0	0	0	0	13.8805	3.59142	0.126875	0
2000	1100	34.0704	81.0768	-471202	12.8162	41.6412	K0.01Na0.32Ca0.67Al1.67Si2.33O8	51.2915	0	31.1643	0	0	0	0	0	13.7427	3.66648	0.135035	0
2000	1090	35.2214	83.5386	-487491	13.2519	43.0076	K0.01Na0.33Ca0.66Al1.66Si2.34O8	51.4424	0	31.061	0	0	0	0	0	13.6223	3.73194	0.142433	0
2000	1080	36.2181	85.6102	-501674	13.6289	44.182	K0.01Na0.33Ca0.66Al1.66Si2.34O8	51.573	0	30.9715	0	0	0	0	0	13.518	3.7883	0.149289	0
2000	1070	37.0769	87.334	-513975	13.9533	45.1852	K0.01Na0.34Ca0.65Al1.65Si2.35O8	51.6852	0	30.8944	0	0	0	0	0	13.4282	3.83644	0.155737	0
2000	1060	37.8189	88.7626	-524678	14.2332	46.0429	K0.01Na0.34Ca0.65Al1.65Si2.35O8	51.7816	0	30.8281	0	0	0	0	0	13.351	3.87743	0.161846	0
2000	1050	38.4638	89.946	-534055	14.476	46.78	K0.01Na0.34Ca0.65Al1.65Si2.35O8	51.8646	0	30.7709	0	0	0	0	0	13.2844	3.9124	0.16766	0
2000	1040	39.0288	90.9267	-542339	14.6882	47.4175	K0.01Na0.35Ca0.64Al1.64Si2.36O8	51.9364	0	30.7213	0	0	0	0	0	13.2267	3.94233	0.173212	0
2000	1030	39.5277	91.739	-549720	14.8752	47.9723	K0.01Na0.35Ca0.64Al1.64Si2.36O8	51.9988	0	30.6781	0	0	0	0	0	13.1765	3.96808	0.178531	0
2000	1020	39.9713	92.4095	-556346	15.041	48.6723	K0.01Na0.35Ca0.64Al1.64Si2.36O8	52.0535	0	30.6401	0	0	0	0	0	13.1325	3.99032	0.183644	0
2000	1010	40.3686	92.9598	-562340	15.1889	49.1048	K0.01Na0.35Ca0.64Al1.64Si2.36O8	52.1015	0	30.6066	0	0	0	0	0	13.0936	4.00966	0.188576	0
2000	1000	40.7264	93.4082	-567796	15.3218	49.4876	K0.01Na0.35Ca0.63Al1.63Si2.37O8	52.1442	0	30.5769	0	0	0	0	0	13.0591	4.02656	0.193348	0
2000	990	41.0503	93.7687	-572787	15.4416	49.8276	K0.01Na0.36Ca0.63Al1.63Si2.37O8	52.1821	0	30.5502	0	0	0	0	0	13.0283	4.04138	0.197981	0
2000	980	41.3448	94.0523	-577377	15.5502	50.1304	K0.01Na0.36Ca0.63Al1.63Si2.37O8	52.2161	0	30.5263	0	0	0	0	0	13.0006	4.05444	0.202493	0
2000	970	41.6135	94.2682	-581614	15.649	50.4006	K0.01Na0.36Ca0.63Al1.63Si2.37O8	52.2467	0	30.5047	0	0	0	0	0	12.9757	4.066	0.206903	0
2000	960	41.8594	94.4238	-585539	15.739	50.6418	K0.01Na0.36Ca0.63Al1.63Si2.37O8	52.2744	0	30.4851	0	0	0	0	0	12.953	4.07626	0.211227	0
2000	950	42.0849	94.5253	-589184	15.8211	50.8572	K0.01Na0.36Ca0.63Al1.63Si2.37O8	52.2996	0	30.4672	0	0	0	0	0	12.9324	4.0854	0.21548	0
2000	940	42.3226	94.6435	-593013	15.9074	51.0859	K0.01Na0.36Ca0.63Al1.63Si2.37O8	52.3125	0	30.4579	0	0	0	0	0	12.9216	4.0898	0.218186	0
2000	930	42.5258	94.6778	-596360	15.9807	51.272	K0.01Na0.36Ca0.63Al1.63Si2.37O8	52.3287	0	30.4462	0	0	0	0	0	12.9082	4.09536	0.221496	0
2000	920	42.7107	94.6644	-599456	16.0471	51.4353	K0.01Na0.36Ca0.63Al1.63Si2.37O8	52.3439	0	30.4353	0	0	0	0	0	12.8957	4.10043	0.224771	0
2000	910	42.8788	94.6066	-602319	16.1071	51.5777	K0.01Na0.36Ca0.63Al1.63Si2.37O8	52.3582	0	30.4249	0	0	0	0	0	12.8838	4.10511	0.228023	0
2000	900	43.0677	94.5863	-605479	16.1747	51.7441	K0.01Na0.36Ca0.63Al1.63Si2.37O8	52.3655	0	30.4189	0	0	0	0	0	12.8771	4.1058	0.232626	0
rhm-oxide_0	thermodynamic	data	and	composition:
Pressure	Temperature	mass	S	H	V	Cp	formula	SiO2	TiO2	Al2O3	Fe2O3	Cr2O3	FeO	MnO	MgO	CaO	Na2O	K2O	H2O
2000	900	0.085198	0.159414	-631.345	0.018369	0.07716	Mn0.04Fe''0.80Mg0.08Fe'''0.16Ti0.92O3	0	49.134	0	8.28883	0	38.4518	2.10918	2.01626	0	0	0	0
clinopyroxene_1	thermodynamic	data	and	composition:
Pressure	Temperature	mass	S	H	V	Cp	structure	formula	SiO2	TiO2	Al2O3	Fe2O3	Cr2O3	FeO	MnO	MgO	CaO	Na2O	K2O	H2O
2000	1180	1.43369	3.37399	-17808.8	0.439694	1.70721	cpx	Na0.01Ca0.64Fe''0.29Mg0.94Fe'''0.04Ti0.01Al0.18Si1.89O6	51.1526	0.189499	4.22508	1.56264	0	9.55841	0	17.0649	16.0849	0.161993	0	0
2000	1170	3.32756	7.7924	-41129.9	1.01735	3.94537	cpx	Na0.01Ca0.64Fe''0.31Mg0.91Fe'''0.05Ti0.01Al0.19Si1.88O6	50.8838	0.225354	4.26137	1.67268	0	10.0894	0	16.5034	16.1928	0.171171	0	0
2000	1160	4.98013	11.6042	-61270.1	1.518	5.87935	cpx	Na0.01Ca0.65Fe''0.33Mg0.88Fe'''0.05Ti0.01Al0.19Si1.88O6	50.6091	0.267016	4.30678	1.78512	0	10.577	0	15.9417	16.3329	0.180497	0	0
2000	1150	6.48745	15.0402	-79466.4	1.97165	7.62606	cpx	Na0.01Ca0.66Fe''0.34Mg0.85Fe'''0.05Ti0.01Al0.19Si1.88O6	50.3289	0.315684	4.36076	1.89957	0	11.022	0	15.3859	16.4971	0.189993	0	0
2000	1140	7.90611	18.2365	-96452.7	2.396	9.25457	cpx	Na0.01Ca0.67Fe''0.36Mg0.83Fe'''0.06Ti0.01Al0.19Si1.87O6	50.0453	0.372307	4.42213	2.01473	0	11.4235	0	14.843	16.6794	0.199618	0	0
2000	1130	9.27249	21.28	-112708	2.80249	10.8096	cpx	Na0.02Ca0.68Fe''0.37Mg0.80Fe'''0.06Ti0.01Al0.20Si1.87O6	49.7635	0.436627	4.48782	2.12749	0	11.7799	0	14.322	16.8735	0.209216	0	0
2000	1120	10.6067	24.2196	-128511	3.19766	12.3169	cpx	Na0.02Ca0.69Fe''0.38Mg0.78Fe'''0.06Ti0.01Al0.20Si1.86O6	49.496	0.505216	4.55047	2.23133	0	12.0902	0	13.8369	17.0714	0.218396	0	0
2000	1110	11.8932	27.0232	-143722	3.57753	13.7619	cpx	Na0.02Ca0.70Fe''0.39Mg0.75Fe'''0.07Ti0.02Al0.20Si1.86O6	49.2654	0.570113	4.59754	2.31533	0	12.3539	0	13.4083	17.2629	0.226505	0	0
2000	1100	13.0627	29.5375	-157562	3.92211	15.0686	cpx	Na0.02Ca0.71Fe''0.40Mg0.74Fe'''0.07Ti0.02Al0.21Si1.85O6	49.0936	0.623096	4.61835	2.36873	0	12.5666	0	13.0558	17.4408	0.232975	0	0
2000	1090	14.0417	31.6024	-169195	4.21005	16.156	cpx	Na0.02Ca0.71Fe''0.40Mg0.72Fe'''0.07Ti0.02Al0.21Si1.85O6	48.9825	0.663271	4.61453	2.39006	0	12.7231	0	12.7818	17.6069	0.237825	0	0
2000	1080	14.8186	33.1983	-178502	4.43821	17.0128	cpx	Na0.02Ca0.72Fe''0.41Mg0.71Fe'''0.07Ti0.02Al0.21Si1.85O6	48.9159	0.695537	4.59626	2.38678	0	12.8257	0	12.5709	17.7675	0.241507	0	0
2000	1070	15.4281	34.4083	-185890	4.61695	17.6794	cpx	Na0.02Ca0.73Fe''0.41Mg0.70Fe'''0.07Ti0.02Al0.20Si1.85O6	48.8768	0.724412	4.57229	2.36744	0	12.8833	0	12.4053	17.926	0.244453	0	0
2000	1060	15.9118	35.3288	-191845	4.75861	18.2033	cpx	Na0.02Ca0.73Fe''0.41Mg0.69Fe'''0.07Ti0.02Al0.20Si1.85O6	48.8539	0.752384	4.54748	2.33812	0	12.906	0	12.2715	18.0837	0.246944	0	0
2000	1050	16.3028	36.0364	-196749	4.87298	18.6224	cpx	Na0.02Ca0.74Fe''0.41Mg0.69Fe'''0.07Ti0.02Al0.20Si1.85O6	48.8404	0.780631	4.52415	2.30263	0	12.9021	0	12.1604	18.2405	0.249152	0	0
2000	1040	16.6249	36.5856	-200873	4.96706	18.9636	cpx	Na0.02Ca0.75Fe''0.41Mg0.68Fe'''0.06Ti0.02Al0.20Si1.85O6	48.8323	0.809718	4.50335	2.26335	0	12.8779	0	12.0661	18.3961	0.251182	0	0
2000	1030	16.8947	37.0144	-204408	5.04576	19.2458	cpx	Na0.02Ca0.75Fe''0.41Mg0.68Fe'''0.06Ti0.02Al0.20Si1.85O6	48.827	0.839949	4.48552	2.22178	0	12.8379	0	11.9845	18.5503	0.253104	0	0
2000	1020	17.1239	37.3496	-207486	5.11251	19.4822	cpx	Na0.02Ca0.76Fe''0.41Mg0.67Fe'''0.06Ti0.02Al0.20Si1.85O6	48.8229	0.871523	4.47086	2.17889	0	12.7855	0	11.9127	18.7027	0.254969	0	0
2000	1010	17.321	37.6105	-210202	5.16979	19.6823	cpx	Na0.02Ca0.77Fe''0.40Mg0.67Fe'''0.06Ti0.03Al0.20Si1.85O6	48.8189	0.904602	4.45943	2.13535	0	12.7231	0	11.8486	18.8532	0.256807	0	0
2000	1000	17.4921	37.8113	-212627	5.21943	19.8532	cpx	Na0.02Ca0.77Fe''0.40Mg0.67Fe'''0.06Ti0.03Al0.20Si1.85O6	48.8139	0.939349	4.45128	2.09161	0	12.6526	0	11.7908	19.0019	0.258647	0	0
2000	990	17.642	37.9627	-214813	5.26279	20	cpx	Na0.02Ca0.78Fe''0.40Mg0.66Fe'''0.06Ti0.03Al0.20Si1.85O6	48.8073	0.975938	4.44647	2.048	0	12.5753	0	11.7379	19.1486	0.260512	0	0
2000	980	17.7742	38.0729	-216800	5.30091	20.1268	cpx	Na0.02Ca0.78Fe''0.40Mg0.66Fe'''0.06Ti0.03Al0.20Si1.85O6	48.7985	1.01457	4.44506	2.00477	0	12.4922	0	11.6891	19.2933	0.26242	0	0
2000	970	17.8916	38.1481	-218620	5.33463	20.2368	cpx	Na0.02Ca0.79Fe''0.39Mg0.66Fe'''0.06Ti0.03Al0.20Si1.85O6	48.787	1.05546	4.44716	1.96208	0	12.4042	0	11.6435	19.4363	0.26439	0	0
2000	960	17.9964	38.1936	-220297	5.36459	20.3324	cpx	Na0.02Ca0.80Fe''0.39Mg0.66Fe'''0.05Ti0.03Al0.20Si1.85O6	48.772	1.09889	4.45292	1.9201	0	12.3118	0	11.6003	19.5775	0.266438	0	0
2000	950	18.0904	38.2135	-221854	5.39133	20.4156	cpx	Na0.02Ca0.80Fe''0.39Mg0.65Fe'''0.05Ti0.03Al0.20Si1.85O6	48.7531	1.14515	4.46254	1.87894	0	12.2156	0	11.5592	19.717	0.268579	0	0
2000	940	18.1712	38.2016	-223271	5.41404	20.4836	cpx	Na0.02Ca0.81Fe''0.38Mg0.65Fe'''0.05Ti0.03Al0.20Si1.85O6	48.7228	1.20517	4.47619	1.83414	0	12.1082	0	11.5196	19.8637	0.270252	0	0
2000	930	18.2443	38.1716	-224595	5.43441	20.5427	cpx	Na0.02Ca0.81Fe''0.38Mg0.65Fe'''0.05Ti0.04Al0.20Si1.85O6	48.689	1.26459	4.49549	1.79295	0	12.0001	0	11.4805	20.005	0.272376	0	0
2000	920	18.3099	38.1236	-225834	5.45248	20.593	cpx	Na0.02Ca0.82Fe''0.38Mg0.65Fe'''0.05Ti0.04Al0.20Si1.85O6	48.6482	1.32849	4.52054	1.75328	0	11.8887	0	11.4413	20.1448	0.274693	0	0
2000	910	18.3694	38.0601	-227000	5.46859	20.6359	cpx	Na0.02Ca0.82Fe''0.37Mg0.64Fe'''0.05Ti0.04Al0.20Si1.84O6	48.5993	1.39757	4.55189	1.7152	0	11.7739	0	11.4015	20.2834	0.277221	0	0
2000	900	18.4102	37.9584	-227871	5.47955	20.6585	cpx	Na0.02Ca0.83Fe''0.37Mg0.64Fe'''0.05Ti0.04Al0.20Si1.84O6	48.6039	1.41846	4.55342	1.67661	0	11.7092	0	11.3718	20.3875	0.279074	0	0
Title:	B2	Barnes	et	al	2010	table	5	n=15
Phase	Masses:
Pressure	Temperature	mass	liquid_0	olivine_0	clinopyroxene_0	clinopyroxene_1	feldspar_0	spinel_0	rhm-oxide_0
2000	1600	100.262	100.262	0	0	0	0	0	0
2000	1600	100.262	100.262	0	0	0	0	0	0
2000	1590	100.261	100.261	0	0	0	0	0	0
2000	1580	100.261	100.261	0	0	0	0	0	0
2000	1570	100.261	100.261	0	0	0	0	0	0
2000	1560	100.261	100.261	0	0	0	0	0	0
2000	1550	100.261	100.261	0	0	0	0	0	0
2000	1540	100.261	100.261	0	0	0	0	0	0
2000	1530	100.261	100.261	0	0	0	0	0	0
2000	1520	100.261	100.261	0	0	0	0	0	0
2000	1510	100.261	100.261	0	0	0	0	0	0
2000	1500	100.261	100.261	0	0	0	0	0	0
2000	1490	100.261	100.261	0	0	0	0	0	0
2000	1480	100.261	100.261	0	0	0	0	0	0
2000	1470	100.261	100.261	0	0	0	0	0	0
2000	1460	100.261	100.261	0	0	0	0	0	0
2000	1450	100.261	100.261	0	0	0	0	0	0
2000	1440	100.261	100.261	0	0	0	0	0	0
2000	1430	100.262	100.262	0	0	0	0	0	0
2000	1420	100.262	100.262	0	0	0	0	0	0
2000	1410	100.262	100.262	0	0	0	0	0	0
2000	1400	100.262	100.262	0	0	0	0	0	0
2000	1390	100.262	100.262	0	0	0	0	0	0
2000	1380	100.263	100.263	0	0	0	0	0	0
2000	1370	100.263	100.263	0	0	0	0	0	0
2000	1360	100.263	100.263	0	0	0	0	0	0
2000	1350	100.263	100.263	0	0	0	0	0	0
2000	1340	100.264	100.264	0	0	0	0	0	0
2000	1330	100.264	100.264	0	0	0	0	0	0
2000	1320	100.264	100.264	0	0	0	0	0	0
2000	1310	100.265	100.265	0	0	0	0	0	0
2000	1300	100.265	100.265	0	0	0	0	0	0
2000	1290	100.266	100.266	0	0	0	0	0	0
2000	1280	100.266	100.266	0	0	0	0	0	0
2000	1270	100.267	100.267	0	0	0	0	0	0
2000	1260	100.267	100.256	0	0	0	0	0.011629	0
2000	1250	100.268	100.235	0	0	0	0	0.032907	0
2000	1240	100.269	100.214	0	0	0	0	0.0547	0
2000	1230	100.27	100.193	0	0	0	0	0.077202	0
2000	1220	100.271	100.17	0	0	0	0	0.100647	0
2000	1210	100.272	100.147	0	0	0	0	0.125319	0
2000	1200	100.273	98.3274	0	0	0	1.79984	0.145371	0
2000	1190	100.267	84.272	0	6.6985	0	9.11932	0.177106	0
2000	1180	100.262	72.6794	0	11.336	1.43369	14.5968	0.216354	0
2000	1170	100.258	63.3191	0	14.4929	3.32756	18.8598	0.259016	0
2000	1160	100.256	55.538	0	17.1166	4.98013	22.3134	0.307405	0
2000	1150	100.254	48.9001	0	19.3387	6.48745	25.16	0.367383	0
2000	1140	100.253	43.1116	0	21.2491	7.90611	27.5367	0.4494	0
2000	1130	100.254	37.9611	0	22.9039	9.27249	29.5437	0.572348	0
2000	1120	100.256	33.2951	0	24.3288	10.6067	31.2615	0.76418	0
2000	1110	100.261	29.0478	0	25.5206	11.8932	32.756	1.04322	0
2000	1100	100.266	25.286	0	26.4667	13.0627	34.0704	1.38039	0
2000	1090	100.271	22.1198	0	27.1812	14.0417	35.2214	1.70673	0
2000	1080	100.273	19.5512	0	27.7105	14.8186	36.2181	1.97505	0
2000	1070	100.274	17.4858	0	28.1054	15.4281	37.0769	2.17779	0
2000	1060	100.273	15.8116	0	28.4057	15.9118	37.8189	2.32536	0
2000	1050	100.271	14.4351	0	28.639	16.3028	38.4638	2.43074	0
2000	1040	100.269	13.286	0	28.8245	16.6249	39.0288	2.50467	0
2000	1030	100.266	12.3129	0	28.9755	16.8947	39.5277	2.55509	0
2000	1020	100.263	11.4782	0	29.1015	17.1239	39.9713	2.58772	0
2000	1010	100.259	10.7539	0	29.2091	17.321	40.3686	2.60662	0
2000	1000	100.256	10.1189	0	29.3035	17.4921	40.7264	2.61469	0
2000	990	100.252	9.55709	0	29.3886	17.642	41.0503	2.61399	0
2000	980	100.248	9.05611	0	29.4671	17.7742	41.3448	2.60601	0
2000	970	100.245	8.60611	0	29.5416	17.8916	41.6135	2.59179	0
2000	960	100.241	8.19924	0	29.6139	17.9964	41.8594	2.57206	0
2000	950	100.237	7.82915	0	29.6855	18.0904	42.0849	2.54729	0
2000	940	100.232	7.47209	0.163933	29.6082	18.1712	42.3226	2.49388	0
2000	930	100.227	7.15372	0.243088	29.6132	18.2443	42.5258	2.44741	0
2000	920	100.223	6.86081	0.314498	29.6302	18.3099	42.7107	2.39694	0
2000	910	100.219	6.58998	0.379251	29.6592	18.3694	42.8788	2.34218	0
2000	900	100.213	6.27277	0.446517	29.7594	18.4102	43.0677	2.1716	0.085198
Title:	B2	Barnes	et	al	2010	table	5	n=15
Phase	Volumes:
Pressure	Temperature	mass	V	Temperature	liquid_0	olivine_0	clinopyroxene_0	clinopyroxene_1	feldspar_0	spinel_0	rhm-oxide_0	Sum	Temperature	Melt		Cpx (Pig)	Cpx (Aug)	Pl	Spl
2000	1600	100.262	37.9095	1600	37.9095	0	0	0	0	0	0	37.9095	1600	100
2000	1600	100.262	37.9095	1600	37.9095	0	0	0	0	0	0	37.9095	1600	100
2000	1590	100.261	37.8834	1590	37.8834	0	0	0	0	0	0	37.8834	1590	100
2000	1580	100.261	37.8574	1580	37.8574	0	0	0	0	0	0	37.8574	1580	100
2000	1570	100.261	37.8313	1570	37.8313	0	0	0	0	0	0	37.8313	1570	100
2000	1560	100.261	37.8053	1560	37.8053	0	0	0	0	0	0	37.8053	1560	100
2000	1550	100.261	37.7793	1550	37.7793	0	0	0	0	0	0	37.7793	1550	100
2000	1540	100.261	37.7534	1540	37.7534	0	0	0	0	0	0	37.7534	1540	100
2000	1530	100.261	37.7274	1530	37.7274	0	0	0	0	0	0	37.7274	1530	100
2000	1520	100.261	37.7014	1520	37.7014	0	0	0	0	0	0	37.7014	1520	100
2000	1510	100.261	37.6755	1510	37.6755	0	0	0	0	0	0	37.6755	1510	100
2000	1500	100.261	37.6496	1500	37.6496	0	0	0	0	0	0	37.6496	1500	100
2000	1490	100.261	37.6237	1490	37.6237	0	0	0	0	0	0	37.6237	1490	100
2000	1480	100.261	37.5978	1480	37.5978	0	0	0	0	0	0	37.5978	1480	100
2000	1470	100.261	37.572	1470	37.572	0	0	0	0	0	0	37.572	1470	100
2000	1460	100.261	37.5461	1460	37.5461	0	0	0	0	0	0	37.5461	1460	100
2000	1450	100.261	37.5203	1450	37.5203	0	0	0	0	0	0	37.5203	1450	100
2000	1440	100.261	37.4945	1440	37.4945	0	0	0	0	0	0	37.4945	1440	100
2000	1430	100.262	37.4687	1430	37.4687	0	0	0	0	0	0	37.4687	1430	100
2000	1420	100.262	37.4429	1420	37.4429	0	0	0	0	0	0	37.4429	1420	100
2000	1410	100.262	37.4172	1410	37.4172	0	0	0	0	0	0	37.4172	1410	100
2000	1400	100.262	37.3914	1400	37.3914	0	0	0	0	0	0	37.3914	1400	100
2000	1390	100.262	37.3657	1390	37.3657	0	0	0	0	0	0	37.3657	1390	100
2000	1380	100.263	37.34	1380	37.34	0	0	0	0	0	0	37.34	1380	100
2000	1370	100.263	37.3144	1370	37.3144	0	0	0	0	0	0	37.3144	1370	100
2000	1360	100.263	37.2887	1360	37.2887	0	0	0	0	0	0	37.2887	1360	100
2000	1350	100.263	37.2631	1350	37.2631	0	0	0	0	0	0	37.2631	1350	100
2000	1340	100.264	37.2375	1340	37.2375	0	0	0	0	0	0	37.2375	1340	100
2000	1330	100.264	37.2119	1330	37.2119	0	0	0	0	0	0	37.2119	1330	100
2000	1320	100.264	37.1864	1320	37.1864	0	0	0	0	0	0	37.1864	1320	100
2000	1310	100.265	37.1608	1310	37.1608	0	0	0	0	0	0	37.1608	1310	100
2000	1300	100.265	37.1353	1300	37.1353	0	0	0	0	0	0	37.1353	1300	100
2000	1290	100.266	37.1099	1290	37.1099	0	0	0	0	0	0	37.1099	1290	100
2000	1280	100.266	37.0844	1280	37.0844	0	0	0	0	0	0	37.0844	1280	100
2000	1270	100.267	37.059	1270	37.059	0	0	0	0	0	0	37.059	1270	100					0
2000	1260	100.267	37.0333	1260	37.0306	0	0	0	0	0.002661	0	37.0333	1260	99.9928					0.00718543
2000	1250	100.268	37.0073	1250	36.9998	0	0	0	0	0.007547	0	37.0073	1250	99.9796					0.0203933
2000	1240	100.269	36.9814	1240	36.9688	0	0	0	0	0.012577	0	36.9814	1240	99.966					0.034009
2000	1230	100.27	36.9556	1230	36.9378	0	0	0	0	0.0178	0	36.9556	1230	99.9518					0.048166
2000	1220	100.271	36.9297	1220	36.9064	0	0	0	0	0.023275	0	36.9297	1220	99.937					0.0630251
2000	1210	100.272	36.9039	1210	36.8748	0	0	0	0	0.029076	0	36.9039	1210	99.9212				0	0.0787884
2000	1200	100.273	36.8536	1200	36.1467	0	0	0	0.673113	0.033721	0	36.8536	1200	98.082		0		1.82645	0.0915
2000	1190	100.267	36.4106	1190	30.9079	0	2.04909	0	3.41334	0.040261	0	36.4106	1190	84.8871		5.62772	0	9.37456	0.110575
2000	1180	100.262	36.0201	1180	26.6097	0	3.45407	0.439694	5.46816	0.048466	0	36.0201	1180	73.8746		9.58928	1.22069	15.1809	0.134553
2000	1170	100.258	35.6965	1170	23.1535	0	4.39759	1.01735	7.07067	0.057377	0	35.6965	1170	64.8621		12.3194	2.85001	19.8078	0.160736
2000	1160	100.256	35.4234	1160	20.2945	0	5.17215	1.518	8.37128	0.067489	0	35.4234	1160	57.2912		14.6009	4.28531	23.6321	0.190521
2000	1150	100.254	35.187	1150	17.8706	0	5.81957	1.97165	9.44506	0.080065	0	35.187	1150	50.7876		16.539	5.60336	26.8425	0.227541
2000	1140	100.253	34.9783	1140	15.7735	0	6.36851	2.396	10.3429	0.097329	0	34.9783	1140	45.0952		18.207	6.84997	29.5696	0.278255
2000	1130	100.254	34.7915	1130	13.9262	0	6.83739	2.80249	11.1021	0.123297	0	34.7915	1130	40.0277		19.6525	8.05512	31.9103	0.354389
2000	1120	100.256	34.6232	1120	12.2737	0	7.23548	3.19766	11.7524	0.163905	0	34.6232	1120	35.4495		20.8978	9.2356	33.9437	0.473397
2000	1110	100.261	34.4729	1110	10.7901	0	7.56389	3.57753	12.3184	0.223016	0	34.4729	1110	31.3001		21.9416	10.3778	35.7336	0.646932
2000	1100	100.266	34.3429	1100	9.48937	0	7.82086	3.92211	12.8162	0.294373	0	34.3429	1100	27.6312		22.7729	11.4204	37.3183	0.857158
2000	1090	100.271	34.2347	1090	8.39756	0	8.01191	4.21005	13.2519	0.363263	0	34.2347	1090	24.5294		23.4029	12.2976	38.709	1.0611
2000	1080	100.273	34.1459	1080	7.50827	0	8.15086	4.43821	13.6289	0.419697	0	34.1459	1080	21.9888		23.8707	12.9978	39.9136	1.22913
2000	1070	100.274	34.0725	1070	6.78774	0	8.25231	4.61695	13.9533	0.462143	0	34.0725	1070	19.9215		24.2199	13.5504	40.9519	1.35635
2000	1060	100.273	34.0105	1060	6.1984	0	8.32745	4.75861	14.2332	0.492869	0	34.0105	1060	18.2249		24.4849	13.9916	41.8494	1.44917
2000	1050	100.271	33.9571	1050	5.70934	0	8.38409	4.87298	14.476	0.514655	0	33.9571	1050	16.8134		24.6903	14.3504	42.6303	1.5156
2000	1040	100.269	33.9101	1040	5.29739	0	8.42757	4.96706	14.6882	0.529792	0	33.9101	1040	15.6219		24.8527	14.6478	43.3153	1.56234
2000	1030	100.266	33.868	1030	4.94551	0	8.4616	5.04576	14.8752	0.539972	0	33.868	1030	14.6023		24.984	14.8983	43.921	1.59434
2000	1020	100.263	33.8298	1020	4.64116	0	8.48878	5.11251	15.041	0.546407	0	33.8298	1020	13.7191		25.0926	15.1124	44.4606	1.61516
2000	1010	100.259	33.7946	1010	4.37494	0	8.51102	5.16979	15.1889	0.54996	0	33.7946	1010	12.9457		25.1845	15.2977	44.9448	1.62736
2000	1000	100.256	33.7619	1000	4.13978	0	8.5297	5.21943	15.3218	0.551241	0	33.7619	1000	12.2617		25.2643	15.4595	45.3818	1.63273
2000	990	100.252	33.7312	990	3.93025	0	8.54588	5.26279	15.4416	0.550687	0	33.7312	990	11.6516		25.3352	15.6021	45.7785	1.63257
2000	980	100.248	33.7022	980	3.74208	0	8.56036	5.30091	15.5502	0.54861	0	33.7022	980	11.1034		25.4	15.7287	46.1401	1.62782
2000	970	100.245	33.6746	970	3.57193	0	8.57379	5.33463	15.649	0.54523	0	33.6746	970	10.6072		25.4607	15.8417	46.4712	1.61912
2000	960	100.241	33.648	960	3.41709	0	8.58668	5.36459	15.739	0.5407	0	33.648	960	10.1554		25.5191	15.9433	46.7753	1.60693
2000	950	100.237	33.6224	950	3.27536	0	8.59948	5.39133	15.8211	0.535122	0	33.6224	950	9.74159		25.5766	16.0349	47.0553	1.59156
2000	940	100.232	33.6002	940	3.14337	0.042381	8.56938	5.41404	15.9074	0.523631	0	33.6002	940	9.35523		25.504	16.1131	47.3431	1.55842
2000	930	100.227	33.5772	930	3.02266	0.062736	8.56313	5.43441	15.9807	0.513565	0	33.5772	930	9.00213		25.5028	16.1848	47.5939	1.52951
2000	920	100.223	33.5546	920	2.91091	0.081029	8.56042	5.45248	16.0471	0.502666	0	33.5546	920	8.67515		25.5119	16.2496	47.8238	1.49805
2000	910	100.219	33.5323	910	2.80695	0.09755	8.56121	5.46859	16.1071	0.49087	0	33.5323	910	8.37088		25.5312	16.3084	48.0347	1.46387
2000	900	100.213	33.5065	900	2.68331	0.114657	8.5814	5.47955	16.1747	0.454512	0.018369	33.5065	900	8.00834		25.6112	16.3537	48.2733	1.35649
Title:	B2	Barnes	et	al	2010	table	5	n=15
Solid	Composition:
Pressure	Temperature	mass	SiO2	TiO2	Al2O3	Fe2O3	Cr2O3	FeO	MnO	MgO	CaO	Na2O	K2O	H2O
2000	1600	0	---
2000	1600	0	---
2000	1590	0	---
2000	1580	0	---
2000	1570	0	---
2000	1560	0	---
2000	1550	0	---
2000	1540	0	---
2000	1530	0	---
2000	1520	0	---
2000	1510	0	---
2000	1500	0	---
2000	1490	0	---
2000	1480	0	---
2000	1470	0	---
2000	1460	0	---
2000	1450	0	---
2000	1440	0	---
2000	1430	0	---
2000	1420	0	---
2000	1410	0	---
2000	1400	0	---
2000	1390	0	---
2000	1380	0	---
2000	1370	0	---
2000	1360	0	---
2000	1350	0	---
2000	1340	0	---
2000	1330	0	---
2000	1320	0	---
2000	1310	0	---
2000	1300	0	---
2000	1290	0	---
2000	1280	0	---
2000	1270	0	---
2000	1260	0.011629	-3.80919e-11	0.689151	19.538	14.4293	35.6272	18.6975	0	11.0189	0	0	0	0
2000	1250	0.032907	-2.70811e-11	0.715875	20.2059	14.7245	34.5587	18.6896	0	11.1054	0	0	0	0
2000	1240	0.0547	3.81097e-12	0.743015	20.9216	15.0164	33.4425	18.6748	0	11.2017	0	0	0	0
2000	1230	0.077202	6.07541e-13	0.770341	21.6904	15.3023	32.2762	18.6517	0	11.309	0	0	0	0
2000	1220	0.100647	1.13915e-11	0.797553	22.5185	15.5786	31.0577	18.6189	0	11.4288	0	0	0	0
2000	1210	0.125319	1.58026e-12	0.824255	23.4126	15.8412	29.7847	18.5745	0	11.5628	0	0	0	0
2000	1200	1.94521	44.9209	0.0672043	32.3157	1.2266	2.16957	1.39804	0	0.860663	14.7344	2.27133	0.0356054	0
2000	1190	15.9949	49.7426	0.050018	20.4316	0.704212	0.32339	5.73951	0	9.24273	12.2137	1.52534	0.0268443	0
2000	1180	27.5828	50.0488	0.0646844	19.0796	0.768459	0.221616	6.37702	0	9.55077	12.3449	1.51436	0.029849	0
2000	1170	36.9393	50.1501	0.0809019	18.4291	0.841073	0.187234	6.88474	0	9.49922	12.3476	1.54621	0.0338063	0
2000	1160	44.7175	50.1837	0.0989653	18.0017	0.915178	0.169782	7.37384	0	9.35951	12.2733	1.58595	0.0381415	0
2000	1150	51.3535	50.1741	0.120982	17.6623	0.995538	0.159004	7.85779	0	9.19043	12.1732	1.62405	0.0425928	0
2000	1140	57.1412	50.1257	0.149635	17.3652	1.08682	0.151444	8.34116	0	9.01118	12.0643	1.65757	0.0469906	0
2000	1130	62.2925	50.0334	0.189135	17.0905	1.19525	0.14555	8.8263	0	8.82944	11.9537	1.68542	0.0511758	0
2000	1120	66.9611	49.8892	0.244783	16.8295	1.32673	0.140402	9.31306	0	8.64859	11.8453	1.7074	0.0549935	0
2000	1110	71.213	49.698	0.317832	16.5854	1.47767	0.135427	9.78886	0	8.47176	11.742	1.72474	0.0583587	0
2000	1100	74.9803	49.4962	0.398296	16.3742	1.62554	0.130594	10.2195	0	8.30564	11.6481	1.74051	0.0613587	0
2000	1090	78.151	49.3312	0.470859	16.2101	1.74215	0.126299	10.5716	0	8.15853	11.5676	1.75739	0.0641924	0
2000	1080	80.7222	49.2215	0.528307	16.0915	1.81712	0.122779	10.841	0	8.03406	11.5012	1.77559	0.0669823	0
2000	1070	82.7883	49.1596	0.571684	16.0074	1.85625	0.119982	11.0436	0	7.9306	11.447	1.79409	0.0697471	0
2000	1060	84.4617	49.1318	0.604426	15.9471	1.86939	0.117759	11.1979	0	7.8445	11.4027	1.81197	0.0724687	0
2000	1050	85.8363	49.1266	0.629587	15.903	1.86483	0.115969	11.3179	0	7.77223	11.366	1.82871	0.0751294	0
2000	1040	86.9829	49.1361	0.649365	15.87	1.84844	0.114502	11.4137	0	7.71086	11.3352	1.84413	0.0777193	0
2000	1030	87.953	49.155	0.66526	15.8447	1.8242	0.113281	11.492	0	7.65814	11.309	1.85821	0.0802351	0
2000	1020	88.7844	49.1799	0.678295	15.825	1.79475	0.112249	11.5574	0	7.61235	11.2864	1.87101	0.0826778	0
2000	1010	89.5053	49.2087	0.689173	15.8093	1.76189	0.111365	11.613	0	7.57218	11.2666	1.88264	0.0850512	0
2000	1000	90.1367	49.2399	0.698391	15.7967	1.7268	0.110599	11.6613	0	7.53662	11.2492	1.89321	0.0873602	0
2000	990	90.6948	49.2724	0.706305	15.7863	1.6903	0.109927	11.7039	0	7.50487	11.2336	1.90281	0.08961	0
2000	980	91.1921	49.3057	0.713176	15.7777	1.65294	0.109332	11.7419	0	7.47633	11.2195	1.91154	0.0918066	0
2000	970	91.6385	49.3394	0.719201	15.7705	1.61509	0.108802	11.7765	0	7.45049	11.2067	1.9195	0.0939557	0
2000	960	92.0417	49.373	0.724529	15.7643	1.57701	0.108324	11.8082	0	7.42695	11.1949	1.92674	0.0960632	0
2000	950	92.4081	49.4066	0.729276	15.759	1.53884	0.107891	11.8376	0	7.4054	11.184	1.93334	0.098135	0
2000	940	92.7598	49.4194	0.733936	15.7565	1.48283	0.107473	11.8842	0.0191888	7.38504	11.1735	1.93834	0.0995496	0
2000	930	93.0737	49.4426	0.737989	15.7536	1.43622	0.107101	11.9189	0.028796	7.36649	11.1639	1.9433	0.101203	0
2000	920	93.3623	49.4663	0.741675	15.7509	1.39063	0.106758	11.9513	0.0376791	7.34929	11.1548	1.94781	0.102827	0
2000	910	93.6288	49.4905	0.745042	15.7486	1.34594	0.106439	11.9818	0.0459261	7.33327	11.1462	1.9519	0.104427	0
2000	900	93.9407	49.534	0.750058	15.7434	1.28861	0.10605	12.0142	0.0559636	7.31374	11.1332	1.95408	0.106649	0
Title:	B2	Barnes	et	al	2010	table	5	n=15
Bulk	Composition:
Pressure	Temperature	mass	SiO2	TiO2	Al2O3	Fe2O3	Cr2O3	FeO	MnO	MgO	CaO	Na2O	K2O	H2O
2000	1600	100.262	50.6575	0.758017	15.659	1.71819	0.0997391	10.9702	0.189504	6.89197	10.6721	1.93494	0.249348	0.199478
2000	1600	100.262	50.6575	0.758017	15.659	1.71819	0.0997391	10.9702	0.189504	6.89197	10.6721	1.93494	0.249348	0.199478
2000	1590	100.261	50.6575	0.758018	15.6591	1.71698	0.0997392	10.9713	0.189504	6.89198	10.6721	1.93494	0.249348	0.199478
2000	1580	100.261	50.6576	0.758019	15.6591	1.7159	0.0997393	10.9723	0.189505	6.89199	10.6721	1.93494	0.249348	0.199479
2000	1570	100.261	50.6576	0.75802	15.6591	1.71496	0.0997394	10.9732	0.189505	6.89199	10.6721	1.93494	0.249349	0.199479
2000	1560	100.261	50.6577	0.75802	15.6591	1.71415	0.0997395	10.9739	0.189505	6.892	10.6721	1.93495	0.249349	0.199479
2000	1550	100.261	50.6577	0.758021	15.6591	1.71349	0.0997396	10.9745	0.189505	6.892	10.6721	1.93495	0.249349	0.199479
2000	1540	100.261	50.6577	0.758021	15.6591	1.71298	0.0997396	10.975	0.189505	6.89201	10.6721	1.93495	0.249349	0.199479
2000	1530	100.261	50.6578	0.758021	15.6591	1.71261	0.0997397	10.9753	0.189505	6.89201	10.6721	1.93495	0.249349	0.199479
2000	1520	100.261	50.6578	0.758021	15.6591	1.71239	0.0997397	10.9755	0.189505	6.89201	10.6721	1.93495	0.249349	0.199479
2000	1510	100.261	50.6578	0.758022	15.6591	1.71233	0.0997397	10.9756	0.189505	6.89201	10.6721	1.93495	0.249349	0.199479
2000	1500	100.261	50.6578	0.758021	15.6591	1.71243	0.0997397	10.9755	0.189505	6.89201	10.6721	1.93495	0.249349	0.199479
2000	1490	100.261	50.6578	0.758021	15.6591	1.71269	0.0997396	10.9752	0.189505	6.89201	10.6721	1.93495	0.249349	0.199479
2000	1480	100.261	50.6577	0.758021	15.6591	1.71312	0.0997396	10.9748	0.189505	6.89201	10.6721	1.93495	0.249349	0.199479
2000	1470	100.261	50.6577	0.75802	15.6591	1.71372	0.0997395	10.9743	0.189505	6.892	10.6721	1.93495	0.249349	0.199479
2000	1460	100.261	50.6577	0.75802	15.6591	1.71449	0.0997395	10.9736	0.189505	6.892	10.6721	1.93495	0.249349	0.199479
2000	1450	100.261	50.6576	0.758019	15.6591	1.71544	0.0997394	10.9727	0.189505	6.89199	10.6721	1.93494	0.249348	0.199479
2000	1440	100.261	50.6576	0.758018	15.6591	1.71658	0.0997393	10.9717	0.189505	6.89198	10.6721	1.93494	0.249348	0.199479
2000	1430	100.262	50.6575	0.758017	15.659	1.7179	0.0997391	10.9705	0.189504	6.89197	10.6721	1.93494	0.249348	0.199478
2000	1420	100.262	50.6574	0.758016	15.659	1.71941	0.099739	10.9691	0.189504	6.89196	10.6721	1.93494	0.249347	0.199478
2000	1410	100.262	50.6573	0.758015	15.659	1.72112	0.0997388	10.9675	0.189504	6.89195	10.6721	1.93493	0.249347	0.199478
2000	1400	100.262	50.6572	0.758013	15.659	1.72303	0.0997386	10.9658	0.189503	6.89194	10.672	1.93493	0.249347	0.199477
2000	1390	100.262	50.6571	0.758012	15.6589	1.72515	0.0997384	10.9639	0.189503	6.89192	10.672	1.93492	0.249346	0.199477
2000	1380	100.263	50.657	0.75801	15.6589	1.72748	0.0997382	10.9617	0.189503	6.89191	10.672	1.93492	0.249345	0.199476
2000	1370	100.263	50.6569	0.758008	15.6589	1.73003	0.0997379	10.9594	0.189502	6.89189	10.672	1.93492	0.249345	0.199476
2000	1360	100.263	50.6567	0.758006	15.6588	1.7328	0.0997376	10.9569	0.189501	6.89187	10.6719	1.93491	0.249344	0.199475
2000	1350	100.263	50.6566	0.758004	15.6588	1.7358	0.0997373	10.9541	0.189501	6.89185	10.6719	1.9349	0.249343	0.199475
2000	1340	100.264	50.6564	0.758001	15.6587	1.73905	0.099737	10.9512	0.1895	6.89183	10.6719	1.9349	0.249343	0.199474
2000	1330	100.264	50.6562	0.757999	15.6587	1.74253	0.0997367	10.948	0.1895	6.8918	10.6718	1.93489	0.249342	0.199473
2000	1320	100.264	50.6561	0.757996	15.6586	1.74627	0.0997363	10.9446	0.189499	6.89178	10.6718	1.93488	0.249341	0.199473
2000	1310	100.265	50.6559	0.757993	15.6585	1.75026	0.0997359	10.941	0.189498	6.89175	10.6717	1.93488	0.24934	0.199472
2000	1300	100.265	50.6556	0.757989	15.6585	1.75452	0.0997355	10.9371	0.189497	6.89172	10.6717	1.93487	0.249339	0.199471
2000	1290	100.266	50.6554	0.757986	15.6584	1.75905	0.099735	10.9329	0.189496	6.89169	10.6716	1.93486	0.249337	0.19947
2000	1280	100.266	50.6552	0.757982	15.6583	1.76386	0.0997345	10.9285	0.189496	6.89166	10.6716	1.93485	0.249336	0.199469
2000	1270	100.267	50.6549	0.757978	15.6582	1.76897	0.099734	10.9239	0.189495	6.89162	10.6715	1.93484	0.249335	0.199468
2000	1260	100.267	50.6546	0.757973	15.6581	1.77567	0.0997333	10.9178	0.189493	6.89157	10.6715	1.93483	0.249333	0.199467
2000	1250	100.268	50.6541	0.757967	15.658	1.78385	0.0997325	10.9103	0.189492	6.89152	10.6714	1.93481	0.249331	0.199465
2000	1240	100.269	50.6537	0.757961	15.6579	1.79252	0.0997317	10.9024	0.18949	6.89146	10.6713	1.93479	0.249329	0.199463
2000	1230	100.27	50.6532	0.757954	15.6577	1.80172	0.0997307	10.894	0.189488	6.89139	10.6712	1.93478	0.249327	0.199461
2000	1220	100.271	50.6527	0.757946	15.6576	1.81149	0.0997298	10.8851	0.189487	6.89133	10.6711	1.93476	0.249324	0.19946
2000	1210	100.272	50.6522	0.757938	15.6574	1.82186	0.0997287	10.8756	0.189485	6.89125	10.671	1.93474	0.249322	0.199457
2000	1200	100.273	50.6519	0.757934	15.6573	1.82739	0.0997282	10.8706	0.189483	6.89122	10.6709	1.93473	0.24932	0.199456
2000	1190	100.267	50.6548	0.757977	15.6582	1.77103	0.0997338	10.922	0.189494	6.89161	10.6715	1.93484	0.249335	0.199468
2000	1180	100.262	50.6572	0.758013	15.6589	1.72394	0.0997385	10.965	0.189503	6.89193	10.672	1.93493	0.249346	0.199477
2000	1170	100.258	50.6591	0.758041	15.6595	1.68693	0.0997422	10.9987	0.18951	6.89219	10.6724	1.935	0.249356	0.199484
2000	1160	100.256	50.6605	0.758063	15.66	1.65841	0.0997451	11.0247	0.189516	6.89238	10.6727	1.93505	0.249363	0.19949
2000	1150	100.254	50.6615	0.758077	15.6603	1.6391	0.099747	11.0424	0.189519	6.89252	10.6729	1.93509	0.249368	0.199494
2000	1140	100.253	50.6619	0.758083	15.6604	1.63105	0.0997478	11.0497	0.189521	6.89257	10.673	1.93511	0.24937	0.199496
2000	1130	100.254	50.6616	0.758078	15.6603	1.63801	0.0997471	11.0434	0.18952	6.89253	10.6729	1.93509	0.249368	0.199494
2000	1120	100.256	50.6602	0.758058	15.6599	1.66453	0.0997445	11.0192	0.189514	6.89234	10.6727	1.93504	0.249361	0.199489
2000	1110	100.261	50.6579	0.758023	15.6592	1.71072	0.0997398	10.977	0.189506	6.89202	10.6722	1.93495	0.24935	0.19948
2000	1100	100.266	50.6551	0.757981	15.6583	1.76514	0.0997344	10.9274	0.189495	6.89165	10.6716	1.93485	0.249336	0.199469
2000	1090	100.271	50.6528	0.757947	15.6576	1.8099	0.0997299	10.8865	0.189487	6.89134	10.6711	1.93476	0.249325	0.19946
2000	1080	100.273	50.6515	0.757928	15.6572	1.83529	0.0997274	10.8634	0.189482	6.89116	10.6708	1.93471	0.249318	0.199455
2000	1070	100.274	50.6512	0.757923	15.6571	1.84182	0.0997267	10.8574	0.189481	6.89112	10.6708	1.9347	0.249317	0.199453
2000	1060	100.273	50.6516	0.757929	15.6572	1.83385	0.0997275	10.8647	0.189482	6.89117	10.6708	1.93471	0.249319	0.199455
2000	1050	100.271	50.6525	0.757943	15.6575	1.81568	0.0997293	10.8813	0.189486	6.8913	10.671	1.93475	0.249323	0.199459
2000	1040	100.269	50.6538	0.757962	15.6579	1.79061	0.0997318	10.9041	0.18949	6.89147	10.6713	1.9348	0.24933	0.199464
2000	1030	100.266	50.6553	0.757985	15.6584	1.76099	0.0997348	10.9312	0.189496	6.89167	10.6716	1.93486	0.249337	0.19947
2000	1020	100.263	50.657	0.758009	15.6589	1.72841	0.0997381	10.9609	0.189502	6.8919	10.672	1.93492	0.249345	0.199476
2000	1010	100.259	50.6587	0.758036	15.6594	1.69395	0.0997415	10.9923	0.189509	6.89214	10.6723	1.93499	0.249354	0.199483
2000	1000	100.256	50.6605	0.758063	15.66	1.65836	0.0997451	11.0248	0.189516	6.89238	10.6727	1.93505	0.249363	0.19949
2000	990	100.252	50.6624	0.75809	15.6605	1.62213	0.0997487	11.0579	0.189523	6.89264	10.6731	1.93512	0.249372	0.199497
2000	980	100.248	50.6642	0.758118	15.6611	1.5856	0.0997524	11.0912	0.189529	6.89289	10.6735	1.9352	0.249381	0.199505
2000	970	100.245	50.6661	0.758146	15.6617	1.54898	0.099756	11.1246	0.189536	6.89314	10.6739	1.93527	0.24939	0.199512
2000	960	100.241	50.6679	0.758174	15.6623	1.51241	0.0997597	11.158	0.189543	6.89339	10.6743	1.93534	0.249399	0.199519
2000	950	100.237	50.6698	0.758201	15.6628	1.47598	0.0997633	11.1912	0.18955	6.89365	10.6747	1.93541	0.249408	0.199527
2000	940	100.232	50.6725	0.758242	15.6637	1.42268	0.0997687	11.2398	0.18956	6.89401	10.6752	1.93551	0.249422	0.199537
2000	930	100.227	50.6748	0.758276	15.6644	1.37843	0.0997731	11.2802	0.189569	6.89432	10.6757	1.9356	0.249433	0.199546
2000	920	100.223	50.677	0.758308	15.6651	1.33522	0.0997774	11.3196	0.189577	6.89462	10.6762	1.93568	0.249444	0.199555
2000	910	100.219	50.6791	0.758341	15.6657	1.2929	0.0997817	11.3582	0.189585	6.89491	10.6766	1.93576	0.249454	0.199563
2000	900	100.213	50.6818	0.758381	15.6666	1.23958	0.099787	11.4069	0.189595	6.89528	10.6772	1.93587	0.249467	0.199574
