# Supplementary material for: Monomineralic anorthosites in layered intrusions are indicators of the magma chamber replenishment by plagioclase-only-saturated melts
Source: Sci Rep. 2020 Mar 2;10:3839. doi: 10.1038/s41598-020-60778-w (PMC7052229; doi:10.1038/s41598-020-60778-w)
Supplement: Supplementary file 6 — Supplemental information 6. [file 41598_2020_60778_MOESM6_ESM.xlsx]

## Sheet: 1 barr
Title:	Composition 1a, isobaric run, 1 barr (or 0.001 kbar), FMQ
System	Thermodynamic	Data:
Pressure	Temperature	mass	F	phi	S	H	V	Cp	dVdP*10^6	dVdT*10^6	fO2(absolute)	fO2-(QFM)	rhol	rhos	viscosity	aH2O	chisqr
1	1600	100.034	0.995249	0.009511	309.506	-1.22618e+06	4148.27	151.797	-4.10867e+09	2.19595e+06	-4.759	0	2.52345	0.000116	1.54	1.00036	0
1	1600	100.034	0.995249	0.009511	309.506	-1.22618e+06	4148.27	151.797	-4.10867e+09	2.19595e+06	-4.759	0	2.52345	0.000116	1.54	1.00036	0
1	1590	100.034	0.995249	0.009557	308.693	-1.2277e+06	4125.95	151.794	-4.08637e+09	2.19576e+06	-4.829	0	2.52483	0.000116	1.572	1.00036	0
1	1580	100.034	0.99525	0.009604	307.876	-1.22921e+06	4103.63	151.792	-4.06407e+09	2.19557e+06	-4.899	0	2.52622	0.000117	1.605	1.00036	0
1	1570	100.034	0.99525	0.009651	307.055	-1.23073e+06	4081.3	151.79	-4.04177e+09	2.19537e+06	-4.971	0	2.5276	0.000118	1.638	1.00036	0
1	1560	100.034	0.995251	0.009699	306.229	-1.23225e+06	4058.98	151.787	-4.01947e+09	2.19517e+06	-5.043	0	2.52899	0.000118	1.671	1.00036	0
1	1550	100.034	0.995251	0.009747	305.399	-1.23377e+06	4036.64	151.785	-3.99716e+09	2.19497e+06	-5.116	0	2.53038	0.000119	1.705	1.00036	0
1	1540	100.034	0.995252	0.009796	304.564	-1.23528e+06	4014.31	151.783	-3.97485e+09	2.19476e+06	-5.19	0	2.53177	0.000119	1.739	1.00036	0
1	1530	100.034	0.995252	0.009845	303.725	-1.2368e+06	3991.97	151.781	-3.95254e+09	2.19455e+06	-5.265	0	2.53315	0.00012	1.773	1.00036	0
1	1520	100.034	0.995253	0.009895	302.881	-1.23832e+06	3969.63	151.778	-3.93022e+09	2.19433e+06	-5.341	0	2.53455	0.000121	1.808	1.00036	0
1	1510	100.034	0.995253	0.009946	302.032	-1.23984e+06	3947.28	151.776	-3.9079e+09	2.19411e+06	-5.417	0	2.53594	0.000122	1.843	1.00036	0
1	1500	100.034	0.995254	0.009997	301.178	-1.24136e+06	3924.93	151.774	-3.88558e+09	2.19389e+06	-5.494	0	2.53733	0.000122	1.879	1.00036	0
1	1490	100.034	0.995254	0.010049	300.32	-1.24287e+06	3902.58	151.772	-3.86325e+09	2.19366e+06	-5.573	0	2.53872	0.000123	1.915	1.00036	0
1	1480	100.034	0.995255	0.010101	299.457	-1.24439e+06	3880.23	151.77	-3.84092e+09	2.19343e+06	-5.652	0	2.54012	0.000124	1.951	1.00036	0
1	1470	100.034	0.995255	0.010154	298.589	-1.24591e+06	3857.87	151.768	-3.81859e+09	2.19319e+06	-5.732	0	2.54152	0.000124	1.988	1.00036	0
1	1460	100.034	0.995256	0.010208	297.716	-1.24743e+06	3835.5	151.766	-3.79625e+09	2.19295e+06	-5.813	0	2.54291	0.000125	2.025	1.00036	0
1	1450	100.034	0.995256	0.010262	296.838	-1.24895e+06	3813.14	151.764	-3.77391e+09	2.1927e+06	-5.894	0	2.54431	0.000126	2.063	1.00036	0
1	1440	100.035	0.995257	0.010317	295.955	-1.25047e+06	3790.77	151.762	-3.75156e+09	2.19245e+06	-5.977	0	2.54571	0.000126	2.101	1.00036	0
1	1430	100.035	0.995257	0.010372	295.066	-1.25199e+06	3768.39	151.76	-3.72921e+09	2.19219e+06	-6.061	0	2.54712	0.000127	2.139	1.00036	0
1	1420	100.035	0.995258	0.010429	294.173	-1.2535e+06	3746.01	151.758	-3.70686e+09	2.19192e+06	-6.146	0	2.54852	0.000128	2.178	1.00036	0
1	1410	100.035	0.995259	0.010486	293.274	-1.25502e+06	3723.63	151.756	-3.6845e+09	2.19166e+06	-6.232	0	2.54992	0.000129	2.218	1.00036	0
1	1400	100.035	0.995259	0.010543	292.37	-1.25654e+06	3701.24	151.754	-3.66214e+09	2.19138e+06	-6.318	0	2.55133	0.000129	2.258	1.00036	0
1	1390	100.035	0.99526	0.010602	291.461	-1.25806e+06	3678.85	151.752	-3.63978e+09	2.1911e+06	-6.406	0	2.55273	0.00013	2.298	1.00036	0
1	1380	100.035	0.99526	0.010661	290.546	-1.25958e+06	3656.46	151.75	-3.61741e+09	2.19082e+06	-6.495	0	2.55414	0.000131	2.339	1.00036	0
1	1370	100.035	0.995261	0.010721	289.626	-1.2611e+06	3634.06	151.748	-3.59504e+09	2.19053e+06	-6.585	0	2.55555	0.000132	2.38	1.00036	0
1	1360	100.036	0.995262	0.010781	288.7	-1.26262e+06	3611.65	151.747	-3.57266e+09	2.19023e+06	-6.676	0	2.55695	0.000133	2.422	1.00036	0
1	1350	100.036	0.995262	0.010842	287.768	-1.26414e+06	3589.24	151.745	-3.55028e+09	2.18992e+06	-6.768	0	2.55836	0.000133	2.465	1.00036	0
1	1340	100.036	0.995263	0.010905	286.831	-1.26566e+06	3566.83	151.743	-3.52789e+09	2.18961e+06	-6.862	0	2.55978	0.000134	2.508	1.00036	0
1	1330	100.036	0.995264	0.010968	285.888	-1.26718e+06	3544.41	151.742	-3.5055e+09	2.1893e+06	-6.956	0	2.56119	0.000135	2.551	1.00036	0
1	1320	100.036	0.995265	0.011031	284.939	-1.2687e+06	3521.99	151.74	-3.4831e+09	2.18897e+06	-7.052	0	2.5626	0.000136	2.595	1.00036	0
1	1310	100.036	0.995265	0.011096	283.984	-1.27022e+06	3499.56	151.739	-3.4607e+09	2.18864e+06	-7.149	0	2.56401	0.000137	2.64	1.00036	0
1	1300	100.037	0.995266	0.011161	283.023	-1.27174e+06	3477.13	151.737	-3.43829e+09	2.1883e+06	-7.247	0	2.56543	0.000138	2.685	1.00036	0
1	1290	100.037	0.995267	0.011228	282.055	-1.27326e+06	3454.69	151.736	-3.41588e+09	2.18796e+06	-7.346	0	2.56685	0.000139	2.731	1.00036	0
1	1280	100.037	0.995268	0.011295	281.082	-1.27478e+06	3432.25	151.734	-3.39347e+09	2.1876e+06	-7.447	0	2.56826	0.00014	2.777	1.00035	0
1	1270	100.038	0.995268	0.011363	280.103	-1.27631e+06	3409.8	151.733	-3.37104e+09	2.18724e+06	-7.549	0	2.56968	0.00014	2.824	1.00035	0
1	1260	100.038	0.995269	0.011432	279.117	-1.27783e+06	3387.35	151.732	-3.34862e+09	2.18687e+06	-7.652	0	2.5711	0.000141	2.871	1.00035	0
1	1250	100.038	0.99527	0.011502	278.125	-1.27935e+06	3364.89	151.73	-3.32618e+09	2.18649e+06	-7.757	0	2.57252	0.000142	2.92	1.00035	0
1	1240	100.038	0.995271	0.011573	277.126	-1.28087e+06	3342.42	151.729	-3.30375e+09	2.18611e+06	-7.863	0	2.57394	0.000143	2.968	1.00035	0
1	1230	100.038	0.955959	0.011099	275.238	-1.28372e+06	3343.79	150.655	-3.30522e+09	2.20158e+06	-7.97	0	2.57678	0.001332	3.004	1.00033	0
1	1220	100.038	0.914243	0.010592	273.306	-1.28661e+06	3346.53	149.517	-3.30806e+09	2.21817e+06	-8.079	0	2.5802	0.002591	3.034	1.00031	0
1	1210	100.038	0.875432	0.010125	271.446	-1.28937e+06	3347.41	148.458	-3.30904e+09	2.23374e+06	-8.19	0	2.58405	0.003761	3.061	1.00029	0
1	1200	100.032	0.682993	0.007734	266.103	-1.29716e+06	3421.58	139.28	-3.38385e+09	2.29946e+06	-8.302	0	2.58186	0.00934	3.222	1.00031	0
1	1190	100.025	0.542737	0.006067	261.998	-1.30307e+06	3469.09	135.574	-3.43182e+09	2.3478e+06	-8.415	0	2.57914	0.013265	3.388	1.00034	0
1	1180	100.019	0.442818	0.004919	258.828	-1.30757e+06	3495.85	132.971	-3.45893e+09	2.3825e+06	-8.53	0	2.57547	0.01602	3.556	1.00036	0
1	1170	100.012	0.368283	0.004084	256.24	-1.3112e+06	3509.34	131.043	-3.47269e+09	2.40846e+06	-8.646	0	2.57012	0.018077	3.734	1.00039	0
1	1160	100.005	0.303281	0.003372	253.905	-1.31444e+06	3517.13	129.333	-3.48071e+09	2.43079e+06	-8.765	0	2.55745	0.019877	3.975	1.00043	0
1	1150	99.9986	0.24845	0.002783	251.834	-1.31728e+06	3519.3	127.854	-3.4831e+09	2.44948e+06	-8.885	0	2.53694	0.021414	4.295	1.00045	0
1	1140	99.9934	0.211941	0.002395	250.141	-1.31959e+06	3512.59	126.854	-3.47653e+09	2.46213e+06	-9.006	0	2.5194	0.022488	4.597	1.00045	0
1	1130	99.9892	0.186132	0.002123	248.665	-1.32159e+06	3500.58	126.127	-3.46464e+09	2.47117e+06	-9.129	0	2.5043	0.023296	4.881	1.00046	0
1	1120	99.9857	0.166952	0.001923	247.325	-1.3234e+06	3485.26	125.565	-3.4494e+09	2.47795e+06	-9.254	0	2.49107	0.023945	5.153	1.00045	0
1	1110	99.9826	0.152123	0.001769	246.071	-1.32509e+06	3467.73	125.109	-3.43194e+09	2.48323e+06	-9.381	0	2.47931	0.02449	5.414	1.00044	0
1	1100	99.9799	0.140296	0.001648	244.877	-1.32669e+06	3448.67	124.725	-3.41294e+09	2.48746e+06	-9.51	0	2.46872	0.024965	5.667	1.00042	0
1	1090	99.9775	0.130629	0.001549	243.725	-1.32822e+06	3428.5	124.392	-3.39282e+09	2.49094e+06	-9.64	0	2.45909	0.025391	5.914	1.0004	0
1	1080	99.9754	0.12257	0.001468	242.604	-1.32971e+06	3407.49	124.096	-3.37186e+09	2.49386e+06	-9.773	0	2.45024	0.025782	6.156	1.00038	0
1	1070	99.9734	0.115745	0.001399	241.506	-1.33115e+06	3385.84	123.827	-3.35026e+09	2.49634e+06	-9.907	0	2.44207	0.026146	6.394	1.00036	0
1	1060	99.9716	0.109887	0.001342	240.424	-1.33257e+06	3363.69	123.579	-3.32815e+09	2.49848e+06	-10.044	0	2.43448	0.02649	6.629	1.00033	0
1	1050	99.9701	0.104898	0.001292	239.274	-1.33407e+06	3341.07	123.36	-3.30558e+09	2.5003e+06	-10.183	0	2.4285	0.026818	6.857	1.00031	0
1	1040	99.9687	0.100464	0.001249	238.114	-1.33557e+06	3318.15	123.157	-3.2827e+09	2.50193e+06	-10.323	0	2.42281	0.027135	7.089	1.00028	0
1	1030	99.9676	0.0964215	0.001211	237.067	-1.33692e+06	3295	122.933	-3.25959e+09	2.50339e+06	-10.466	0	2.41518	0.027447	7.347	1.00025	0
1	1020	99.9666	0.0928749	0.001178	236.027	-1.33826e+06	3271.6	122.72	-3.23621e+09	2.50467e+06	-10.611	0	2.4081	0.027751	7.603	1.00022	0
1	1010	99.9657	0.0897376	0.00115	234.988	-1.33958e+06	3247.98	122.834	-3.21263e+09	2.50582e+06	-10.758	0	2.40149	0.028048	7.859	1.00019	0
1	1000	99.9649	0.0869418	0.001125	233.952	-1.34089e+06	3224.19	122.639	-3.18887e+09	2.50685e+06	-10.908	0	2.39531	0.028341	8.113	1.00017	0
1	990	99.9641	0.0844346	0.001104	232.916	-1.34219e+06	3200.24	122.448	-3.16496e+09	2.50777e+06	-11.06	0	2.38951	0.028631	8.367	1.00014	0
1	980	99.9634	0.0821735	0.001085	231.879	-1.34348e+06	3176.17	122.262	-3.14092e+09	2.5086e+06	-11.214	0	2.38406	0.028918	8.621	1.00012	0
1	970	99.9627	0.0801243	0.001068	230.842	-1.34477e+06	3151.99	122.079	-3.11676e+09	2.50936e+06	-11.371	0	2.37891	0.029204	8.875	1.00011	0
1	960	99.9621	0.0529067	0.000708	229.487	-1.34643e+06	3140.23	121.625	-3.10504e+09	2.5202e+06	-11.531	0	2.3798	0.03017	9.01	1.00009	0
1	950	99.9618	0.0315637	0.000424	228.212	-1.34799e+06	3125.28	121.239	-3.09013e+09	2.52861e+06	-11.693	0	2.38222	0.030988	9.113	1.00008	0
1	940	99.9615	0.00736311	0.0001	226.894	-1.34959e+06	3111.17	120.813	-3.07605e+09	2.53785e+06	-11.857	0	2.37648	0.031897	9.321	1.00008	0
1	930	99.9611	0	0	225.795	-1.35091e+06	3089.11	120.589	-3.05403e+09	2.54064e+06	-12.025	0	0	0.032359	9.444	1	0
1	920	99.9608	0	0	224.781	-1.35212e+06	3063.71	120.449	-3.02864e+09	2.54067e+06	-12.195	0	0	0.032627	9.444	1	0
1	910	99.9605	0	0	223.759	-1.35333e+06	3038.3	120.308	-3.00326e+09	2.5407e+06	-12.368	0	0	0.0329	9.444	1	0
1	900	99.9601	0	0	222.73	-1.35454e+06	3012.89	120.167	-2.97788e+09	2.54074e+06	-12.544	0	0	0.033177	9.444	1	0
Title:	Testing
Liquid	Composition:
Pressure	Temperature	mass	SiO2	TiO2	Al2O3	Fe2O3	Cr2O3	FeO	MgO	CaO	Na2O	K2O	H2O
1	1600	99.5591	54.42	0.130576	20.0886	0.846278	0	4.71255	7.031	10.0443	2.51107	0.14062	0.0750639
1	1600	99.5591	54.42	0.130576	20.0886	0.846278	0	4.71255	7.031	10.0443	2.51107	0.14062	0.0750639
1	1590	99.5591	54.42	0.130576	20.0886	0.845871	0	4.71292	7.031	10.0443	2.51107	0.14062	0.075106
1	1580	99.5591	54.42	0.130576	20.0886	0.845531	0	4.71322	7.031	10.0443	2.51107	0.14062	0.0751488
1	1570	99.5591	54.4199	0.130576	20.0886	0.845259	0	4.71347	7.031	10.0443	2.51107	0.14062	0.0751926
1	1560	99.5591	54.4199	0.130576	20.0886	0.845056	0	4.71365	7.031	10.0443	2.51107	0.14062	0.0752371
1	1550	99.5591	54.4199	0.130576	20.0886	0.844925	0	4.71377	7.031	10.0443	2.51107	0.14062	0.0752825
1	1540	99.5592	54.4199	0.130576	20.0886	0.844866	0	4.71382	7.03099	10.0443	2.51107	0.14062	0.0753287
1	1530	99.5592	54.4199	0.130576	20.0885	0.844881	0	4.7138	7.03099	10.0443	2.51107	0.14062	0.0753759
1	1520	99.5593	54.4198	0.130575	20.0885	0.844972	0	4.71372	7.03099	10.0443	2.51107	0.14062	0.075424
1	1510	99.5593	54.4198	0.130575	20.0885	0.84514	0	4.71356	7.03098	10.0443	2.51107	0.14062	0.075473
1	1500	99.5594	54.4198	0.130575	20.0885	0.845388	0	4.71333	7.03098	10.0443	2.51106	0.14062	0.075523
1	1490	99.5595	54.4197	0.130575	20.0885	0.845717	0	4.71303	7.03097	10.0442	2.51106	0.140619	0.075574
1	1480	99.5596	54.4197	0.130575	20.0885	0.846129	0	4.71266	7.03096	10.0442	2.51106	0.140619	0.0756259
1	1470	99.5597	54.4196	0.130575	20.0884	0.846626	0	4.7122	7.03096	10.0442	2.51106	0.140619	0.0756789
1	1460	99.5598	54.4195	0.130575	20.0884	0.84721	0	4.71167	7.03095	10.0442	2.51105	0.140619	0.075733
1	1450	99.5599	54.4195	0.130575	20.0884	0.847883	0	4.71106	7.03094	10.0442	2.51105	0.140619	0.0757882
1	1440	99.5601	54.4194	0.130574	20.0884	0.848648	0	4.71036	7.03093	10.0442	2.51105	0.140619	0.0758445
1	1430	99.5602	54.4193	0.130574	20.0883	0.849506	0	4.70958	7.03092	10.0442	2.51104	0.140618	0.0759019
1	1420	99.5604	54.4192	0.130574	20.0883	0.850461	0	4.70872	7.03091	10.0442	2.51104	0.140618	0.0759605
1	1410	99.5605	54.4192	0.130574	20.0883	0.851514	0	4.70776	7.0309	10.0441	2.51104	0.140618	0.0760203
1	1400	99.5607	54.4191	0.130574	20.0882	0.852669	0	4.70671	7.03089	10.0441	2.51103	0.140618	0.0760813
1	1390	99.5609	54.419	0.130573	20.0882	0.853927	0	4.70557	7.03087	10.0441	2.51103	0.140617	0.0761436
1	1380	99.5611	54.4188	0.130573	20.0882	0.855292	0	4.70433	7.03086	10.0441	2.51102	0.140617	0.0762073
1	1370	99.5613	54.4187	0.130573	20.0881	0.856767	0	4.70299	7.03084	10.0441	2.51102	0.140617	0.0762722
1	1360	99.5615	54.4186	0.130573	20.0881	0.858354	0	4.70155	7.03083	10.044	2.51101	0.140617	0.0763385
1	1350	99.5618	54.4185	0.130572	20.088	0.860057	0	4.70001	7.03081	10.044	2.511	0.140616	0.0764063
1	1340	99.562	54.4183	0.130572	20.088	0.861878	0	4.69835	7.03079	10.044	2.511	0.140616	0.0764755
1	1330	99.5623	54.4182	0.130572	20.0879	0.863822	0	4.69659	7.03077	10.044	2.51099	0.140615	0.0765461
1	1320	99.5626	54.418	0.130571	20.0879	0.865892	0	4.69471	7.03076	10.0439	2.51098	0.140615	0.0766183
1	1310	99.5629	54.4179	0.130571	20.0878	0.868092	0	4.69272	7.03073	10.0439	2.51098	0.140615	0.0766921
1	1300	99.5632	54.4177	0.13057	20.0878	0.870424	0	4.6906	7.03071	10.0439	2.51097	0.140614	0.0767675
1	1290	99.5635	54.4175	0.13057	20.0877	0.872894	0	4.68836	7.03069	10.0438	2.51096	0.140614	0.0768446
1	1280	99.5638	54.4174	0.13057	20.0876	0.875506	0	4.68599	7.03067	10.0438	2.51095	0.140613	0.0769233
1	1270	99.5642	54.4172	0.130569	20.0875	0.878263	0	4.68349	7.03064	10.0438	2.51094	0.140613	0.0770038
1	1260	99.5646	54.417	0.130569	20.0875	0.881171	0	4.68085	7.03061	10.0437	2.51093	0.140612	0.0770862
1	1250	99.5649	54.4167	0.130568	20.0874	0.884234	0	4.67808	7.03059	10.0437	2.51092	0.140612	0.0771703
1	1240	99.5654	54.4165	0.130568	20.0873	0.887457	0	4.67515	7.03056	10.0437	2.51091	0.140611	0.0772564
1	1230	95.6326	54.676	0.135937	19.5448	0.923575	0	4.86775	7.31968	9.78918	2.52031	0.145872	0.0769202
1	1220	91.4593	54.9472	0.14214	18.9373	0.964703	0	5.09078	7.65367	9.51782	2.51801	0.151818	0.0764904
1	1210	87.5766	55.1924	0.148441	18.3408	1.00634	0	5.3175	7.993	9.26618	2.50169	0.157697	0.076022
1	1200	68.3211	56.1677	0.18871	17.3769	1.13732	0	5.96917	7.2414	9.0087	2.63632	0.197233	0.0765412
1	1190	54.2874	57.1502	0.235903	16.4676	1.24991	0	6.50763	6.51758	8.84765	2.7059	0.240689	0.0769739
1	1180	44.2901	58.1238	0.287695	15.6475	1.33291	0	6.87416	5.89113	8.76151	2.71897	0.285003	0.077326
1	1170	36.8328	59.1304	0.344575	14.9141	1.38467	0	7.05929	5.33746	8.72642	2.69518	0.330235	0.0776709
1	1160	30.3297	60.4531	0.413641	14.4035	1.36078	0	6.85249	4.79665	8.59905	2.65739	0.385074	0.0783306
1	1150	24.8447	62.1418	0.49367	14.1375	1.25062	0	6.22649	4.2847	8.34204	2.59291	0.450955	0.0792778
1	1140	21.1927	63.662	0.568715	13.8475	1.14907	0	5.65663	3.87207	8.15695	2.49727	0.509787	0.0799844
1	1130	18.6112	65.0351	0.639144	13.5479	1.05779	0	5.15132	3.52779	8.00855	2.38956	0.562348	0.0805357
1	1120	16.6928	66.2868	0.705689	13.2463	0.975802	0	4.70329	3.23306	7.87932	2.27904	0.609693	0.0809835
1	1110	15.2096	67.4388	0.769005	12.9469	0.901719	0	4.30327	2.97606	7.76003	2.17007	0.652743	0.0813594
1	1100	14.0268	68.5079	0.829586	12.6521	0.834275	0	3.94325	2.74895	7.64541	2.06462	0.692228	0.0816828
1	1090	13.0599	69.5066	0.887771	12.3636	0.772457	0	3.61696	2.54624	7.53215	1.9635	0.728719	0.0819667
1	1080	12.254	70.4447	0.943778	12.0827	0.715494	0	3.31964	2.36389	7.41792	1.86692	0.762658	0.0822197
1	1070	11.5714	71.3297	0.997734	11.8106	0.662811	0	3.04777	2.19882	7.30092	1.77481	0.794398	0.082448
1	1060	10.9856	72.1671	1.0497	11.5484	0.614003	0	2.79877	2.04853	7.17961	1.68697	0.824226	0.0826564
1	1050	10.4866	72.8896	1.08977	11.3503	0.587912	0	2.67023	1.88642	6.991	1.60015	0.851734	0.0828484
1	1040	10.0433	73.5818	1.12249	11.1766	0.565138	0	2.55977	1.73291	6.78382	1.51625	0.878259	0.0830418
1	1030	9.63903	74.3742	1.15413	11.0233	0.514414	0	2.31784	1.6201	6.57296	1.43405	0.905786	0.0832771
1	1020	9.28439	75.1246	1.18177	10.8743	0.468519	0	2.09991	1.51687	6.36301	1.35582	0.9317	0.0834966
1	1010	8.97068	75.8369	1.20559	10.7295	0.426964	0	1.90334	1.42203	6.15446	1.28137	0.956164	0.0837027
1	1000	8.69113	76.5146	1.22575	10.5886	0.389303	0	1.72578	1.33457	5.94775	1.21045	0.979318	0.0838972
1	990	8.44043	77.1606	1.24238	10.4515	0.355137	0	1.56516	1.25369	5.74326	1.14286	1.00128	0.0840819
1	980	8.21434	77.7776	1.25559	10.3181	0.324109	0	1.4197	1.17868	5.54131	1.07846	1.02216	0.0842582
1	970	8.00945	78.3677	1.26548	10.1884	0.295905	0	1.2878	1.10897	5.3422	1.01707	1.04204	0.0844274
1	960	5.28866	78.1224	1.65678	10.2967	0.274629	0	1.18283	1.04188	5.11868	0.919218	1.30341	0.083508
1	950	3.15516	77.6662	2.13579	10.4686	0.254918	0	1.08501	0.978733	4.88677	0.818304	1.62336	0.0823207
1	940	0.736027	77.6651	2.08022	10.7298	0.224183	0	0.938712	0.886481	4.48341	0.724121	2.18654	0.0814628
1	930	0	---
1	920	0	---
1	910	0	---
1	900	0	---
Title:	Testing
liquid_0	thermodynamic	data	and	composition:
Pressure	Temperature	mass	S	H	V	Cp	viscosity	SiO2	TiO2	Al2O3	Fe2O3	Cr2O3	FeO	MgO	CaO	Na2O	K2O	H2O
1	1600	99.5591	302.609	-1.22155e+06	39.4535	150.47	1.54	54.42	0.130576	20.0886	0.846278	0	4.71255	7.031	10.0443	2.51107	0.14062	0.0750639
1	1600	99.5591	302.609	-1.22155e+06	39.4535	150.47	1.54	54.42	0.130576	20.0886	0.846278	0	4.71255	7.031	10.0443	2.51107	0.14062	0.0750639
1	1590	99.5591	301.804	-1.22305e+06	39.4319	150.469	1.572	54.42	0.130576	20.0886	0.845871	0	4.71292	7.031	10.0443	2.51107	0.14062	0.075106
1	1580	99.5591	300.995	-1.22456e+06	39.4103	150.469	1.605	54.42	0.130576	20.0886	0.845531	0	4.71322	7.031	10.0443	2.51107	0.14062	0.0751488
1	1570	99.5591	300.181	-1.22606e+06	39.3887	150.469	1.638	54.4199	0.130576	20.0886	0.845259	0	4.71347	7.031	10.0443	2.51107	0.14062	0.0751926
1	1560	99.5591	299.363	-1.22757e+06	39.3672	150.469	1.671	54.4199	0.130576	20.0886	0.845056	0	4.71365	7.031	10.0443	2.51107	0.14062	0.0752371
1	1550	99.5591	298.541	-1.22907e+06	39.3456	150.469	1.705	54.4199	0.130576	20.0886	0.844925	0	4.71377	7.031	10.0443	2.51107	0.14062	0.0752825
1	1540	99.5592	297.714	-1.23058e+06	39.324	150.468	1.739	54.4199	0.130576	20.0886	0.844866	0	4.71382	7.03099	10.0443	2.51107	0.14062	0.0753287
1	1530	99.5592	296.882	-1.23208e+06	39.3025	150.468	1.773	54.4199	0.130576	20.0885	0.844881	0	4.7138	7.03099	10.0443	2.51107	0.14062	0.0753759
1	1520	99.5593	296.046	-1.23359e+06	39.2809	150.468	1.808	54.4198	0.130575	20.0885	0.844972	0	4.71372	7.03099	10.0443	2.51107	0.14062	0.075424
1	1510	99.5593	295.205	-1.23509e+06	39.2594	150.468	1.843	54.4198	0.130575	20.0885	0.84514	0	4.71356	7.03098	10.0443	2.51107	0.14062	0.075473
1	1500	99.5594	294.36	-1.2366e+06	39.2379	150.468	1.879	54.4198	0.130575	20.0885	0.845388	0	4.71333	7.03098	10.0443	2.51106	0.14062	0.075523
1	1490	99.5595	293.51	-1.23811e+06	39.2163	150.469	1.915	54.4197	0.130575	20.0885	0.845717	0	4.71303	7.03097	10.0442	2.51106	0.140619	0.075574
1	1480	99.5596	292.655	-1.23961e+06	39.1948	150.469	1.951	54.4197	0.130575	20.0885	0.846129	0	4.71266	7.03096	10.0442	2.51106	0.140619	0.0756259
1	1470	99.5597	291.795	-1.24112e+06	39.1733	150.469	1.988	54.4196	0.130575	20.0884	0.846626	0	4.7122	7.03096	10.0442	2.51106	0.140619	0.0756789
1	1460	99.5598	290.93	-1.24262e+06	39.1518	150.469	2.025	54.4195	0.130575	20.0884	0.84721	0	4.71167	7.03095	10.0442	2.51105	0.140619	0.075733
1	1450	99.5599	290.06	-1.24413e+06	39.1304	150.469	2.063	54.4195	0.130575	20.0884	0.847883	0	4.71106	7.03094	10.0442	2.51105	0.140619	0.0757882
1	1440	99.5601	289.186	-1.24564e+06	39.1089	150.47	2.101	54.4194	0.130574	20.0884	0.848648	0	4.71036	7.03093	10.0442	2.51105	0.140619	0.0758445
1	1430	99.5602	288.306	-1.24714e+06	39.0874	150.47	2.139	54.4193	0.130574	20.0883	0.849506	0	4.70958	7.03092	10.0442	2.51104	0.140618	0.0759019
1	1420	99.5604	287.421	-1.24865e+06	39.066	150.471	2.178	54.4192	0.130574	20.0883	0.850461	0	4.70872	7.03091	10.0442	2.51104	0.140618	0.0759605
1	1410	99.5605	286.531	-1.25016e+06	39.0445	150.471	2.218	54.4192	0.130574	20.0883	0.851514	0	4.70776	7.0309	10.0441	2.51104	0.140618	0.0760203
1	1400	99.5607	285.635	-1.25166e+06	39.0231	150.472	2.258	54.4191	0.130574	20.0882	0.852669	0	4.70671	7.03089	10.0441	2.51103	0.140618	0.0760813
1	1390	99.5609	284.734	-1.25317e+06	39.0017	150.472	2.298	54.419	0.130573	20.0882	0.853927	0	4.70557	7.03087	10.0441	2.51103	0.140617	0.0761436
1	1380	99.5611	283.828	-1.25468e+06	38.9803	150.473	2.339	54.4188	0.130573	20.0882	0.855292	0	4.70433	7.03086	10.0441	2.51102	0.140617	0.0762073
1	1370	99.5613	282.916	-1.25618e+06	38.9589	150.474	2.38	54.4187	0.130573	20.0881	0.856767	0	4.70299	7.03084	10.0441	2.51102	0.140617	0.0762722
1	1360	99.5615	281.999	-1.25769e+06	38.9375	150.474	2.422	54.4186	0.130573	20.0881	0.858354	0	4.70155	7.03083	10.044	2.51101	0.140617	0.0763385
1	1350	99.5618	281.076	-1.2592e+06	38.9162	150.475	2.465	54.4185	0.130572	20.088	0.860057	0	4.70001	7.03081	10.044	2.511	0.140616	0.0764063
1	1340	99.562	280.148	-1.26071e+06	38.8948	150.476	2.508	54.4183	0.130572	20.088	0.861878	0	4.69835	7.03079	10.044	2.511	0.140616	0.0764755
1	1330	99.5623	279.213	-1.26222e+06	38.8735	150.477	2.551	54.4182	0.130572	20.0879	0.863822	0	4.69659	7.03077	10.044	2.51099	0.140615	0.0765461
1	1320	99.5626	278.273	-1.26372e+06	38.8522	150.478	2.595	54.418	0.130571	20.0879	0.865892	0	4.69471	7.03076	10.0439	2.51098	0.140615	0.0766183
1	1310	99.5629	277.327	-1.26523e+06	38.8308	150.479	2.64	54.4179	0.130571	20.0878	0.868092	0	4.69272	7.03073	10.0439	2.51098	0.140615	0.0766921
1	1300	99.5632	276.375	-1.26674e+06	38.8095	150.48	2.685	54.4177	0.13057	20.0878	0.870424	0	4.6906	7.03071	10.0439	2.51097	0.140614	0.0767675
1	1290	99.5635	275.417	-1.26825e+06	38.7883	150.482	2.731	54.4175	0.13057	20.0877	0.872894	0	4.68836	7.03069	10.0438	2.51096	0.140614	0.0768446
1	1280	99.5638	274.453	-1.26976e+06	38.767	150.483	2.777	54.4174	0.13057	20.0876	0.875506	0	4.68599	7.03067	10.0438	2.51095	0.140613	0.0769233
1	1270	99.5642	273.483	-1.27127e+06	38.7457	150.484	2.824	54.4172	0.130569	20.0875	0.878263	0	4.68349	7.03064	10.0438	2.51094	0.140613	0.0770038
1	1260	99.5646	272.506	-1.27278e+06	38.7245	150.486	2.871	54.417	0.130569	20.0875	0.881171	0	4.68085	7.03061	10.0437	2.51093	0.140612	0.0770862
1	1250	99.5649	271.523	-1.27429e+06	38.7033	150.487	2.92	54.4167	0.130568	20.0874	0.884234	0	4.67808	7.03059	10.0437	2.51092	0.140612	0.0771703
1	1240	99.5654	270.534	-1.2758e+06	38.6821	150.489	2.968	54.4165	0.130568	20.0873	0.887457	0	4.67515	7.03056	10.0437	2.51091	0.140611	0.0772564
1	1230	95.6326	258.906	-1.22446e+06	37.1133	144.551	3.004	54.676	0.135937	19.5448	0.923575	0	4.86775	7.31968	9.78918	2.52031	0.145872	0.0769202
1	1220	91.4593	246.683	-1.16979e+06	35.4466	138.258	3.034	54.9472	0.14214	18.9373	0.964703	0	5.09078	7.65367	9.51782	2.51801	0.151818	0.0764904
1	1210	87.5766	235.298	-1.11891e+06	33.8912	132.411	3.061	55.1924	0.148441	18.3408	1.00634	0	5.3175	7.993	9.26618	2.50169	0.157697	0.076022
1	1200	68.3211	182.684	-867290	26.462	99.1951	3.222	56.1677	0.18871	17.3769	1.13732	0	5.96917	7.2414	9.0087	2.63632	0.197233	0.0765412
1	1190	54.2874	144.424	-685473	21.0486	78.0837	3.388	57.1502	0.235903	16.4676	1.24991	0	6.50763	6.51758	8.84765	2.7059	0.240689	0.0769739
1	1180	44.2901	117.218	-557266	17.1969	63.1804	3.556	58.1238	0.287695	15.6475	1.33291	0	6.87416	5.89113	8.76151	2.71897	0.285003	0.077326
1	1170	36.8328	96.9756	-462681	14.3312	52.1581	3.734	59.1304	0.344575	14.9141	1.38467	0	7.05929	5.33746	8.72642	2.69518	0.330235	0.0776709
1	1160	30.3297	79.4511	-382049	11.8593	42.6508	3.975	60.4531	0.413641	14.4035	1.36078	0	6.85249	4.79665	8.59905	2.65739	0.385074	0.0783306
1	1150	24.8447	64.7584	-315347	9.79317	34.7082	4.295	62.1418	0.49367	14.1375	1.25062	0	6.22649	4.2847	8.34204	2.59291	0.450955	0.0792778
1	1140	21.1927	54.9556	-270874	8.41178	29.4383	4.597	63.662	0.568715	13.8475	1.14907	0	5.65663	3.87207	8.15695	2.49727	0.509787	0.0799844
1	1130	18.6112	48.0103	-239374	7.43172	25.7215	4.881	65.0351	0.639144	13.5479	1.05779	0	5.15132	3.52779	8.00855	2.38956	0.562348	0.0805357
1	1120	16.6928	42.8363	-215916	6.70107	22.9636	5.153	66.2868	0.705689	13.2463	0.975802	0	4.70329	3.23306	7.87932	2.27904	0.609693	0.0809835
1	1110	15.2096	38.826	-197744	6.13462	20.8337	5.414	67.4388	0.769005	12.9469	0.901719	0	4.30327	2.97606	7.76003	2.17007	0.652743	0.0813594
1	1100	14.0268	35.6192	-183225	5.68179	19.1364	5.667	68.5079	0.829586	12.6521	0.834275	0	3.94325	2.74895	7.64541	2.06462	0.692228	0.0816828
1	1090	13.0599	32.9909	-171339	5.31089	17.7498	5.914	69.5066	0.887771	12.3636	0.772457	0	3.61696	2.54624	7.53215	1.9635	0.728719	0.0819667
1	1080	12.254	30.7936	-161418	5.00115	16.5945	6.156	70.4447	0.943778	12.0827	0.715494	0	3.31964	2.36389	7.41792	1.86692	0.762658	0.0822197
1	1070	11.5714	28.9268	-153005	4.73836	15.616	6.394	71.3297	0.997734	11.8106	0.662811	0	3.04777	2.19882	7.30092	1.77481	0.794398	0.082448
1	1060	10.9856	27.3192	-145776	4.5125	14.7761	6.629	72.1671	1.0497	11.5484	0.614003	0	2.79877	2.04853	7.17961	1.68697	0.824226	0.0826564
1	1050	10.4866	25.9406	-139510	4.31814	14.0551	6.857	72.8896	1.08977	11.3503	0.587912	0	2.67023	1.88642	6.991	1.60015	0.851734	0.0828484
1	1040	10.0433	24.7121	-133936	4.14529	13.414	7.089	73.5818	1.12249	11.1766	0.565138	0	2.55977	1.73291	6.78382	1.51625	0.878259	0.0830418
1	1030	9.63903	23.5924	-129029	3.99101	12.8343	7.347	74.3742	1.15413	11.0233	0.514414	0	2.31784	1.6201	6.57296	1.43405	0.905786	0.0832771
1	1020	9.28439	22.6043	-124718	3.85549	12.3249	7.603	75.1246	1.18177	10.8743	0.468519	0	2.09991	1.51687	6.36301	1.35582	0.9317	0.0834966
1	1010	8.97068	21.7248	-120900	3.73546	11.8735	7.859	75.8369	1.20559	10.7295	0.426964	0	1.90334	1.42203	6.15446	1.28137	0.956164	0.0837027
1	1000	8.69113	20.9359	-117494	3.62839	11.4705	8.113	76.5146	1.22575	10.5886	0.389303	0	1.72578	1.33457	5.94775	1.21045	0.979318	0.0838972
1	990	8.44043	20.2236	-114436	3.53228	11.1083	8.367	77.1606	1.24238	10.4515	0.355137	0	1.56516	1.25369	5.74326	1.14286	1.00128	0.0840819
1	980	8.21434	19.5766	-111677	3.44553	10.781	8.621	77.7776	1.25559	10.3181	0.324109	0	1.4197	1.17868	5.54131	1.07846	1.02216	0.0842582
1	970	8.00945	18.9857	-109175	3.36686	10.4836	8.875	78.3677	1.26548	10.1884	0.295905	0	1.2878	1.10897	5.3422	1.01707	1.04204	0.0844274
1	960	5.28866	12.4803	-72118.7	2.22232	6.91148	9.01	78.1224	1.65678	10.2967	0.274629	0	1.18283	1.04188	5.11868	0.919218	1.30341	0.083508
1	950	3.15516	7.41309	-43020.8	1.32446	4.11819	9.113	77.6662	2.13579	10.4686	0.254918	0	1.08501	0.978733	4.88677	0.818304	1.62336	0.0823207
1	940	0.736027	1.72108	-10046.6	0.309713	0.958263	9.321	77.6651	2.08022	10.7298	0.224183	0	0.938712	0.886481	4.48341	0.724121	2.18654	0.0814628
clinopyroxene_1	thermodynamic	data	and	composition:
Pressure	Temperature	mass	S	H	V	Cp	structure	formula	SiO2	TiO2	Al2O3	Fe2O3	Cr2O3	FeO	MgO	CaO	Na2O	K2O	H2O
1	1050	1.67971	3.73802	-21243.5	0.514262	1.96683	cpx	Na0.01Ca0.74Fe''0.29Mg0.89Fe'''0.03Ti0.01Al0.10Si1.93O6	52.174	0.250303	2.3342	0.916508	0	9.4963	16.1364	18.5719	0.120366	0	0
tridymite	thermodynamic	data	and	composition:
Pressure	Temperature	mass	S	H	V	Cp	formula
1	960	1.54467	3.41553	-21766	0.706814	1.85005	SiO2
1	950	2.77729	6.11401	-39168.2	1.27078	3.32397	SiO2
1	940	4.14642	9.08733	-58526.7	1.89715	4.95895	SiO2
1	930	4.5518	9.93072	-64303.1	2.08253	5.43967	SiO2
1	920	4.54852	9.87821	-64311	2.08093	5.43156	SiO2
1	910	4.54525	9.82544	-64319	2.07933	5.42337	SiO2
1	900	4.54199	9.77241	-64327.1	2.07774	5.4151	SiO2
feldspar_0	thermodynamic	data	and	composition:
Pressure	Temperature	mass	S	H	V	Cp	formula	SiO2	TiO2	Al2O3	Fe2O3	Cr2O3	FeO	MgO	CaO	Na2O	K2O	H2O
1	1230	3.92933	9.70196	-54134.2	1.47278	4.85793	K0.00Na0.20Ca0.80Al1.80Si2.20O8	48.148	0	33.3091	0	0	0	0	16.2457	2.28446	0.0126839	0
1	1220	8.09891	19.9509	-111654	3.03791	10.0057	K0.00Na0.22Ca0.78Al1.78Si2.22O8	48.4711	0	33.0912	0	0	0	0	15.9905	2.43301	0.0141791	0
1	1210	11.9782	29.4374	-165247	4.49639	14.7875	K0.00Na0.23Ca0.77Al1.77Si2.23O8	48.7922	0	32.8746	0	0	0	0	15.7369	2.58059	0.0158151	0
1	1200	24.5184	60.1602	-338415	9.21793	30.251	K0.00Na0.25Ca0.75Al1.75Si2.25O8	49.3731	0	32.482	0	0	0	0	15.2774	2.84606	0.0214042	0
1	1190	33.5878	82.2523	-463857	12.6432	41.4138	K0.00Na0.27Ca0.73Al1.73Si2.27O8	49.8525	0	32.1576	0	0	0	0	14.898	3.06406	0.0277958	0
1	1180	39.9948	97.7151	-552687	15.0684	49.2778	K0.00Na0.29Ca0.71Al1.71Si2.29O8	50.2272	0	31.9038	0	0	0	0	14.6011	3.23348	0.034434	0
1	1170	44.6956	108.916	-618069	16.8505	55.0267	K0.00Na0.30Ca0.70Al1.70Si2.30O8	50.5211	0	31.7043	0	0	0	0	14.368	3.3655	0.0410891	0
1	1160	48.3457	117.498	-669001	18.2381	59.4747	K0.00Na0.31Ca0.69Al1.69Si2.31O8	50.8075	0	31.5098	0	0	0	0	14.1407	3.49393	0.0480048	0
1	1150	51.0848	123.817	-707393	19.2828	62.794	K0.00Na0.32Ca0.68Al1.68Si2.32O8	51.084	0	31.3221	0	0	0	0	13.9213	3.61787	0.0547359	0
1	1140	53.0217	128.122	-734766	20.0203	65.1183	K0.00Na0.33Ca0.67Al1.67Si2.33O8	51.2684	0	31.1966	0	0	0	0	13.7747	3.69991	0.0602818	0
1	1130	54.4636	131.18	-755345	20.5676	66.8283	K0.00Na0.33Ca0.67Al1.67Si2.33O8	51.3955	0	31.11	0	0	0	0	13.6737	3.75595	0.0648875	0
1	1120	55.5844	133.428	-771516	20.9915	68.1391	K0.00Na0.33Ca0.66Al1.66Si2.34O8	51.4859	0	31.0483	0	0	0	0	13.6016	3.79548	0.0687692	0
1	1110	56.4855	135.119	-784674	21.331	69.1767	K0.00Na0.34Ca0.66Al1.66Si2.34O8	51.5521	0	31.0029	0	0	0	0	13.5488	3.82415	0.0720897	0
1	1100	57.2291	136.409	-795673	21.6098	70.0181	K0.00Na0.34Ca0.66Al1.66Si2.34O8	51.6017	0	30.9688	0	0	0	0	13.509	3.84543	0.0749667	0
1	1090	57.8552	137.4	-805059	21.8435	70.7127	K0.00Na0.34Ca0.66Al1.66Si2.34O8	51.6398	0	30.9426	0	0	0	0	13.4785	3.86156	0.0774861	0
1	1080	58.3906	138.159	-813200	22.0423	71.2938	K0.00Na0.34Ca0.65Al1.65Si2.35O8	51.6695	0	30.9221	0	0	0	0	13.4547	3.874	0.079711	0
1	1070	58.8538	138.732	-820352	22.2135	71.7844	K0.00Na0.34Ca0.65Al1.65Si2.35O8	51.6932	0	30.9057	0	0	0	0	13.4356	3.88378	0.0816886	0
1	1060	59.2583	139.154	-826699	22.3621	72.2014	K0.00Na0.34Ca0.65Al1.65Si2.35O8	51.7123	0	30.8924	0	0	0	0	13.4202	3.89159	0.0834549	0
1	1050	59.6186	139.46	-832437	22.4938	72.5623	K0.00Na0.34Ca0.65Al1.65Si2.35O8	51.7287	0	30.881	0	0	0	0	13.407	3.89826	0.0850101	0
1	1040	59.94	139.665	-837643	22.6107	72.8741	K0.01Na0.34Ca0.65Al1.65Si2.35O8	51.7429	0	30.8712	0	0	0	0	13.3956	3.90398	0.0864101	0
1	1030	60.1692	139.648	-841565	22.6932	73.0725	K0.01Na0.34Ca0.65Al1.65Si2.35O8	51.7623	0	30.8578	0	0	0	0	13.38	3.91229	0.0875714	0
1	1020	60.3723	139.562	-845126	22.7655	73.2375	K0.01Na0.34Ca0.65Al1.65Si2.35O8	51.7791	0	30.8463	0	0	0	0	13.3666	3.91943	0.0886123	0
1	1010	60.5536	139.416	-848390	22.8295	73.6943	K0.01Na0.35Ca0.65Al1.65Si2.35O8	51.7937	0	30.8363	0	0	0	0	13.3549	3.92562	0.0895497	0
1	1000	60.7165	139.219	-851401	22.8863	73.8114	K0.01Na0.35Ca0.65Al1.65Si2.35O8	51.8064	0	30.8275	0	0	0	0	13.3447	3.93101	0.0903975	0
1	990	60.8637	138.978	-854197	22.9371	73.908	K0.01Na0.35Ca0.65Al1.65Si2.35O8	51.8176	0	30.8198	0	0	0	0	13.3357	3.93573	0.0911669	0
1	980	60.9973	138.699	-856805	22.9827	73.9869	K0.01Na0.35Ca0.65Al1.65Si2.35O8	51.8275	0	30.813	0	0	0	0	13.3278	3.93989	0.091867	0
1	970	61.1192	138.386	-859252	23.0237	74.0503	K0.01Na0.35Ca0.65Al1.65Si2.35O8	51.8362	0	30.8069	0	0	0	0	13.3208	3.94357	0.0925056	0
1	960	61.9779	139.736	-871996	23.3435	75.0009	K0.01Na0.35Ca0.65Al1.65Si2.35O8	51.8582	0	30.7871	0	0	0	0	13.2993	3.94069	0.114665	0
1	950	62.6312	140.604	-881853	23.5858	75.6992	K0.01Na0.35Ca0.65Al1.65Si2.35O8	51.8794	0	30.7668	0	0	0	0	13.2776	3.93449	0.141751	0
1	940	63.4914	141.918	-894554	23.9064	76.6389	K0.01Na0.34Ca0.64Al1.64Si2.36O8	51.9013	0	30.74	0	0	0	0	13.2504	3.91314	0.195155	0
1	930	63.7785	141.929	-899287	24.0099	76.89	K0.01Na0.34Ca0.64Al1.64Si2.36O8	51.9122	0	30.7272	0	0	0	0	13.2373	3.90382	0.21951	0
1	920	63.7823	141.296	-900110	24.0057	76.803	K0.01Na0.34Ca0.64Al1.64Si2.36O8	51.9115	0	30.7277	0	0	0	0	13.2378	3.90352	0.219497	0
1	910	63.7862	140.658	-900933	24.0016	76.7157	K0.01Na0.34Ca0.64Al1.64Si2.36O8	51.9108	0	30.7281	0	0	0	0	13.2384	3.90321	0.219483	0
1	900	63.7902	140.016	-901756	23.9974	76.6282	K0.01Na0.34Ca0.64Al1.64Si2.36O8	51.9101	0	30.7286	0	0	0	0	13.2389	3.90289	0.21947	0
water	thermodynamic	data	and	composition:
Pressure	Temperature	mass	S	H	V	Cp	formula
1	1600	0.475267	6.8972	-4629.02	4108.82	1.32708	H2O
1	1600	0.475267	6.8972	-4629.02	4108.82	1.32708	H2O
1	1590	0.475225	6.8895	-4641.87	4086.52	1.32503	H2O
1	1580	0.475183	6.88175	-4654.7	4064.22	1.32296	H2O
1	1570	0.475139	6.87397	-4667.49	4041.92	1.32087	H2O
1	1560	0.475095	6.86615	-4680.25	4019.61	1.31876	H2O
1	1550	0.475049	6.85829	-4692.98	3997.3	1.31664	H2O
1	1540	0.475003	6.85039	-4705.68	3974.98	1.31449	H2O
1	1530	0.474956	6.84244	-4718.35	3952.67	1.31233	H2O
1	1520	0.474908	6.83446	-4730.99	3930.35	1.31014	H2O
1	1510	0.47486	6.82644	-4743.59	3908.02	1.30794	H2O
1	1500	0.47481	6.81837	-4756.16	3885.7	1.30571	H2O
1	1490	0.474759	6.81027	-4768.69	3863.36	1.30347	H2O
1	1480	0.474707	6.80211	-4781.2	3841.03	1.3012	H2O
1	1470	0.474654	6.79392	-4793.66	3818.69	1.29892	H2O
1	1460	0.4746	6.78568	-4806.1	3796.35	1.29661	H2O
1	1450	0.474545	6.7774	-4818.49	3774.01	1.29428	H2O
1	1440	0.474489	6.76907	-4830.85	3751.66	1.29193	H2O
1	1430	0.474432	6.7607	-4843.18	3729.3	1.28956	H2O
1	1420	0.474373	6.75228	-4855.46	3706.95	1.28716	H2O
1	1410	0.474314	6.74381	-4867.71	3684.59	1.28475	H2O
1	1400	0.474253	6.7353	-4879.92	3662.22	1.28231	H2O
1	1390	0.474191	6.72674	-4892.09	3639.85	1.27985	H2O
1	1380	0.474127	6.71813	-4904.22	3617.48	1.27737	H2O
1	1370	0.474062	6.70947	-4916.31	3595.1	1.27486	H2O
1	1360	0.473996	6.70076	-4928.36	3572.72	1.27233	H2O
1	1350	0.473929	6.69199	-4940.37	3550.33	1.26978	H2O
1	1340	0.473859	6.68318	-4952.33	3527.94	1.26721	H2O
1	1330	0.473789	6.67431	-4964.25	3505.54	1.26461	H2O
1	1320	0.473717	6.66539	-4976.13	3483.14	1.26199	H2O
1	1310	0.473643	6.65642	-4987.96	3460.73	1.25935	H2O
1	1300	0.473568	6.64739	-4999.74	3438.32	1.25669	H2O
1	1290	0.473491	6.6383	-5011.48	3415.9	1.25399	H2O
1	1280	0.473412	6.62916	-5023.18	3393.48	1.25128	H2O
1	1270	0.473332	6.61996	-5034.82	3371.05	1.24854	H2O
1	1260	0.47325	6.61071	-5046.42	3348.62	1.24578	H2O
1	1250	0.473165	6.60139	-5057.96	3326.18	1.243	H2O
1	1240	0.473079	6.59201	-5069.46	3303.74	1.24019	H2O
1	1230	0.476439	6.63055	-5117.94	3305.21	1.24637	H2O
1	1220	0.480042	6.67233	-5169.19	3308.04	1.25314	H2O
1	1210	0.483423	6.71084	-5218.19	3309.02	1.25926	H2O
1	1200	0.497706	6.90036	-5385.33	3383.81	1.29367	H2O
1	1190	0.508213	7.03704	-5512.21	3431.79	1.31809	H2O
1	1180	0.515752	7.13227	-5607.34	3458.89	1.3347	H2O
1	1170	0.521392	7.20095	-5682.13	3472.64	1.34629	H2O
1	1160	0.526243	7.25851	-5748.57	3480.65	1.35577	H2O
1	1150	0.530304	7.30497	-5806.58	3483.03	1.36314	H2O
1	1140	0.533049	7.33314	-5850.33	3476.45	1.36706	H2O
1	1130	0.535011	7.3504	-5885.57	3464.55	1.36893	H2O
1	1120	0.536482	7.36079	-5915.45	3449.3	1.36949	H2O
1	1110	0.537626	7.36661	-5941.78	3431.84	1.36919	H2O
1	1100	0.538543	7.36924	-5965.61	3412.83	1.36827	H2O
1	1090	0.539295	7.36953	-5987.63	3392.7	1.36691	H2O
1	1080	0.539925	7.36807	-6008.29	3371.73	1.3652	H2O
1	1070	0.54046	7.36525	-6027.89	3350.12	1.36323	H2O
1	1060	0.54092	7.36133	-6046.65	3328	1.36104	H2O
1	1050	0.541312	7.35643	-6064.64	3305.42	1.35865	H2O
1	1040	0.54166	7.35086	-6082.12	3282.53	1.35613	H2O
1	1030	0.541973	7.34474	-6099.18	3259.41	1.35349	H2O
1	1020	0.542248	7.33805	-6115.8	3236.02	1.35074	H2O
1	1010	0.542491	7.33087	-6132.04	3212.43	1.34788	H2O
1	1000	0.542708	7.32327	-6147.96	3188.66	1.34494	H2O
1	990	0.542903	7.3153	-6163.61	3164.73	1.34192	H2O
1	980	0.543079	7.30701	-6179.01	3140.68	1.33883	H2O
1	970	0.543238	7.29843	-6194.19	3116.52	1.33568	H2O
1	960	0.545584	7.31913	-6234.33	3104.78	1.33787	H2O
1	950	0.547403	7.33262	-6268.53	3089.86	1.33872	H2O
1	940	0.5494	7.34836	-6304.82	3075.77	1.33997	H2O
1	930	0.55	7.3453	-6325.1	3053.73	1.33778	H2O
1	920	0.55	7.33415	-6338.46	3028.33	1.3341	H2O
1	910	0.55	7.32293	-6351.78	3002.93	1.33041	H2O
1	900	0.55	7.31166	-6365.06	2977.54	1.3267	H2O
rhm_oxide_0	thermodynamic	data	and	composition:
Pressure	Temperature	mass	S	H	V	Cp	formula	SiO2	TiO2	Al2O3	Fe2O3	Cr2O3	FeO	MgO	CaO	Na2O	K2O	H2O
1	940	0.093695	0.178715	-743.325	0.020733	0.085404	Mn0.00Fe''0.77Mg0.19Fe'''0.09Ti0.95O3	0	52.0775	0	5.14615	0	37.5977	5.17859	0	0	0	0
1	930	0.122677	0.233002	-973.608	0.027128	0.111735	Mn0.00Fe''0.77Mg0.19Fe'''0.09Ti0.95O3	0	52.0891	0	5.07867	0	37.7119	5.12037	0	0	0	0
1	920	0.122695	0.232031	-973.924	0.027112	0.111661	Mn0.00Fe''0.77Mg0.18Fe'''0.09Ti0.95O3	0	52.0944	0	5.01544	0	37.8377	5.05244	0	0	0	0
1	910	0.122725	0.231075	-974.322	0.0271	0.111596	Mn0.00Fe''0.77Mg0.18Fe'''0.09Ti0.95O3	0	52.0996	0	4.95187	0	37.9648	4.98374	0	0	0	0
1	900	0.122766	0.230131	-974.794	0.027089	0.111539	Mn0.00Fe''0.78Mg0.18Fe'''0.09Ti0.96O3	0	52.1046	0	4.88797	0	38.0932	4.9143	0	0	0	0
orthopyroxene_0	thermodynamic	data	and	composition:
Pressure	Temperature	mass	S	H	V	Cp	structure	formula	SiO2	TiO2	Al2O3	Fe2O3	Cr2O3	FeO	MgO	CaO	Na2O	K2O	H2O
1	1200	6.69482	16.3592	-86069.6	2.08627	8.53999	opx	Na0.00Ca0.06Fe''0.28Mg1.61Fe'''0.02Ti0.00Al0.10Si1.94O6	55.2682	0.016	2.44746	0.633861	0	9.47508	30.6594	1.48453	0.0154268	0	0
1	1190	11.6419	28.2848	-148225	3.61169	14.7586	opx	Na0.00Ca0.06Fe''0.31Mg1.57Fe'''0.02Ti0.00Al0.09Si1.95O6	55.0623	0.0166178	2.22587	0.6346	0	10.6516	29.7355	1.65731	0.0161905	0	0
1	1180	15.2181	36.7624	-192012	4.7012	19.1785	opx	Na0.00Ca0.07Fe''0.35Mg1.53Fe'''0.02Ti0.00Al0.09Si1.95O6	54.8604	0.0169517	2.03617	0.629134	0	11.7491	28.8526	1.83894	0.0167074	0	0
1	1170	17.9623	43.1468	-224772	5.52719	22.5115	opx	Na0.00Ca0.08Fe''0.38Mg1.49Fe'''0.02Ti0.00Al0.08Si1.95O6	54.6694	0.017166	1.87209	0.618758	0	12.7536	28.0257	2.02619	0.0170241	0	0
1	1160	15.7304	37.5854	-195577	4.82459	19.6248	opx	Na0.00Ca0.08Fe''0.41Mg1.46Fe'''0.02Ti0.00Al0.07Si1.95O6	54.5164	0.0182852	1.7498	0.60282	0	13.5705	27.3792	2.14598	0.0170708	0	0
1	1150	9.15079	21.7612	-113344	2.8002	11.3815	opx	Na0.00Ca0.08Fe''0.42Mg1.45Fe'''0.02Ti0.00Al0.07Si1.96O6	54.4313	0.0205811	1.66836	0.579199	0	14.1157	27.0079	2.1603	0.0167896	0	0
1	1140	6.11002	14.4631	-75454.5	1.86607	7.57877	opx	Na0.00Ca0.08Fe''0.44Mg1.43Fe'''0.02Ti0.00Al0.07Si1.96O6	54.367	0.0223256	1.59007	0.553808	0	14.5713	26.6907	2.18846	0.0164386	0	0
1	1130	5.10084	12.0193	-62835	1.55514	6.31103	opx	Na0.00Ca0.09Fe''0.45Mg1.42Fe'''0.01Ti0.00Al0.06Si1.96O6	54.3134	0.0236717	1.51737	0.528781	0	14.9694	26.4082	2.22307	0.016064	0	0
1	1120	5.27319	12.3694	-64819.2	1.60511	6.50874	opx	Na0.00Ca0.09Fe''0.46Mg1.41Fe'''0.01Ti0.00Al0.06Si1.96O6	54.2665	0.0247371	1.45039	0.504763	0	15.3264	26.151	2.26057	0.0156866	0	0
1	1110	6.14058	14.3394	-75340.9	1.86635	7.56221	opx	Na0.00Ca0.09Fe''0.47Mg1.40Fe'''0.01Ti0.00Al0.06Si1.96O6	54.2242	0.0256039	1.38862	0.481876	0	15.6509	25.9144	2.29901	0.0153158	0	0
1	1100	7.41241	17.232	-90797.6	2.24975	9.10871	opx	Na0.00Ca0.09Fe''0.48Mg1.39Fe'''0.01Ti0.00Al0.06Si1.97O6	54.1859	0.0263291	1.33149	0.460079	0	15.9483	25.6958	2.33717	0.0149549	0	0
1	1090	8.90824	20.617	-108966	2.70018	10.9241	opx	Na0.00Ca0.09Fe''0.49Mg1.38Fe'''0.01Ti0.00Al0.05Si1.97O6	54.1511	0.0269532	1.27852	0.439296	0	16.2217	25.4938	2.37407	0.0146051	0	0
1	1080	10.5141	24.2252	-128451	3.18295	12.8676	opx	Na0.00Ca0.09Fe''0.50Mg1.37Fe'''0.01Ti0.00Al0.05Si1.97O6	54.1195	0.0275062	1.22934	0.419463	0	16.4739	25.3072	2.40882	0.0142658	0	0
1	1070	12.1602	27.893	-148403	3.6769	14.8535	opx	Na0.00Ca0.10Fe''0.51Mg1.36Fe'''0.01Ti0.00Al0.05Si1.97O6	54.0907	0.0280117	1.1837	0.400547	0	16.7074	25.1352	2.4405	0.0139362	0	0
1	1060	13.8105	31.5372	-168388	4.17116	16.838	opx	Na0.00Ca0.10Fe''0.52Mg1.36Fe'''0.01Ti0.00Al0.05Si1.97O6	54.064	0.0284894	1.14147	0.382556	0	16.9254	24.9764	2.46805	0.0136148	0	0
1	1050	19.5109	44.3293	-236955	5.87825	23.7142	opx	Na0.00Ca0.10Fe''0.53Mg1.34Fe'''0.01Ti0.00Al0.05Si1.97O6	53.9348	0.0288863	1.12678	0.379375	0	17.4717	24.6027	2.44244	0.0132583	0	0
1	1040	25.867	58.465	-312730	7.77183	31.3352	opx	Na0.00Ca0.09Fe''0.55Mg1.32Fe'''0.01Ti0.00Al0.05Si1.97O6	53.7862	0.0292392	1.11983	0.37912	0	18.0799	24.1953	2.39753	0.0128864	0	0
1	1030	25.8993	58.2863	-313163	7.77547	31.3365	opx	Na0.00Ca0.09Fe''0.56Mg1.32Fe'''0.01Ti0.00Al0.05Si1.97O6	53.7855	0.0300848	1.09715	0.362157	0	18.1973	24.1625	2.3528	0.012511	0	0
1	1020	25.9179	58.0761	-313460	7.77527	31.3223	opx	Na0.00Ca0.09Fe''0.56Mg1.32Fe'''0.01Ti0.00Al0.05Si1.97O6	53.7865	0.030886	1.07582	0.34592	0	18.3043	24.1375	2.30692	0.0121501	0	0
1	1010	25.9257	57.8411	-313649	7.77208	31.2959	opx	Na0.00Ca0.09Fe''0.56Mg1.32Fe'''0.01Ti0.00Al0.05Si1.97O6	53.7888	0.031644	1.0557	0.330385	0	18.4029	24.1187	2.26011	0.0118027	0	0
1	1000	25.9251	57.5862	-313754	7.76652	31.2598	opx	Na0.00Ca0.09Fe''0.57Mg1.32Fe'''0.01Ti0.00Al0.04Si1.97O6	53.7921	0.0323594	1.03666	0.315523	0	18.4946	24.1048	2.21257	0.0114677	0	0
1	990	25.9177	57.3153	-313793	7.75908	31.216	opx	Na0.00Ca0.09Fe''0.57Mg1.32Fe'''0.01Ti0.00Al0.04Si1.97O6	53.796	0.033032	1.01858	0.301299	0	18.5805	24.095	2.16448	0.0111442	0	0
1	980	25.9049	57.0316	-313778	7.75015	31.1659	opx	Na0.00Ca0.08Fe''0.57Mg1.32Fe'''0.01Ti0.00Al0.04Si1.97O6	53.8004	0.0336607	1.00137	0.28768	0	18.6616	24.0884	2.11598	0.0108315	0	0
1	970	25.8878	56.7375	-313721	7.74005	31.1109	opx	Na0.00Ca0.08Fe''0.58Mg1.32Fe'''0.01Ti0.00Al0.04Si1.97O6	53.8052	0.0342443	0.984933	0.274634	0	18.7387	24.0845	2.0672	0.0105288	0	0
1	960	25.8947	56.4938	-313855	7.7353	31.0806	opx	Na0.00Ca0.08Fe''0.58Mg1.32Fe'''0.01Ti0.00Al0.04Si1.97O6	53.7743	0.0453165	0.997082	0.270481	0	18.8457	24.0616	1.99511	0.0103829	0	0
1	950	25.9008	56.2497	-314051	7.73087	31.0523	opx	Na0.00Ca0.08Fe''0.58Mg1.32Fe'''0.01Ti0.00Al0.04Si1.97O6	53.7433	0.0592315	1.01656	0.267673	0	18.9277	24.0583	1.91693	0.0102679	0	0
1	940	25.8518	55.8901	-313810	7.71323	30.9666	opx	Na0.00Ca0.07Fe''0.58Mg1.32Fe'''0.01Ti0.00Al0.04Si1.97O6	53.7592	0.0590618	1.01123	0.25837	0	18.9322	24.103	1.8669	0.0100046	0	0
1	930	25.8233	55.5708	-313743	7.70107	30.9019	opx	Na0.00Ca0.07Fe''0.58Mg1.32Fe'''0.01Ti0.00Al0.04Si1.97O6	53.7706	0.0572672	1.00392	0.249266	0	18.9618	24.1273	1.82013	0.00978073	0	0
1	920	25.7993	55.2582	-313683	7.68978	30.8403	opx	Na0.00Ca0.07Fe''0.58Mg1.32Fe'''0.01Ti0.00Al0.04Si1.97O6	53.7773	0.0554283	0.997017	0.240638	0	19.0068	24.1395	1.77364	0.0095951	0	0
1	910	25.775	54.9434	-313618	7.67841	30.7778	opx	Na0.00Ca0.07Fe''0.58Mg1.32Fe'''0.01Ti0.00Al0.04Si1.97O6	53.7839	0.0536193	0.990123	0.232151	0	19.0519	24.1514	1.72751	0.00941063	0	0
1	900	25.7505	54.6267	-313549	7.66697	30.7147	opx	Na0.00Ca0.07Fe''0.59Mg1.32Fe'''0.01Ti0.00Al0.04Si1.97O6	53.7903	0.0518401	0.983239	0.223806	0	19.097	24.1628	1.68177	0.00922736	0	0
clinopyroxene_0	thermodynamic	data	and	composition:
Pressure	Temperature	mass	S	H	V	Cp	structure	formula	SiO2	TiO2	Al2O3	Fe2O3	Cr2O3	FeO	MgO	CaO	Na2O	K2O	H2O
1	1160	5.07322	12.1126	-62062.7	1.5542	6.2271	cpx	Na0.00Ca0.17Fe''0.44Mg1.32Fe'''0.02Ti0.00Al0.10Si1.94O6	53.3367	0.0328711	2.41613	0.873227	0	14.5927	24.4095	4.29618	0.0428092	0	0
1	1150	14.388	34.1927	-175387	4.39803	17.6068	cpx	Na0.00Ca0.17Fe''0.46Mg1.31Fe'''0.02Ti0.00Al0.10Si1.94O6	53.2666	0.0379898	2.3219	0.848466	0	15.1108	24.076	4.29597	0.0422615	0	0
1	1140	19.136	45.267	-232643	5.83845	23.3513	cpx	Na0.00Ca0.17Fe''0.47Mg1.29Fe'''0.02Ti0.00Al0.10Si1.94O6	53.2143	0.04238	2.2325	0.820845	0	15.52	23.7699	4.3583	0.0418167	0	0
1	1130	21.2785	50.1051	-258153	6.4815	25.8968	cpx	Na0.00Ca0.17Fe''0.48Mg1.28Fe'''0.02Ti0.00Al0.09Si1.94O6	53.1705	0.0462435	2.15015	0.793143	0	15.858	23.4809	4.4596	0.0414922	0	0
1	1120	21.8988	51.3302	-265238	6.66056	26.5836	cpx	Na0.00Ca0.18Fe''0.49Mg1.27Fe'''0.02Ti0.00Al0.09Si1.94O6	53.1316	0.0497563	2.07474	0.766251	0	16.1429	23.2036	4.58992	0.0412973	0	0
1	1110	21.6093	50.4202	-261390	6.56365	26.1672	cpx	Na0.00Ca0.19Fe''0.50Mg1.25Fe'''0.02Ti0.00Al0.09Si1.95O6	53.096	0.0530549	2.00561	0.740395	0	16.3834	22.9348	4.74549	0.0412389	0	0
1	1100	20.7731	48.2472	-251027	6.3019	25.094	cpx	Na0.00Ca0.19Fe''0.51Mg1.24Fe'''0.02Ti0.00Al0.08Si1.95O6	53.0631	0.0562474	1.94212	0.715592	0	16.5835	22.6723	4.92586	0.0413257	0	0
1	1090	19.6148	45.3476	-236869	5.94388	23.6389	cpx	Na0.00Ca0.20Fe''0.51Mg1.23Fe'''0.02Ti0.00Al0.08Si1.95O6	53.0325	0.0594274	1.88381	0.691819	0	16.7443	22.4137	5.13277	0.0415714	0	0
1	1080	18.2767	42.0586	-220628	5.53284	21.9751	cpx	Na0.00Ca0.21Fe''0.52Mg1.22Fe'''0.02Ti0.00Al0.08Si1.95O6	53.0038	0.0626871	1.83043	0.669094	0	16.8653	22.1566	5.37016	0.0419989	0	0
1	1070	16.8476	38.5889	-203364	5.09566	20.2102	cpx	Na0.00Ca0.22Fe''0.52Mg1.20Fe'''0.02Ti0.00Al0.08Si1.95O6	52.9764	0.066133	1.78197	0.647513	0	16.9436	21.8968	5.64493	0.042647	0	0
1	1060	15.3763	35.0527	-185659	4.6471	18.4029	cpx	Na0.00Ca0.24Fe''0.52Mg1.19Fe'''0.02Ti0.00Al0.08Si1.95O6	52.9493	0.0699123	1.7388	0.627311	0	16.9738	21.6281	5.96923	0.0435844	0	0
1	1050	8.13302	18.4493	-97860	2.45245	9.70333	cpx	Na0.00Ca0.24Fe''0.54Mg1.17Fe'''0.02Ti0.00Al0.07Si1.95O6	52.8324	0.0722898	1.71969	0.625912	0	17.4566	21.2825	5.96757	0.0430725	0	0
1	1040	3.57685	7.92137	-45182.1	1.09351	4.17754	cpx	Na0.01Ca0.74Fe''0.30Mg0.88Fe'''0.03Ti0.01Al0.10Si1.93O6	52.0696	0.271257	2.33873	0.92936	0	9.69747	15.8624	18.7097	0.12141	0	0
1	1030	3.71813	8.19552	-47068.2	1.13664	4.33668	cpx	Na0.01Ca0.76Fe''0.30Mg0.87Fe'''0.03Ti0.01Al0.10Si1.93O6	52.0695	0.294816	2.32339	0.902826	0	9.52881	15.7589	18.9998	0.12199	0	0
1	1020	3.84978	8.4459	-48837.8	1.1768	4.48444	cpx	Na0.01Ca0.77Fe''0.29Mg0.87Fe'''0.02Ti0.01Al0.10Si1.93O6	52.0698	0.318852	2.30987	0.876538	0	9.36858	15.6697	19.264	0.122536	0	0
1	1010	3.97318	8.67577	-50508	1.21443	4.62243	cpx	Na0.01Ca0.78Fe''0.29Mg0.86Fe'''0.02Ti0.01Al0.10Si1.93O6	52.07	0.343466	2.2983	0.850705	0	9.21483	15.5919	19.5077	0.123082	0	0
1	1000	4.08944	8.88771	-52092.2	1.24986	4.75193	cpx	Na0.01Ca0.78Fe''0.28Mg0.86Fe'''0.02Ti0.01Al0.10Si1.93O6	52.0695	0.368738	2.28873	0.82545	0	9.06623	15.5233	19.7345	0.123651	0	0
1	990	4.1994	9.08371	-53601	1.28335	4.87394	cpx	Na0.01Ca0.79Fe''0.28Mg0.86Fe'''0.02Ti0.01Al0.10Si1.93O6	52.0681	0.394739	2.28119	0.800844	0	8.92186	15.4621	19.9469	0.12426	0	0
1	980	4.30376	9.26542	-55042.5	1.3151	4.98926	cpx	Na0.01Ca0.80Fe''0.27Mg0.85Fe'''0.02Ti0.01Al0.10Si1.93O6	52.0655	0.421528	2.2757	0.77692	0	8.78102	15.4074	20.1471	0.124923	0	0
1	970	4.40307	9.43412	-56423.5	1.3453	5.09852	cpx	Na0.01Ca0.81Fe''0.27Mg0.85Fe'''0.02Ti0.01Al0.10Si1.93O6	52.0616	0.449157	2.27223	0.753689	0	8.64318	15.358	20.3365	0.125648	0	0
1	960	4.7106	10.0429	-60460.7	1.43772	5.44369	cpx	Na0.01Ca0.82Fe''0.26Mg0.84Fe'''0.02Ti0.02Al0.11Si1.92O6	51.7633	0.650527	2.46347	0.786455	0	8.44671	15.162	20.5929	0.13463	0	0
1	950	4.94988	10.4988	-63631.8	1.50841	5.70672	cpx	Na0.01Ca0.83Fe''0.25Mg0.83Fe'''0.02Ti0.03Al0.12Si1.91O6	51.3052	0.954988	2.76307	0.84078	0	8.20547	14.9058	20.8772	0.147511	0	0
1	940	5.09271	10.7499	-65606.9	1.55177	5.86524	cpx	Na0.01Ca0.84Fe''0.25Mg0.82Fe'''0.02Ti0.03Al0.12Si1.90O6	51.2766	0.994095	2.79455	0.824527	0	8.04567	14.8757	21.0401	0.148791	0	0
1	930	5.13482	10.7867	-66281.8	1.5646	5.90806	cpx	Na0.01Ca0.84Fe''0.25Mg0.82Fe'''0.02Ti0.03Al0.12Si1.91O6	51.2978	0.999266	2.79266	0.802316	0	7.91642	14.8642	21.178	0.149441	0	0
1	920	5.15789	10.7826	-66706.5	1.57158	5.92871	cpx	Na0.01Ca0.85Fe''0.24Mg0.82Fe'''0.02Ti0.03Al0.12Si1.91O6	51.3178	1.00395	2.7908	0.781193	0	7.79754	14.8503	21.3077	0.150629	0	0
1	910	5.18122	10.7783	-67135.3	1.57864	5.94961	cpx	Na0.01Ca0.85Fe''0.24Mg0.82Fe'''0.02Ti0.03Al0.12Si1.91O6	51.3389	1.00827	2.78837	0.76002	0	7.68032	14.8394	21.4329	0.151805	0	0
1	900	5.2047	10.7735	-67566.7	1.58575	5.97061	cpx	Na0.01Ca0.86Fe''0.23Mg0.82Fe'''0.02Ti0.03Al0.12Si1.91O6	51.361	1.01224	2.7854	0.738829	0	7.56451	14.8312	21.5538	0.152972	0	0
Title:	Testing
Phase	Masses:
Pressure	Temperature	mass	liquid_0	orthopyroxene_0	clinopyroxene_0	clinopyroxene_1	feldspar_0	tridymite	rhm_oxide_0	water
1	1600	100.034	99.5591	0	0	0	0	0	0	0.475267
1	1600	100.034	99.5591	0	0	0	0	0	0	0.475267
1	1590	100.034	99.5591	0	0	0	0	0	0	0.475225
1	1580	100.034	99.5591	0	0	0	0	0	0	0.475183
1	1570	100.034	99.5591	0	0	0	0	0	0	0.475139
1	1560	100.034	99.5591	0	0	0	0	0	0	0.475095
1	1550	100.034	99.5591	0	0	0	0	0	0	0.475049
1	1540	100.034	99.5592	0	0	0	0	0	0	0.475003
1	1530	100.034	99.5592	0	0	0	0	0	0	0.474956
1	1520	100.034	99.5593	0	0	0	0	0	0	0.474908
1	1510	100.034	99.5593	0	0	0	0	0	0	0.47486
1	1500	100.034	99.5594	0	0	0	0	0	0	0.47481
1	1490	100.034	99.5595	0	0	0	0	0	0	0.474759
1	1480	100.034	99.5596	0	0	0	0	0	0	0.474707
1	1470	100.034	99.5597	0	0	0	0	0	0	0.474654
1	1460	100.034	99.5598	0	0	0	0	0	0	0.4746
1	1450	100.034	99.5599	0	0	0	0	0	0	0.474545
1	1440	100.035	99.5601	0	0	0	0	0	0	0.474489
1	1430	100.035	99.5602	0	0	0	0	0	0	0.474432
1	1420	100.035	99.5604	0	0	0	0	0	0	0.474373
1	1410	100.035	99.5605	0	0	0	0	0	0	0.474314
1	1400	100.035	99.5607	0	0	0	0	0	0	0.474253
1	1390	100.035	99.5609	0	0	0	0	0	0	0.474191
1	1380	100.035	99.5611	0	0	0	0	0	0	0.474127
1	1370	100.035	99.5613	0	0	0	0	0	0	0.474062
1	1360	100.036	99.5615	0	0	0	0	0	0	0.473996
1	1350	100.036	99.5618	0	0	0	0	0	0	0.473929
1	1340	100.036	99.562	0	0	0	0	0	0	0.473859
1	1330	100.036	99.5623	0	0	0	0	0	0	0.473789
1	1320	100.036	99.5626	0	0	0	0	0	0	0.473717
1	1310	100.036	99.5629	0	0	0	0	0	0	0.473643
1	1300	100.037	99.5632	0	0	0	0	0	0	0.473568
1	1290	100.037	99.5635	0	0	0	0	0	0	0.473491
1	1280	100.037	99.5638	0	0	0	0	0	0	0.473412
1	1270	100.038	99.5642	0	0	0	0	0	0	0.473332
1	1260	100.038	99.5646	0	0	0	0	0	0	0.47325
1	1250	100.038	99.5649	0	0	0	0	0	0	0.473165
1	1240	100.038	99.5654	0	0	0	0	0	0	0.473079
1	1230	100.038	95.6326	0	0	0	3.92933	0	0	0.476439
1	1220	100.038	91.4593	0	0	0	8.09891	0	0	0.480042
1	1210	100.038	87.5766	0	0	0	11.9782	0	0	0.483423
1	1200	100.032	68.3211	6.69482	0	0	24.5184	0	0	0.497706
1	1190	100.025	54.2874	11.6419	0	0	33.5878	0	0	0.508213
1	1180	100.019	44.2901	15.2181	0	0	39.9948	0	0	0.515752
1	1170	100.012	36.8328	17.9623	0	0	44.6956	0	0	0.521392
1	1160	100.005	30.3297	15.7304	5.07322	0	48.3457	0	0	0.526243
1	1150	99.9986	24.8447	9.15079	14.388	0	51.0848	0	0	0.530304
1	1140	99.9934	21.1927	6.11002	19.136	0	53.0217	0	0	0.533049
1	1130	99.9892	18.6112	5.10084	21.2785	0	54.4636	0	0	0.535011
1	1120	99.9857	16.6928	5.27319	21.8988	0	55.5844	0	0	0.536482
1	1110	99.9826	15.2096	6.14058	21.6093	0	56.4855	0	0	0.537626
1	1100	99.9799	14.0268	7.41241	20.7731	0	57.2291	0	0	0.538543
1	1090	99.9775	13.0599	8.90824	19.6148	0	57.8552	0	0	0.539295
1	1080	99.9754	12.254	10.5141	18.2767	0	58.3906	0	0	0.539925
1	1070	99.9734	11.5714	12.1602	16.8476	0	58.8538	0	0	0.54046
1	1060	99.9716	10.9856	13.8105	15.3763	0	59.2583	0	0	0.54092
1	1050	99.9701	10.4866	19.5109	8.13302	1.67971	59.6186	0	0	0.541312
1	1040	99.9687	10.0433	25.867	3.57685	0	59.94	0	0	0.54166
1	1030	99.9676	9.63903	25.8993	3.71813	0	60.1692	0	0	0.541973
1	1020	99.9666	9.28439	25.9179	3.84978	0	60.3723	0	0	0.542248
1	1010	99.9657	8.97068	25.9257	3.97318	0	60.5536	0	0	0.542491
1	1000	99.9649	8.69113	25.9251	4.08944	0	60.7165	0	0	0.542708
1	990	99.9641	8.44043	25.9177	4.1994	0	60.8637	0	0	0.542903
1	980	99.9634	8.21434	25.9049	4.30376	0	60.9973	0	0	0.543079
1	970	99.9627	8.00945	25.8878	4.40307	0	61.1192	0	0	0.543238
1	960	99.9621	5.28866	25.8947	4.7106	0	61.9779	1.54467	0	0.545584
1	950	99.9618	3.15516	25.9008	4.94988	0	62.6312	2.77729	0	0.547403
1	940	99.9615	0.736027	25.8518	5.09271	0	63.4914	4.14642	0.093695	0.5494
1	930	99.9611	0	25.8233	5.13482	0	63.7785	4.5518	0.122677	0.55
1	920	99.9608	0	25.7993	5.15789	0	63.7823	4.54852	0.122695	0.55
1	910	99.9605	0	25.775	5.18122	0	63.7862	4.54525	0.122725	0.55
1	900	99.9601	0	25.7505	5.2047	0	63.7902	4.54199	0.122766	0.55
Title:	Testing
Solid	Composition:
Pressure	Temperature	mass	SiO2	TiO2	Al2O3	Fe2O3	Cr2O3	FeO	MgO	CaO	Na2O	K2O	H2O
1	1600	0.475267	-1.50774e-12	0	1.02344e-13	0	0	0	0	0	0	0	100
1	1600	0.475267	2.2342e-11	2.22368e-13	1.02157e-11	-4.80873e-12	0	1.65735e-10	0	-2.06327e-11	3.61957e-13	-8.59605e-15	100
1	1590	0.475225	-1.55174e-12	0	6.51335e-14	0	0	0	0	0	0	0	100
1	1580	0.475183	4.88046e-13	0	9.30562e-15	0	0	0	0	0	0	0	100
1	1570	0.475139	1.8372e-12	0	-3.72259e-14	0	0	0	0	0	0	0	100
1	1560	0.475095	-1.7167e-12	0	-7.44587e-14	0	0	0	0	0	0	0	100
1	1550	0.475049	-1.05864e-12	0	-1.11699e-13	0	0	0	0	0	0	0	100
1	1540	0.475003	-4.1143e-13	0	-1.58255e-13	0	0	0	0	0	0	0	100
1	1530	0.474956	-1.1576e-12	0	-1.95511e-13	0	0	0	0	0	0	0	100
1	1520	0.474908	2.13986e-13	0	-2.23464e-13	0	0	0	0	0	0	0	100
1	1510	0.47486	-5.54227e-13	0	-2.79358e-13	0	0	0	0	0	0	0	100
1	1500	0.47481	-5.98189e-13	0	2.79388e-13	0	0	0	0	0	0	0	100
1	1490	0.474759	-2.77172e-12	0	2.23534e-13	0	0	0	0	0	0	0	100
1	1480	0.474707	5.48916e-15	0	1.95614e-13	0	0	0	0	0	0	0	100
1	1470	0.474654	-3.84284e-14	0	1.58372e-13	0	0	0	0	0	0	0	100
1	1460	0.4746	-7.85126e-13	0	1.21121e-13	0	0	0	0	0	0	0	100
1	1450	0.474545	-2.24583e-12	0	7.45449e-14	0	0	0	0	0	0	0	100
1	1440	0.474489	-2.03192e-13	0	1.86384e-14	0	0	0	0	0	0	0	100
1	1430	0.474432	4.44879e-13	0	-2.7961e-14	0	0	0	0	0	0	0	100
1	1420	0.474373	-1.69734e-12	0	-5.59289e-14	0	0	0	0	0	0	0	100
1	1410	0.474314	3.57091e-13	0	-1.02549e-13	0	0	0	0	0	0	0	100
1	1400	0.474253	3.02193e-13	0	-1.49182e-13	0	0	0	0	0	0	0	100
1	1390	0.474191	2.47281e-13	0	-1.95827e-13	0	0	0	0	0	0	0	100
1	1380	0.474127	-5.00124e-13	0	-2.33158e-13	0	0	0	0	0	0	0	100
1	1370	0.474062	8.51976e-13	0	-2.79828e-13	0	0	0	0	0	0	0	100
1	1360	0.473996	-5.88221e-13	0	2.89196e-13	0	0	0	0	0	0	0	100
1	1350	0.473929	-6.3229e-13	0	2.51916e-13	0	0	0	0	0	0	0	100
1	1340	0.473859	3.84928e-14	0	2.23958e-13	0	0	0	0	0	0	0	100
1	1330	0.473789	1.40245e-12	0	1.8666e-13	0	0	0	0	0	0	0	100
1	1320	0.473717	1.36966e-12	0	1.58685e-13	0	0	0	0	0	0	0	100
1	1310	0.473643	-8.08718e-13	0	1.02694e-13	0	0	0	0	0	0	0	100
1	1300	0.473568	-1.37559e-13	0	7.46987e-14	0	0	0	0	0	0	0	100
1	1290	0.473491	5.33816e-13	0	4.66943e-14	0	0	0	0	0	0	0	100
1	1280	0.473412	-2.25671e-13	0	0	0	0	0	0	0	0	0	100
1	1270	0.473332	-2.91771e-13	0	-5.6052e-14	0	0	0	0	0	0	0	100
1	1260	0.47325	-1.02963e-12	0	-8.40926e-14	0	0	0	0	0	0	0	100
1	1250	0.473165	1.75675e-12	0	-1.12143e-13	0	0	0	0	0	0	0	100
1	1240	0.473079	-4.02087e-13	0	-1.49552e-13	0	0	0	0	0	0	0	100
1	1230	4.40577	42.9413	0	29.7071	0	0	0	0	14.4889	2.03742	0.0113123	10.814
1	1220	8.57895	45.7588	0	31.2396	0	0	0	0	15.0958	2.29687	0.0133857	5.59558
1	1210	12.4616	46.8994	0	31.5993	0	0	0	0	15.1264	2.48048	0.0152016	3.8793
1	1200	31.7109	49.8428	0.00337794	25.6313	0.133821	0	2.00039	6.47284	12.1257	2.20378	0.0165494	1.56951
1	1190	45.7379	50.6247	0.0042298	24.1816	0.161528	0	2.7112	7.56872	11.3622	2.25423	0.0204119	1.11114
1	1180	55.7286	51.0276	0.00462909	23.4524	0.171801	0	3.20838	7.87893	10.9809	2.32513	0.0247123	0.925472
1	1170	63.1793	51.2836	0.00488039	22.9612	0.175917	0	3.62594	7.96789	10.7406	2.38573	0.0290681	0.825257
1	1160	69.6755	51.4453	0.0065216	22.4347	0.199678	0	4.12628	7.95859	10.6091	2.4313	0.033309	0.755276
1	1150	75.1539	51.549	0.00977899	21.9384	0.23296	0	4.61165	7.89777	10.5483	2.46933	0.037206	0.705623
1	1140	78.8007	51.6344	0.0120226	21.6563	0.242275	0	4.89869	7.84181	10.4965	2.50094	0.0405611	0.676452
1	1130	81.378	51.7046	0.0135754	21.4782	0.240534	0	5.0848	7.79502	10.4568	2.52559	0.0434271	0.65744
1	1120	83.2929	51.763	0.0146477	21.3569	0.233414	0	5.21447	7.75614	10.4267	2.54471	0.0458922	0.644091
1	1110	84.773	51.8122	0.0153788	21.2695	0.223638	0	5.30994	7.72339	10.4039	2.55971	0.0480344	0.634194
1	1100	85.9532	51.8545	0.0158644	21.2038	0.21262	0	5.38323	7.69536	10.3866	2.57163	0.0499141	0.626553
1	1090	86.9176	51.8911	0.0161735	21.1526	0.201148	0	5.44129	7.67102	10.3734	2.58126	0.0515773	0.620467
1	1080	87.7213	51.9232	0.0163577	21.1116	0.189682	0	5.4884	7.6496	10.3635	2.58914	0.0530586	0.6155
1	1070	88.402	51.9515	0.0164567	21.078	0.1785	0	5.52729	7.63056	10.3563	2.59568	0.0543843	0.611366
1	1060	88.986	51.9767	0.016502	21.0498	0.167768	0	5.55977	7.61351	10.3514	2.60117	0.055575	0.60787
1	1050	89.4835	52.0055	0.0175671	21.0203	0.156811	0	5.57438	7.6016	10.356	2.60629	0.0566381	0.604929
1	1040	89.9255	52.032	0.0192001	20.9924	0.146019	0	5.5864	7.59068	10.3627	2.61074	0.0575968	0.602343
1	1030	90.3286	52.0445	0.0207613	20.9651	0.141001	0	5.60982	7.5766	10.3693	2.61464	0.0583326	0.600001
1	1020	90.6822	52.0556	0.0223639	20.9417	0.136079	0	5.62929	7.56396	10.376	2.61807	0.0589943	0.597965
1	1010	90.995	52.0654	0.0240128	20.9215	0.131276	0	5.6456	7.55254	10.3829	2.62108	0.0595918	0.596177
1	1000	91.2737	52.0741	0.0257123	20.9039	0.126604	0	5.65934	7.54216	10.3897	2.62375	0.0601336	0.594594
1	990	91.5237	52.0819	0.0274659	20.8884	0.122067	0	5.67099	7.53268	10.3965	2.62614	0.0606264	0.593183
1	980	91.749	52.0889	0.029277	20.8748	0.117669	0	5.68092	7.52398	10.4032	2.62827	0.0610757	0.591918
1	970	91.9533	52.0951	0.0311482	20.8627	0.113408	0	5.68941	7.51597	10.4098	2.63018	0.0614863	0.590776
1	960	94.6734	52.8642	0.0447626	20.5501	0.113112	0	5.57487	7.33564	10.2767	2.58931	0.0750655	0.57628
1	950	96.8067	53.4359	0.0646776	20.3185	0.114607	0	5.48372	7.19901	10.1706	2.5558	0.0917091	0.56546
1	940	99.2254	54.0268	0.115584	20.0765	0.114493	0	5.38097	7.04807	10.0448	2.51414	0.124874	0.553689
1	930	99.9611	54.2011	0.130051	20.0078	0.11184	0	5.35139	7.00272	10.0039	2.50097	0.140054	0.550214
1	920	99.9608	54.2013	0.130051	20.0078	0.108572	0	5.35435	7.00275	10.0039	2.50098	0.140055	0.550216
1	910	99.9605	54.2014	0.130051	20.0079	0.105334	0	5.35728	7.00277	10.004	2.50099	0.140055	0.550218
1	900	99.9601	54.2016	0.130052	20.008	0.102126	0	5.36018	7.00279	10.004	2.501	0.140056	0.550219
Title:	Testing
Bulk	Composition:
Pressure	Temperature	mass	SiO2	TiO2	Al2O3	Fe2O3	Cr2O3	FeO	MgO	CaO	Na2O	K2O	H2O
1	1600	100.034	54.1614	0.129955	19.9931	0.842257	0	4.69016	6.9976	9.99657	2.49914	0.139952	0.549811
1	1600	100.034	54.1614	0.129955	19.9931	0.842257	0	4.69016	6.9976	9.99657	2.49914	0.139952	0.549811
1	1590	100.034	54.1614	0.129955	19.9931	0.841853	0	4.69053	6.9976	9.99657	2.49914	0.139952	0.549812
1	1580	100.034	54.1615	0.129955	19.9932	0.841514	0	4.69084	6.9976	9.99658	2.49914	0.139952	0.549812
1	1570	100.034	54.1615	0.129956	19.9932	0.841244	0	4.69108	6.99761	9.99658	2.49914	0.139952	0.549812
1	1560	100.034	54.1615	0.129956	19.9932	0.841043	0	4.69126	6.99761	9.99658	2.49915	0.139952	0.549812
1	1550	100.034	54.1615	0.129956	19.9932	0.840912	0	4.69138	6.99761	9.99658	2.49915	0.139952	0.549812
1	1540	100.034	54.1615	0.129956	19.9932	0.840854	0	4.69143	6.99761	9.99658	2.49915	0.139952	0.549812
1	1530	100.034	54.1615	0.129956	19.9932	0.840869	0	4.69142	6.99761	9.99658	2.49915	0.139952	0.549812
1	1520	100.034	54.1615	0.129956	19.9932	0.84096	0	4.69134	6.99761	9.99658	2.49915	0.139952	0.549812
1	1510	100.034	54.1615	0.129956	19.9932	0.841128	0	4.69119	6.99761	9.99658	2.49915	0.139952	0.549812
1	1500	100.034	54.1615	0.129956	19.9932	0.841375	0	4.69096	6.9976	9.99658	2.49914	0.139952	0.549812
1	1490	100.034	54.1614	0.129955	19.9931	0.841703	0	4.69067	6.9976	9.99657	2.49914	0.139952	0.549812
1	1480	100.034	54.1614	0.129955	19.9931	0.842113	0	4.69029	6.9976	9.99657	2.49914	0.139952	0.549811
1	1470	100.034	54.1614	0.129955	19.9931	0.842609	0	4.68985	6.9976	9.99657	2.49914	0.139952	0.549811
1	1460	100.034	54.1614	0.129955	19.9931	0.84319	0	4.68932	6.99759	9.99656	2.49914	0.139952	0.549811
1	1450	100.034	54.1613	0.129955	19.9931	0.843861	0	4.68871	6.99759	9.99655	2.49914	0.139952	0.54981
1	1440	100.035	54.1613	0.129955	19.9931	0.844622	0	4.68802	6.99758	9.99655	2.49914	0.139952	0.54981
1	1430	100.035	54.1612	0.129955	19.9931	0.845477	0	4.68725	6.99758	9.99654	2.49913	0.139952	0.54981
1	1420	100.035	54.1612	0.129955	19.9931	0.846428	0	4.68639	6.99757	9.99653	2.49913	0.139951	0.549809
1	1410	100.035	54.1611	0.129955	19.993	0.847477	0	4.68544	6.99756	9.99652	2.49913	0.139951	0.549808
1	1400	100.035	54.1611	0.129955	19.993	0.848626	0	4.6844	6.99755	9.99651	2.49913	0.139951	0.549808
1	1390	100.035	54.161	0.129954	19.993	0.849879	0	4.68326	6.99754	9.99649	2.49912	0.139951	0.549807
1	1380	100.035	54.1609	0.129954	19.993	0.851238	0	4.68203	6.99754	9.99648	2.49912	0.139951	0.549806
1	1370	100.035	54.1608	0.129954	19.9929	0.852707	0	4.6807	6.99753	9.99646	2.49912	0.139951	0.549806
1	1360	100.036	54.1608	0.129954	19.9929	0.854287	0	4.67927	6.99751	9.99645	2.49911	0.13995	0.549805
1	1350	100.036	54.1607	0.129954	19.9929	0.855982	0	4.67774	6.9975	9.99643	2.49911	0.13995	0.549804
1	1340	100.036	54.1606	0.129953	19.9928	0.857796	0	4.6761	6.99749	9.99641	2.4991	0.13995	0.549803
1	1330	100.036	54.1605	0.129953	19.9928	0.859731	0	4.67434	6.99748	9.99639	2.4991	0.13995	0.549802
1	1320	100.036	54.1604	0.129953	19.9927	0.861792	0	4.67248	6.99746	9.99637	2.49909	0.139949	0.549801
1	1310	100.036	54.1602	0.129953	19.9927	0.863981	0	4.6705	6.99745	9.99635	2.49909	0.139949	0.549799
1	1300	100.037	54.1601	0.129952	19.9927	0.866304	0	4.66839	6.99743	9.99633	2.49908	0.139949	0.549798
1	1290	100.037	54.16	0.129952	19.9926	0.868763	0	4.66617	6.99741	9.9963	2.49908	0.139948	0.549797
1	1280	100.037	54.1598	0.129952	19.9926	0.871363	0	4.66382	6.99739	9.99628	2.49907	0.139948	0.549795
1	1270	100.038	54.1597	0.129951	19.9925	0.874108	0	4.66133	6.99737	9.99625	2.49906	0.139947	0.549794
1	1260	100.038	54.1595	0.129951	19.9924	0.877002	0	4.65871	6.99735	9.99622	2.49906	0.139947	0.549792
1	1250	100.038	54.1594	0.12995	19.9924	0.880051	0	4.65595	6.99733	9.99619	2.49905	0.139947	0.54979
1	1240	100.038	54.1592	0.12995	19.9923	0.88326	0	4.65304	6.99731	9.99616	2.49904	0.139946	0.549789
1	1230	100.038	54.1592	0.12995	19.9923	0.8829	0	4.65337	6.99731	9.99616	2.49904	0.139946	0.549789
1	1220	100.038	54.1593	0.12995	19.9923	0.881973	0	4.65421	6.99732	9.99617	2.49904	0.139946	0.549789
1	1210	100.038	54.1593	0.12995	19.9924	0.880983	0	4.65511	6.99733	9.99618	2.49905	0.139947	0.54979
1	1200	100.032	54.1627	0.129958	19.9936	0.819202	0	4.71104	6.99776	9.9968	2.4992	0.139955	0.549824
1	1190	100.025	54.1663	0.129967	19.9949	0.752232	0	4.77166	6.99823	9.99747	2.49937	0.139965	0.549861
1	1180	100.019	54.1699	0.129976	19.9963	0.685962	0	4.83165	6.9987	9.99814	2.49953	0.139974	0.549897
1	1170	100.012	54.1734	0.129984	19.9976	0.621081	0	4.89039	6.99915	9.99879	2.4997	0.139983	0.549933
1	1160	100.005	54.1772	0.129993	19.999	0.551817	0	4.95309	6.99964	9.99948	2.49987	0.139993	0.549971
1	1150	99.9986	54.1808	0.130002	20.0003	0.485798	0	5.01286	7.0001	10.0001	2.50004	0.140002	0.550008
1	1140	99.9934	54.1836	0.130009	20.0013	0.434462	0	5.05933	7.00046	10.0007	2.50016	0.140009	0.550036
1	1130	99.9892	54.1858	0.130014	20.0022	0.39265	0	5.09718	7.00075	10.0011	2.50027	0.140015	0.550059
1	1120	99.9857	54.1877	0.130019	20.0029	0.357357	0	5.12913	7.001	10.0014	2.50036	0.14002	0.550079
1	1110	99.9826	54.1894	0.130023	20.0035	0.326789	0	5.1568	7.00122	10.0017	2.50043	0.140024	0.550096
1	1100	99.9799	54.1909	0.130026	20.004	0.299835	0	5.1812	7.0014	10.002	2.5005	0.140028	0.55011
1	1090	99.9775	54.1922	0.130029	20.0045	0.275777	0	5.20298	7.00157	10.0022	2.50056	0.140031	0.550124
1	1080	99.9754	54.1934	0.130032	20.0049	0.254131	0	5.22258	7.00173	10.0025	2.50062	0.140035	0.550136
1	1070	99.9734	54.1944	0.130035	20.0053	0.234556	0	5.2403	7.00186	10.0027	2.50067	0.140037	0.550146
1	1060	99.9716	54.1954	0.130037	20.0057	0.216803	0	5.25637	7.00199	10.0028	2.50071	0.14004	0.550156
1	1050	99.9701	54.1962	0.130039	20.006	0.202032	0	5.26974	7.00209	10.003	2.50075	0.140042	0.550164
1	1040	99.9687	54.1969	0.130041	20.0063	0.188126	0	5.28233	7.00219	10.0031	2.50078	0.140044	0.550172
1	1030	99.9676	54.1975	0.130042	20.0065	0.177006	0	5.2924	7.00227	10.0032	2.50081	0.140045	0.550178
1	1020	99.9666	54.1981	0.130043	20.0067	0.166955	0	5.3015	7.00234	10.0033	2.50083	0.140047	0.550184
1	1010	99.9657	54.1986	0.130045	20.0069	0.157811	0	5.30978	7.0024	10.0034	2.50086	0.140048	0.550189
1	1000	99.9649	54.199	0.130046	20.007	0.149443	0	5.31735	7.00246	10.0035	2.50088	0.140049	0.550193
1	990	99.9641	54.1995	0.130047	20.0072	0.141746	0	5.32432	7.00251	10.0036	2.5009	0.14005	0.550198
1	980	99.9634	54.1998	0.130048	20.0073	0.134633	0	5.33076	7.00256	10.0037	2.50092	0.140051	0.550201
1	970	99.9627	54.2002	0.130048	20.0075	0.12803	0	5.33673	7.00261	10.0037	2.50093	0.140052	0.550205
1	960	99.9621	54.2005	0.130049	20.0076	0.121657	0	5.3425	7.00265	10.0038	2.50095	0.140053	0.550209
1	950	99.9618	54.2007	0.13005	20.0076	0.119036	0	5.34488	7.00267	10.0038	2.50095	0.140053	0.55021
1	940	99.9615	54.2009	0.13005	20.0077	0.1153	0	5.34826	7.0027	10.0039	2.50096	0.140054	0.550212
1	930	99.9611	54.2011	0.130051	20.0078	0.11184	0	5.35139	7.00272	10.0039	2.50097	0.140054	0.550214
1	920	99.9608	54.2013	0.130051	20.0078	0.108572	0	5.35435	7.00275	10.0039	2.50098	0.140055	0.550216
1	910	99.9605	54.2014	0.130051	20.0079	0.105334	0	5.35728	7.00277	10.004	2.50099	0.140055	0.550218
1	900	99.9601	54.2016	0.130052	20.008	0.102126	0	5.36018	7.00279	10.004	2.501	0.140056	0.550219
Title:	Testing
Partition	Coefficients:
Pressure	Temperature	mass
1	1600	100.034
1	1600	100.034
1	1590	100.034
1	1580	100.034
1	1570	100.034
1	1560	100.034
1	1550	100.034
1	1540	100.034
1	1530	100.034
1	1520	100.034
1	1510	100.034
1	1500	100.034
1	1490	100.034
1	1480	100.034
1	1470	100.034
1	1460	100.034
1	1450	100.034
1	1440	100.035
1	1430	100.035
1	1420	100.035
1	1410	100.035
1	1400	100.035
1	1390	100.035
1	1380	100.035
1	1370	100.035
1	1360	100.036
1	1350	100.036
1	1340	100.036
1	1330	100.036
1	1320	100.036
1	1310	100.036
1	1300	100.037
1	1290	100.037
1	1280	100.037
1	1270	100.038
1	1260	100.038
1	1250	100.038
1	1240	100.038
1	1230	100.038
1	1220	100.038
1	1210	100.038
1	1200	100.032
1	1190	100.025
1	1180	100.019
1	1170	100.012
1	1160	100.005
1	1150	99.9986
1	1140	99.9934
1	1130	99.9892
1	1120	99.9857
1	1110	99.9826
1	1100	99.9799
1	1090	99.9775
1	1080	99.9754
1	1070	99.9734
1	1060	99.9716
1	1050	99.9701
1	1040	99.9687
1	1030	99.9676
1	1020	99.9666
1	1010	99.9657
1	1000	99.9649
1	990	99.9641
1	980	99.9634
1	970	99.9627
1	960	99.9621
1	950	99.9618
1	940	99.9615
1	930	99.9611
1	920	99.9608
1	910	99.9605
1	900	99.9601
Bulk	Trace:
Pressure	Temperature	mass
1	1600	100.034
1	1600	100.034
1	1590	100.034
1	1580	100.034
1	1570	100.034
1	1560	100.034
1	1550	100.034
1	1540	100.034
1	1530	100.034
1	1520	100.034
1	1510	100.034
1	1500	100.034
1	1490	100.034
1	1480	100.034
1	1470	100.034
1	1460	100.034
1	1450	100.034
1	1440	100.035
1	1430	100.035
1	1420	100.035
1	1410	100.035
1	1400	100.035
1	1390	100.035
1	1380	100.035
1	1370	100.035
1	1360	100.036
1	1350	100.036
1	1340	100.036
1	1330	100.036
1	1320	100.036
1	1310	100.036
1	1300	100.037
1	1290	100.037
1	1280	100.037
1	1270	100.038
1	1260	100.038
1	1250	100.038
1	1240	100.038
1	1230	100.038
1	1220	100.038
1	1210	100.038
1	1200	100.032
1	1190	100.025
1	1180	100.019
1	1170	100.012
1	1160	100.005
1	1150	99.9986
1	1140	99.9934
1	1130	99.9892
1	1120	99.9857
1	1110	99.9826
1	1100	99.9799
1	1090	99.9775
1	1080	99.9754
1	1070	99.9734
1	1060	99.9716
1	1050	99.9701
1	1040	99.9687
1	1030	99.9676
1	1020	99.9666
1	1010	99.9657
1	1000	99.9649
1	990	99.9641
1	980	99.9634
1	970	99.9627
1	960	99.9621
1	950	99.9618
1	940	99.9615
1	930	99.9611
1	920	99.9608
1	910	99.9605
1	900	99.9601
Solid	Trace:
Pressure	Temperature	mass
1	1600	0.475267
1	1600	0.475267
1	1590	0.475225
1	1580	0.475183
1	1570	0.475139
1	1560	0.475095
1	1550	0.475049
1	1540	0.475003
1	1530	0.474956
1	1520	0.474908
1	1510	0.47486
1	1500	0.47481
1	1490	0.474759
1	1480	0.474707
1	1470	0.474654
1	1460	0.4746
1	1450	0.474545
1	1440	0.474489
1	1430	0.474432
1	1420	0.474373
1	1410	0.474314
1	1400	0.474253
1	1390	0.474191
1	1380	0.474127
1	1370	0.474062
1	1360	0.473996
1	1350	0.473929
1	1340	0.473859
1	1330	0.473789
1	1320	0.473717
1	1310	0.473643
1	1300	0.473568
1	1290	0.473491
1	1280	0.473412
1	1270	0.473332
1	1260	0.47325
1	1250	0.473165
1	1240	0.473079
1	1230	4.40577
1	1220	8.57895
1	1210	12.4616
1	1200	31.7109
1	1190	45.7379
1	1180	55.7286
1	1170	63.1793
1	1160	69.6755
1	1150	75.1539
1	1140	78.8007
1	1130	81.378
1	1120	83.2929
1	1110	84.773
1	1100	85.9532
1	1090	86.9176
1	1080	87.7213
1	1070	88.402
1	1060	88.986
1	1050	89.4835
1	1040	89.9255
1	1030	90.3286
1	1020	90.6822
1	1010	90.995
1	1000	91.2737
1	990	91.5237
1	980	91.749
1	970	91.9533
1	960	94.6734
1	950	96.8067
1	940	99.2254
1	930	99.9611
1	920	99.9608
1	910	99.9605
1	900	99.9601
Liquid	Trace:
Pressure	Temperature	mass
1	1600	99.5591
1	1600	99.5591
1	1590	99.5591
1	1580	99.5591
1	1570	99.5591
1	1560	99.5591
1	1550	99.5591
1	1540	99.5592
1	1530	99.5592
1	1520	99.5593
1	1510	99.5593
1	1500	99.5594
1	1490	99.5595
1	1480	99.5596
1	1470	99.5597
1	1460	99.5598
1	1450	99.5599
1	1440	99.5601
1	1430	99.5602
1	1420	99.5604
1	1410	99.5605
1	1400	99.5607
1	1390	99.5609
1	1380	99.5611
1	1370	99.5613
1	1360	99.5615
1	1350	99.5618
1	1340	99.562
1	1330	99.5623
1	1320	99.5626
1	1310	99.5629
1	1300	99.5632
1	1290	99.5635
1	1280	99.5638
1	1270	99.5642
1	1260	99.5646
1	1250	99.5649
1	1240	99.5654
1	1230	95.6326
1	1220	91.4593
1	1210	87.5766
1	1200	68.3211
1	1190	54.2874
1	1180	44.2901
1	1170	36.8328
1	1160	30.3297
1	1150	24.8447
1	1140	21.1927
1	1130	18.6112
1	1120	16.6928
1	1110	15.2096
1	1100	14.0268
1	1090	13.0599
1	1080	12.254
1	1070	11.5714
1	1060	10.9856
1	1050	10.4866
1	1040	10.0433
1	1030	9.63903
1	1020	9.28439
1	1010	8.97068
1	1000	8.69113
1	990	8.44043
1	980	8.21434
1	970	8.00945
1	960	5.28866
1	950	3.15516
1	940	0.736027
1	930	0	---
1	920	0	---
1	910	0	---
1	900	0	---
tridymite	trace:
Pressure	Temperature	mass
1	960	1.54467
1	950	2.77729
1	940	4.14642
1	930	4.5518
1	920	4.54852
1	910	4.54525
1	900	4.54199
clinopyroxene_1	trace:
Pressure	Temperature	mass
1	1050	1.67971
rhm_oxide_0	trace:
Pressure	Temperature	mass
1	940	0.093695
1	930	0.122677
1	920	0.122695
1	910	0.122725
1	900	0.122766
feldspar_0	trace:
Pressure	Temperature	mass
1	1230	3.92933
1	1220	8.09891
1	1210	11.9782
1	1200	24.5184
1	1190	33.5878
1	1180	39.9948
1	1170	44.6956
1	1160	48.3457
1	1150	51.0848
1	1140	53.0217
1	1130	54.4636
1	1120	55.5844
1	1110	56.4855
1	1100	57.2291
1	1090	57.8552
1	1080	58.3906
1	1070	58.8538
1	1060	59.2583
1	1050	59.6186
1	1040	59.94
1	1030	60.1692
1	1020	60.3723
1	1010	60.5536
1	1000	60.7165
1	990	60.8637
1	980	60.9973
1	970	61.1192
1	960	61.9779
1	950	62.6312
1	940	63.4914
1	930	63.7785
1	920	63.7823
1	910	63.7862
1	900	63.7902
water	trace:
Pressure	Temperature	mass
1	1600	0.475267
1	1600	0.475267
1	1590	0.475225
1	1580	0.475183
1	1570	0.475139
1	1560	0.475095
1	1550	0.475049
1	1540	0.475003
1	1530	0.474956
1	1520	0.474908
1	1510	0.47486
1	1500	0.47481
1	1490	0.474759
1	1480	0.474707
1	1470	0.474654
1	1460	0.4746
1	1450	0.474545
1	1440	0.474489
1	1430	0.474432
1	1420	0.474373
1	1410	0.474314
1	1400	0.474253
1	1390	0.474191
1	1380	0.474127
1	1370	0.474062
1	1360	0.473996
1	1350	0.473929
1	1340	0.473859
1	1330	0.473789
1	1320	0.473717
1	1310	0.473643
1	1300	0.473568
1	1290	0.473491
1	1280	0.473412
1	1270	0.473332
1	1260	0.47325
1	1250	0.473165
1	1240	0.473079
1	1230	0.476439
1	1220	0.480042
1	1210	0.483423
1	1200	0.497706
1	1190	0.508213
1	1180	0.515752
1	1170	0.521392
1	1160	0.526243
1	1150	0.530304
1	1140	0.533049
1	1130	0.535011
1	1120	0.536482
1	1110	0.537626
1	1100	0.538543
1	1090	0.539295
1	1080	0.539925
1	1070	0.54046
1	1060	0.54092
1	1050	0.541312
1	1040	0.54166
1	1030	0.541973
1	1020	0.542248
1	1010	0.542491
1	1000	0.542708
1	990	0.542903
1	980	0.543079
1	970	0.543238
1	960	0.545584
1	950	0.547403
1	940	0.5494
1	930	0.55
1	920	0.55
1	910	0.55
1	900	0.55
orthopyroxene_0	trace:
Pressure	Temperature	mass
1	1200	6.69482
1	1190	11.6419
1	1180	15.2181
1	1170	17.9623
1	1160	15.7304
1	1150	9.15079
1	1140	6.11002
1	1130	5.10084
1	1120	5.27319
1	1110	6.14058
1	1100	7.41241
1	1090	8.90824
1	1080	10.5141
1	1070	12.1602
1	1060	13.8105
1	1050	19.5109
1	1040	25.867
1	1030	25.8993
1	1020	25.9179
1	1010	25.9257
1	1000	25.9251
1	990	25.9177
1	980	25.9049
1	970	25.8878
1	960	25.8947
1	950	25.9008
1	940	25.8518
1	930	25.8233
1	920	25.7993
1	910	25.775
1	900	25.7505
clinopyroxene_0	trace:
Pressure	Temperature	mass
1	1160	5.07322
1	1150	14.388
1	1140	19.136
1	1130	21.2785
1	1120	21.8988
1	1110	21.6093
1	1100	20.7731
1	1090	19.6148
1	1080	18.2767
1	1070	16.8476
1	1060	15.3763
1	1050	8.13302
1	1040	3.57685
1	1030	3.71813
1	1020	3.84978
1	1010	3.97318
1	1000	4.08944
1	990	4.1994
1	980	4.30376
1	970	4.40307
1	960	4.7106
1	950	4.94988
1	940	5.09271
1	930	5.13482
1	920	5.15789
1	910	5.18122
1	900	5.2047

## Sheet: 1 kbar
Title:	Composition 1 a, isobaric run, 1 kbar, FMQ
System	Thermodynamic	Data:
Pressure	Temperature	mass	F	phi	S	H	V	Cp	dVdP*10^6	dVdT*10^6	fO2(absolute)	fO2-(QFM)	rhol	rhos	viscosity	aH2O	chisqr
1000	1600	100.031	1	1	308.597	-1.22274e+06	40.2849	151.838	-315.431	2847.84	-4.759	0	2.4831	0	1.4	0.0599815	0
1000	1600	100.031	1	1	308.597	-1.22274e+06	40.2849	151.838	-315.431	2847.84	-4.759	0	2.4831	0	1.4	0.0599815	0
1000	1590	100.031	1	1	307.784	-1.22425e+06	40.2564	151.835	-315.295	2847.6	-4.829	0	2.48486	0	1.432	0.0599082	0
1000	1580	100.031	1	1	306.967	-1.22577e+06	40.2279	151.833	-315.161	2847.33	-4.899	0	2.48662	0	1.463	0.0598344	0
1000	1570	100.031	1	1	306.145	-1.22729e+06	40.1994	151.831	-315.027	2847.02	-4.971	0	2.48838	0	1.495	0.0597601	0
1000	1560	100.031	1	1	305.319	-1.22881e+06	40.1709	151.828	-314.894	2846.68	-5.043	0	2.49014	0	1.527	0.0596854	0
1000	1550	100.031	1	1	304.488	-1.23033e+06	40.1424	151.826	-314.762	2846.3	-5.116	0	2.49191	0	1.56	0.0596101	0
1000	1540	100.031	1	1	303.653	-1.23184e+06	40.1139	151.824	-314.631	2845.89	-5.19	0	2.49368	0	1.593	0.0595344	0
1000	1530	100.031	1	1	302.814	-1.23336e+06	40.0854	151.822	-314.501	2845.45	-5.265	0	2.49545	0	1.626	0.0594583	0
1000	1520	100.031	1	1	301.969	-1.23488e+06	40.057	151.82	-314.372	2844.97	-5.341	0	2.49722	0	1.66	0.0593816	0
1000	1510	100.031	1	1	301.12	-1.2364e+06	40.0286	151.817	-314.244	2844.45	-5.417	0	2.499	0	1.694	0.0593045	0
1000	1500	100.031	1	1	300.266	-1.23792e+06	40.0001	151.815	-314.117	2843.9	-5.494	0	2.50077	0	1.728	0.059227	0
1000	1490	100.031	1	1	299.408	-1.23943e+06	39.9717	151.813	-313.991	2843.32	-5.573	0	2.50255	0	1.763	0.0591491	0
1000	1480	100.031	1	1	298.545	-1.24095e+06	39.9433	151.811	-313.867	2842.7	-5.652	0	2.50433	0	1.798	0.0590707	0
1000	1470	100.031	1	1	297.676	-1.24247e+06	39.9149	151.809	-313.743	2842.05	-5.732	0	2.50611	0	1.834	0.0589919	0
1000	1460	100.031	1	1	296.803	-1.24399e+06	39.8865	151.808	-313.62	2841.36	-5.813	0	2.5079	0	1.87	0.0589127	0
1000	1450	100.031	1	1	295.925	-1.24551e+06	39.8582	151.806	-313.499	2840.64	-5.894	0	2.50968	0	1.906	0.0588331	0
1000	1440	100.031	1	1	295.041	-1.24703e+06	39.8298	151.804	-313.378	2839.88	-5.977	0	2.51147	0	1.943	0.0587531	0
1000	1430	100.032	1	1	294.153	-1.24855e+06	39.8015	151.802	-313.259	2839.09	-6.061	0	2.51326	0	1.981	0.0586728	0
1000	1420	100.032	1	1	293.259	-1.25007e+06	39.7732	151.801	-313.14	2838.27	-6.146	0	2.51505	0	2.018	0.0585921	0
1000	1410	100.032	1	1	292.36	-1.25159e+06	39.7449	151.799	-313.023	2837.41	-6.232	0	2.51684	0	2.057	0.058511	0
1000	1400	100.032	1	1	291.456	-1.2531e+06	39.7166	151.797	-312.907	2836.51	-6.318	0	2.51864	0	2.095	0.0584296	0
1000	1390	100.032	1	1	290.546	-1.25462e+06	39.6884	151.796	-312.792	2835.59	-6.406	0	2.52043	0	2.134	0.0583479	0
1000	1380	100.032	1	1	289.631	-1.25614e+06	39.6601	151.794	-312.678	2834.63	-6.495	0	2.52223	0	2.174	0.0582659	0
1000	1370	100.032	1	1	288.71	-1.25766e+06	39.6319	151.793	-312.566	2833.63	-6.585	0	2.52403	0	2.214	0.0581836	0
1000	1360	100.032	1	1	287.784	-1.25918e+06	39.6037	151.791	-312.454	2832.6	-6.676	0	2.52583	0	2.255	0.0581011	0
1000	1350	100.032	1	1	286.852	-1.2607e+06	39.5755	151.79	-312.344	2831.54	-6.768	0	2.52763	0	2.296	0.0580183	0
1000	1340	100.033	1	1	285.914	-1.26222e+06	39.5474	151.789	-312.235	2830.44	-6.862	0	2.52944	0	2.337	0.0579353	0
1000	1330	100.033	1	1	284.971	-1.26374e+06	39.5192	151.788	-312.128	2829.31	-6.956	0	2.53124	0	2.379	0.057852	0
1000	1320	100.033	1	1	284.022	-1.26526e+06	39.4911	151.787	-312.021	2828.15	-7.052	0	2.53305	0	2.422	0.0577686	0
1000	1310	100.033	1	1	283.066	-1.26679e+06	39.463	151.786	-311.916	2826.95	-7.149	0	2.53486	0	2.465	0.0576851	0
1000	1300	100.033	1	1	282.105	-1.26831e+06	39.4349	151.785	-311.813	2825.72	-7.247	0	2.53667	0	2.509	0.0576014	0
1000	1290	100.034	1	1	281.138	-1.26983e+06	39.4069	151.784	-311.71	2824.46	-7.346	0	2.53848	0	2.553	0.0575175	0
1000	1280	100.034	1	1	280.164	-1.27135e+06	39.3789	151.783	-311.609	2823.16	-7.447	0	2.54029	0	2.598	0.0574337	0
1000	1270	100.034	1	1	279.184	-1.27287e+06	39.3509	151.782	-311.51	2821.83	-7.549	0	2.54211	0	2.643	0.0573497	0
1000	1260	100.034	1	1	278.198	-1.27439e+06	39.3229	151.781	-311.411	2820.47	-7.652	0	2.54392	0	2.689	0.0572658	0
1000	1250	100.035	1	1	277.205	-1.27591e+06	39.2949	151.781	-311.315	2819.08	-7.757	0	2.54574	0	2.736	0.0571819	0
1000	1240	100.035	1	1	276.206	-1.27744e+06	39.267	151.78	-311.219	2817.65	-7.863	0	2.54756	0	2.783	0.057098	0
1000	1230	100.035	1	1	275.2	-1.27896e+06	39.2391	151.78	-311.126	2816.19	-7.97	0	2.54938	0	2.831	0.0570142	0
1000	1220	100.036	1	1	274.188	-1.28048e+06	39.2112	151.779	-311.033	2814.69	-8.079	0	2.5512	0	2.88	0.0569306	0
1000	1210	100.036	0.983328	0.984083	272.794	-1.28256e+06	39.1583	151.317	-307.88	2793	-8.19	0	2.55269	2.67588	2.92	0.0588881	0
1000	1200	100.036	0.946982	0.94925	270.98	-1.28524e+06	39.0756	146.029	-301.033	2747.64	-8.302	0	2.55394	2.67448	2.947	0.0636634	0
1000	1190	100.034	0.856876	0.866306	267.929	-1.28968e+06	38.8172	143.58	-285.363	2636.16	-8.415	0	2.549	2.75882	3.011	0.0761344	0
1000	1180	100.03	0.74699	0.764719	264.433	-1.29471e+06	38.486	140.539	-266.429	2500.62	-8.53	0	2.53888	2.79498	3.101	0.0963029	0
1000	1170	100.027	0.659887	0.68303	261.475	-1.29893e+06	38.219	138.139	-251.205	2393.27	-8.646	0	2.52852	2.80829	3.188	0.118692	0
1000	1160	100.023	0.588996	0.615791	258.9	-1.30257e+06	37.9976	136.189	-238.638	2305.85	-8.765	0	2.51781	2.81593	3.272	0.143317	0
1000	1150	100.019	0.5301	0.55942	256.607	-1.30578e+06	37.8099	134.569	-228.048	2233.05	-8.885	0	2.50668	2.82137	3.356	0.170184	0
1000	1140	100.016	0.480367	0.511464	254.526	-1.30867e+06	37.648	133.199	-218.976	2171.32	-9.006	0	2.49508	2.82571	3.438	0.199286	0
1000	1130	100.012	0.437824	0.470186	252.612	-1.3113e+06	37.5064	132.023	-211.103	2118.21	-9.129	0	2.48301	2.82942	3.519	0.230593	0
1000	1120	100.009	0.401054	0.434317	250.83	-1.31373e+06	37.3811	130.999	-204.196	2071.97	-9.254	0	2.47048	2.8327	3.6	0.264051	0
1000	1110	100.005	0.367548	0.401704	249.126	-1.31604e+06	37.2603	130.041	-197.968	2029.05	-9.381	0	2.45575	2.83718	3.691	0.300879	0
1000	1100	100.003	0.338894	0.373658	247.487	-1.31825e+06	37.1472	129.197	-192.646	1992.76	-9.51	0	2.4416	2.84148	3.783	0.338897	0
1000	1090	99.9998	0.313683	0.348866	245.931	-1.32033e+06	37.0454	128.448	-187.873	1960.33	-9.64	0	2.42715	2.84524	3.875	0.378833	0
1000	1080	99.9972	0.291297	0.326762	244.449	-1.32229e+06	36.9538	127.774	-183.546	1930.86	-9.773	0	2.41231	2.84856	3.967	0.420712	0
1000	1070	99.9947	0.271546	0.307158	243.027	-1.32417e+06	36.8711	127.17	-179.637	1904.37	-9.907	0	2.39758	2.85141	4.057	0.463961	0
1000	1060	99.9923	0.254047	0.289698	241.656	-1.32596e+06	36.796	126.626	-176.089	1880.39	-10.044	0	2.38305	2.85387	4.146	0.508345	0
1000	1050	99.9901	0.238482	0.274088	240.327	-1.32769e+06	36.7275	126.13	-172.853	1858.57	-10.183	0	2.36881	2.85602	4.233	0.553623	0
1000	1040	99.988	0.224588	0.260083	239.034	-1.32935e+06	36.6647	125.677	-169.888	1838.57	-10.323	0	2.35491	2.85791	4.317	0.599549	0
1000	1030	99.986	0.212146	0.247475	237.772	-1.33097e+06	36.6069	125.26	-167.161	1820.16	-10.466	0	2.34142	2.85958	4.4	0.645884	0
1000	1020	99.9841	0.200965	0.236087	236.535	-1.33254e+06	36.5533	124.873	-164.641	1803.11	-10.611	0	2.32837	2.86105	4.481	0.692402	0
1000	1010	99.9824	0.190885	0.225766	235.317	-1.33408e+06	36.5035	124.758	-162.333	1794.6	-10.758	0	2.31581	2.86238	4.56	0.738897	0
1000	1000	99.9807	0.181768	0.216383	234.117	-1.33558e+06	36.4569	124.427	-160.158	1779.97	-10.908	0	2.30373	2.86358	4.637	0.785184	0
1000	990	99.9791	0.173496	0.207823	232.933	-1.33706e+06	36.4132	124.114	-158.125	1766.22	-11.06	0	2.29217	2.86466	4.712	0.831091	0
1000	980	99.9777	0.165969	0.199993	231.76	-1.33851e+06	36.3721	123.818	-156.218	1753.24	-11.214	0	2.28111	2.86565	4.785	0.876463	0
1000	970	99.9763	0.159098	0.192807	230.598	-1.33994e+06	36.3333	123.536	-154.423	1740.94	-11.371	0	2.27056	2.86656	4.857	0.921165	0
1000	960	99.975	0.152808	0.186195	229.443	-1.34134e+06	36.2964	123.266	-152.729	1729.24	-11.531	0	2.26051	2.8674	4.927	0.965075	0
1000	950	99.9736	0.145885	0.178463	228.274	-1.34275e+06	36.2919	122.991	-194.514	1761.72	-11.693	0	2.25184	2.86394	5.02	1.00017	0
1000	940	99.9716	0.135422	0.165466	227.042	-1.34422e+06	36.4033	122.675	-398.091	1962.79	-11.857	0	2.24759	2.84509	5.212	1.00015	0
1000	930	99.97	0.126783	0.154805	225.842	-1.34564e+06	36.4883	122.391	-561.908	2131.85	-12.025	0	2.24384	2.83061	5.401	1.00013	0
1000	920	99.9685	0.11955	0.145929	224.663	-1.34703e+06	36.5531	122.132	-694.997	2276.26	-12.195	0	2.24051	2.81935	5.586	1.00011	0
1000	910	99.9672	0.113418	0.138439	223.5	-1.34839e+06	36.6021	121.892	-804.016	2401.49	-12.368	0	2.23756	2.81051	5.769	1.00009	0
1000	900	99.966	0.108158	0.132041	222.348	-1.34973e+06	36.6384	121.666	-893.907	2511.65	-12.544	0	2.23494	2.80353	5.949	1.00008	0
Title:	Testing
Liquid	Composition:
Pressure	Temperature	mass	SiO2	TiO2	Al2O3	Fe2O3	Cr2O3	FeO	MgO	CaO	Na2O	K2O	H2O
1000	1600	100.031	54.163	0.129959	19.9937	0.81277	0	4.71686	6.99781	9.99686	2.49922	0.139956	0.549828
1000	1600	100.031	54.163	0.129959	19.9937	0.81277	0	4.71686	6.99781	9.99686	2.49922	0.139956	0.549828
1000	1590	100.031	54.163	0.129959	19.9937	0.812289	0	4.71729	6.99781	9.99687	2.49922	0.139956	0.549828
1000	1580	100.031	54.1631	0.129959	19.9937	0.811872	0	4.71767	6.99781	9.99687	2.49922	0.139956	0.549828
1000	1570	100.031	54.1631	0.129959	19.9938	0.811519	0	4.71799	6.99781	9.99688	2.49922	0.139956	0.549828
1000	1560	100.031	54.1631	0.129959	19.9938	0.811233	0	4.71825	6.99782	9.99688	2.49922	0.139956	0.549828
1000	1550	100.031	54.1631	0.129959	19.9938	0.811014	0	4.71845	6.99782	9.99688	2.49922	0.139956	0.549829
1000	1540	100.031	54.1631	0.129959	19.9938	0.810865	0	4.71858	6.99782	9.99688	2.49922	0.139956	0.549829
1000	1530	100.031	54.1631	0.129959	19.9938	0.810785	0	4.71865	6.99782	9.99688	2.49922	0.139956	0.549829
1000	1520	100.031	54.1631	0.129959	19.9938	0.810778	0	4.71866	6.99782	9.99688	2.49922	0.139956	0.549829
1000	1510	100.031	54.1631	0.129959	19.9938	0.810845	0	4.7186	6.99782	9.99688	2.49922	0.139956	0.549829
1000	1500	100.031	54.1631	0.129959	19.9938	0.810987	0	4.71847	6.99782	9.99688	2.49922	0.139956	0.549829
1000	1490	100.031	54.1631	0.129959	19.9938	0.811207	0	4.71827	6.99782	9.99688	2.49922	0.139956	0.549828
1000	1480	100.031	54.1631	0.129959	19.9938	0.811505	0	4.718	6.99781	9.99688	2.49922	0.139956	0.549828
1000	1470	100.031	54.1631	0.129959	19.9937	0.811884	0	4.71766	6.99781	9.99687	2.49922	0.139956	0.549828
1000	1460	100.031	54.163	0.129959	19.9937	0.812346	0	4.71724	6.99781	9.99687	2.49922	0.139956	0.549828
1000	1450	100.031	54.163	0.129959	19.9937	0.812893	0	4.71675	6.9978	9.99686	2.49922	0.139956	0.549828
1000	1440	100.031	54.163	0.129959	19.9937	0.813527	0	4.71617	6.9978	9.99686	2.49921	0.139956	0.549827
1000	1430	100.032	54.1629	0.129959	19.9937	0.814249	0	4.71552	6.99779	9.99685	2.49921	0.139956	0.549827
1000	1420	100.032	54.1629	0.129959	19.9937	0.815063	0	4.71478	6.99779	9.99684	2.49921	0.139956	0.549826
1000	1410	100.032	54.1628	0.129959	19.9937	0.815971	0	4.71396	6.99778	9.99683	2.49921	0.139956	0.549826
1000	1400	100.032	54.1628	0.129959	19.9936	0.816975	0	4.71305	6.99778	9.99682	2.49921	0.139956	0.549825
1000	1390	100.032	54.1627	0.129959	19.9936	0.818077	0	4.71205	6.99777	9.99681	2.4992	0.139955	0.549825
1000	1380	100.032	54.1627	0.129958	19.9936	0.81928	0	4.71096	6.99776	9.9968	2.4992	0.139955	0.549824
1000	1370	100.032	54.1626	0.129958	19.9936	0.820588	0	4.70978	6.99775	9.99679	2.4992	0.139955	0.549823
1000	1360	100.032	54.1625	0.129958	19.9935	0.822002	0	4.7085	6.99774	9.99677	2.49919	0.139955	0.549822
1000	1350	100.032	54.1624	0.129958	19.9935	0.823526	0	4.70712	6.99773	9.99676	2.49919	0.139955	0.549822
1000	1340	100.033	54.1623	0.129958	19.9935	0.825163	0	4.70564	6.99772	9.99674	2.49919	0.139954	0.549821
1000	1330	100.033	54.1622	0.129957	19.9934	0.826915	0	4.70405	6.99771	9.99672	2.49918	0.139954	0.54982
1000	1320	100.033	54.1621	0.129957	19.9934	0.828787	0	4.70236	6.99769	9.9967	2.49918	0.139954	0.549819
1000	1310	100.033	54.162	0.129957	19.9934	0.830782	0	4.70055	6.99768	9.99668	2.49917	0.139954	0.549818
1000	1300	100.033	54.1619	0.129957	19.9933	0.832904	0	4.69863	6.99766	9.99666	2.49917	0.139953	0.549816
1000	1290	100.034	54.1618	0.129956	19.9933	0.835155	0	4.69659	6.99765	9.99664	2.49916	0.139953	0.549815
1000	1280	100.034	54.1617	0.129956	19.9932	0.83754	0	4.69443	6.99763	9.99662	2.49915	0.139953	0.549814
1000	1270	100.034	54.1615	0.129956	19.9932	0.840064	0	4.69215	6.99761	9.99659	2.49915	0.139952	0.549813
1000	1260	100.034	54.1614	0.129955	19.9931	0.84273	0	4.68974	6.9976	9.99656	2.49914	0.139952	0.549811
1000	1250	100.035	54.1612	0.129955	19.9931	0.845544	0	4.68719	6.99758	9.99654	2.49913	0.139952	0.54981
1000	1240	100.035	54.1611	0.129955	19.993	0.848508	0	4.6845	6.99755	9.99651	2.49913	0.139951	0.549808
1000	1230	100.035	54.1609	0.129954	19.993	0.85163	0	4.68168	6.99753	9.99648	2.49912	0.139951	0.549806
1000	1220	100.036	54.1607	0.129954	19.9929	0.854912	0	4.67871	6.99751	9.99644	2.49911	0.13995	0.549804
1000	1210	98.3679	54.2688	0.132157	19.7628	0.871408	0	4.75622	7.11614	9.88552	2.50563	0.142124	0.559125
1000	1200	94.7321	54.504	0.137229	19.2427	0.904996	0	4.93864	7.38926	9.64118	2.51427	0.147066	0.580585
1000	1190	85.7166	54.9253	0.151136	18.7357	0.958051	0	5.20332	7.19837	9.4278	2.59734	0.161341	0.64165
1000	1180	74.7216	55.4869	0.172405	18.2615	1.019	0	5.4867	6.67694	9.24859	2.72881	0.18312	0.736066
1000	1170	66.0062	56.0329	0.194205	17.8206	1.07051	0	5.71173	6.20021	9.08814	2.84344	0.205011	0.833255
1000	1160	58.9132	56.5705	0.216621	17.4106	1.11266	0	5.87942	5.7621	8.94285	2.94461	0.227081	0.933577
1000	1150	53.0203	57.1052	0.239716	17.0292	1.14553	0	5.99105	5.35799	8.80969	3.0349	0.249388	1.03734
1000	1140	48.0443	57.6412	0.263534	16.6741	1.16924	0	6.0484	4.98436	8.68617	3.1162	0.271979	1.14478
1000	1130	43.7878	58.1813	0.288096	16.3432	1.18397	0	6.05398	4.63844	8.57024	3.18983	0.294887	1.25606
1000	1120	40.1089	58.7269	0.313404	16.0343	1.19003	0	6.01108	4.31802	8.4602	3.25664	0.318129	1.37127
1000	1110	36.7568	59.3232	0.339252	15.8435	1.17388	0	5.86835	4.00986	8.27756	3.32489	0.343164	1.49632
1000	1100	33.8902	59.8785	0.36322	15.7444	1.15881	0	5.76257	3.70698	8.01605	3.37836	0.368126	1.62289
1000	1090	31.3683	60.441	0.386657	15.6606	1.13534	0	5.61267	3.43111	7.76375	3.4221	0.393466	1.75336
1000	1080	29.1289	61.0171	0.409552	15.5861	1.10251	0	5.41271	3.18199	7.52534	3.45725	0.419282	1.88816
1000	1070	27.1532	61.5907	0.431417	15.515	1.06509	0	5.19047	2.95558	7.29877	3.48225	0.445199	2.02554
1000	1060	25.4027	62.1596	0.45201	15.4465	1.02406	0	4.95197	2.74959	7.08251	3.49748	0.471153	2.16512
1000	1050	23.8458	62.7222	0.471098	15.3794	0.980349	0	4.7028	2.56196	6.87524	3.50333	0.497078	2.30648
1000	1040	22.4562	63.2767	0.488465	15.3132	0.934824	0	4.4479	2.39077	6.67582	3.50024	0.522907	2.44922
1000	1030	21.2116	63.8216	0.503922	15.247	0.888265	0	4.1915	2.23431	6.48326	3.48863	0.548578	2.59292
1000	1020	20.0933	64.3557	0.517306	15.1805	0.84135	0	3.93711	2.09101	6.29674	3.46899	0.574037	2.73723
1000	1010	19.0852	64.8782	0.528494	15.1132	0.794655	0	3.68755	1.9595	6.1156	3.44175	0.599239	2.88182
1000	1000	18.1733	65.3883	0.537393	15.0449	0.748649	0	3.44498	1.83855	5.9393	3.40736	0.624146	3.02642
1000	990	17.346	65.8856	0.543947	14.9755	0.703709	0	3.21101	1.72704	5.76737	3.36633	0.648727	3.17076
1000	980	16.5932	66.3699	0.548131	14.9049	0.660124	0	2.98676	1.62402	5.59943	3.31915	0.672958	3.31462
1000	970	15.906	66.8412	0.549956	14.833	0.618108	0	2.77296	1.52864	5.43518	3.26631	0.696818	3.45782
1000	960	15.277	67.2995	0.549467	14.76	0.577815	0	2.57003	1.44013	5.27437	3.20827	0.720294	3.60018
1000	950	14.5846	67.8442	0.551428	14.6492	0.535892	0	2.36362	1.35408	5.1175	3.12253	0.747458	3.71414
1000	940	13.5384	68.7825	0.570358	14.3893	0.482769	0	2.1142	1.26045	4.96572	2.93681	0.790429	3.70747
1000	930	12.6745	69.6626	0.584891	14.1471	0.43487	0	1.89087	1.17639	4.8146	2.75726	0.830322	3.70114
1000	920	11.9513	70.4893	0.595311	13.9201	0.391853	0	1.69139	1.10027	4.66371	2.58531	0.867415	3.69528
1000	910	11.3381	71.2679	0.601923	13.7063	0.353285	0	1.51333	1.03086	4.51303	2.42151	0.901988	3.68988
1000	900	10.8121	72.0027	0.605038	13.5041	0.318716	0	1.35433	0.967201	4.36272	2.26601	0.934299	3.68493
Title:	Testing
liquid_0	thermodynamic	data	and	composition:
Pressure	Temperature	mass	S	H	V	Cp	viscosity	SiO2	TiO2	Al2O3	Fe2O3	Cr2O3	FeO	MgO	CaO	Na2O	K2O	H2O
1000	1600	100.031	308.597	-1.22274e+06	40.2849	151.838	1.4	54.163	0.129959	19.9937	0.81277	0	4.71686	6.99781	9.99686	2.49922	0.139956	0.549828
1000	1600	100.031	308.597	-1.22274e+06	40.2849	151.838	1.4	54.163	0.129959	19.9937	0.81277	0	4.71686	6.99781	9.99686	2.49922	0.139956	0.549828
1000	1590	100.031	307.784	-1.22425e+06	40.2564	151.835	1.432	54.163	0.129959	19.9937	0.812289	0	4.71729	6.99781	9.99687	2.49922	0.139956	0.549828
1000	1580	100.031	306.967	-1.22577e+06	40.2279	151.833	1.463	54.1631	0.129959	19.9937	0.811872	0	4.71767	6.99781	9.99687	2.49922	0.139956	0.549828
1000	1570	100.031	306.145	-1.22729e+06	40.1994	151.831	1.495	54.1631	0.129959	19.9938	0.811519	0	4.71799	6.99781	9.99688	2.49922	0.139956	0.549828
1000	1560	100.031	305.319	-1.22881e+06	40.1709	151.828	1.527	54.1631	0.129959	19.9938	0.811233	0	4.71825	6.99782	9.99688	2.49922	0.139956	0.549828
1000	1550	100.031	304.488	-1.23033e+06	40.1424	151.826	1.56	54.1631	0.129959	19.9938	0.811014	0	4.71845	6.99782	9.99688	2.49922	0.139956	0.549829
1000	1540	100.031	303.653	-1.23184e+06	40.1139	151.824	1.593	54.1631	0.129959	19.9938	0.810865	0	4.71858	6.99782	9.99688	2.49922	0.139956	0.549829
1000	1530	100.031	302.814	-1.23336e+06	40.0854	151.822	1.626	54.1631	0.129959	19.9938	0.810785	0	4.71865	6.99782	9.99688	2.49922	0.139956	0.549829
1000	1520	100.031	301.969	-1.23488e+06	40.057	151.82	1.66	54.1631	0.129959	19.9938	0.810778	0	4.71866	6.99782	9.99688	2.49922	0.139956	0.549829
1000	1510	100.031	301.12	-1.2364e+06	40.0286	151.817	1.694	54.1631	0.129959	19.9938	0.810845	0	4.7186	6.99782	9.99688	2.49922	0.139956	0.549829
1000	1500	100.031	300.266	-1.23792e+06	40.0001	151.815	1.728	54.1631	0.129959	19.9938	0.810987	0	4.71847	6.99782	9.99688	2.49922	0.139956	0.549829
1000	1490	100.031	299.408	-1.23943e+06	39.9717	151.813	1.763	54.1631	0.129959	19.9938	0.811207	0	4.71827	6.99782	9.99688	2.49922	0.139956	0.549828
1000	1480	100.031	298.545	-1.24095e+06	39.9433	151.811	1.798	54.1631	0.129959	19.9938	0.811505	0	4.718	6.99781	9.99688	2.49922	0.139956	0.549828
1000	1470	100.031	297.676	-1.24247e+06	39.9149	151.809	1.834	54.1631	0.129959	19.9937	0.811884	0	4.71766	6.99781	9.99687	2.49922	0.139956	0.549828
1000	1460	100.031	296.803	-1.24399e+06	39.8865	151.808	1.87	54.163	0.129959	19.9937	0.812346	0	4.71724	6.99781	9.99687	2.49922	0.139956	0.549828
1000	1450	100.031	295.925	-1.24551e+06	39.8582	151.806	1.906	54.163	0.129959	19.9937	0.812893	0	4.71675	6.9978	9.99686	2.49922	0.139956	0.549828
1000	1440	100.031	295.041	-1.24703e+06	39.8298	151.804	1.943	54.163	0.129959	19.9937	0.813527	0	4.71617	6.9978	9.99686	2.49921	0.139956	0.549827
1000	1430	100.032	294.153	-1.24855e+06	39.8015	151.802	1.981	54.1629	0.129959	19.9937	0.814249	0	4.71552	6.99779	9.99685	2.49921	0.139956	0.549827
1000	1420	100.032	293.259	-1.25007e+06	39.7732	151.801	2.018	54.1629	0.129959	19.9937	0.815063	0	4.71478	6.99779	9.99684	2.49921	0.139956	0.549826
1000	1410	100.032	292.36	-1.25159e+06	39.7449	151.799	2.057	54.1628	0.129959	19.9937	0.815971	0	4.71396	6.99778	9.99683	2.49921	0.139956	0.549826
1000	1400	100.032	291.456	-1.2531e+06	39.7166	151.797	2.095	54.1628	0.129959	19.9936	0.816975	0	4.71305	6.99778	9.99682	2.49921	0.139956	0.549825
1000	1390	100.032	290.546	-1.25462e+06	39.6884	151.796	2.134	54.1627	0.129959	19.9936	0.818077	0	4.71205	6.99777	9.99681	2.4992	0.139955	0.549825
1000	1380	100.032	289.631	-1.25614e+06	39.6601	151.794	2.174	54.1627	0.129958	19.9936	0.81928	0	4.71096	6.99776	9.9968	2.4992	0.139955	0.549824
1000	1370	100.032	288.71	-1.25766e+06	39.6319	151.793	2.214	54.1626	0.129958	19.9936	0.820588	0	4.70978	6.99775	9.99679	2.4992	0.139955	0.549823
1000	1360	100.032	287.784	-1.25918e+06	39.6037	151.791	2.255	54.1625	0.129958	19.9935	0.822002	0	4.7085	6.99774	9.99677	2.49919	0.139955	0.549822
1000	1350	100.032	286.852	-1.2607e+06	39.5755	151.79	2.296	54.1624	0.129958	19.9935	0.823526	0	4.70712	6.99773	9.99676	2.49919	0.139955	0.549822
1000	1340	100.033	285.914	-1.26222e+06	39.5474	151.789	2.337	54.1623	0.129958	19.9935	0.825163	0	4.70564	6.99772	9.99674	2.49919	0.139954	0.549821
1000	1330	100.033	284.971	-1.26374e+06	39.5192	151.788	2.379	54.1622	0.129957	19.9934	0.826915	0	4.70405	6.99771	9.99672	2.49918	0.139954	0.54982
1000	1320	100.033	284.022	-1.26526e+06	39.4911	151.787	2.422	54.1621	0.129957	19.9934	0.828787	0	4.70236	6.99769	9.9967	2.49918	0.139954	0.549819
1000	1310	100.033	283.066	-1.26679e+06	39.463	151.786	2.465	54.162	0.129957	19.9934	0.830782	0	4.70055	6.99768	9.99668	2.49917	0.139954	0.549818
1000	1300	100.033	282.105	-1.26831e+06	39.4349	151.785	2.509	54.1619	0.129957	19.9933	0.832904	0	4.69863	6.99766	9.99666	2.49917	0.139953	0.549816
1000	1290	100.034	281.138	-1.26983e+06	39.4069	151.784	2.553	54.1618	0.129956	19.9933	0.835155	0	4.69659	6.99765	9.99664	2.49916	0.139953	0.549815
1000	1280	100.034	280.164	-1.27135e+06	39.3789	151.783	2.598	54.1617	0.129956	19.9932	0.83754	0	4.69443	6.99763	9.99662	2.49915	0.139953	0.549814
1000	1270	100.034	279.184	-1.27287e+06	39.3509	151.782	2.643	54.1615	0.129956	19.9932	0.840064	0	4.69215	6.99761	9.99659	2.49915	0.139952	0.549813
1000	1260	100.034	278.198	-1.27439e+06	39.3229	151.781	2.689	54.1614	0.129955	19.9931	0.84273	0	4.68974	6.9976	9.99656	2.49914	0.139952	0.549811
1000	1250	100.035	277.205	-1.27591e+06	39.2949	151.781	2.736	54.1612	0.129955	19.9931	0.845544	0	4.68719	6.99758	9.99654	2.49913	0.139952	0.54981
1000	1240	100.035	276.206	-1.27744e+06	39.267	151.78	2.783	54.1611	0.129955	19.993	0.848508	0	4.6845	6.99755	9.99651	2.49913	0.139951	0.549808
1000	1230	100.035	275.2	-1.27896e+06	39.2391	151.78	2.831	54.1609	0.129954	19.993	0.85163	0	4.68168	6.99753	9.99648	2.49912	0.139951	0.549806
1000	1220	100.036	274.188	-1.28048e+06	39.2112	151.779	2.88	54.1607	0.129954	19.9929	0.854912	0	4.67871	6.99751	9.99644	2.49911	0.13995	0.549804
1000	1210	98.3679	268.71	-1.25959e+06	38.535	149.26	2.92	54.2688	0.132157	19.7628	0.871408	0	4.75622	7.11614	9.88552	2.50563	0.142124	0.559125
1000	1200	94.7321	258.027	-1.21216e+06	37.0925	139.493	2.947	54.504	0.137229	19.2427	0.904996	0	4.93864	7.38926	9.64118	2.51427	0.147066	0.580585
1000	1190	85.7166	233.051	-1.0946e+06	33.6276	125.828	3.011	54.9253	0.151136	18.7357	0.958051	0	5.20332	7.19837	9.4278	2.59734	0.161341	0.64165
1000	1180	74.7216	202.978	-951766	29.431	109.125	3.101	55.4869	0.172405	18.2615	1.019	0	5.4867	6.67694	9.24859	2.72881	0.18312	0.736066
1000	1170	66.0062	179.151	-839126	26.1047	95.9498	3.188	56.0329	0.194205	17.8206	1.07051	0	5.71173	6.20021	9.08814	2.84344	0.205011	0.833255
1000	1160	58.9132	159.773	-747947	23.3986	85.2787	3.272	56.5705	0.216621	17.4106	1.11266	0	5.87942	5.7621	8.94285	2.94461	0.227081	0.933577
1000	1150	53.0203	143.69	-672619	21.1516	76.4561	3.356	57.1052	0.239716	17.0292	1.14553	0	5.99105	5.35799	8.80969	3.0349	0.249388	1.03734
1000	1140	48.0443	130.124	-609372	19.2556	69.0414	3.438	57.6412	0.263534	16.6741	1.16924	0	6.0484	4.98436	8.68617	3.1162	0.271979	1.14478
1000	1130	43.7878	118.534	-555573	17.635	62.7282	3.519	58.1813	0.288096	16.3432	1.18397	0	6.05398	4.63844	8.57024	3.18983	0.294887	1.25606
1000	1120	40.1089	108.529	-509328	16.2353	57.2962	3.6	58.7269	0.313404	16.0343	1.19003	0	6.01108	4.31802	8.4602	3.25664	0.318129	1.37127
1000	1110	36.7568	99.452	-467738	14.9676	52.3742	3.691	59.3232	0.339252	15.8435	1.17388	0	5.86835	4.00986	8.27756	3.32489	0.343164	1.49632
1000	1100	33.8902	91.6822	-432135	13.8803	48.1647	3.783	59.8785	0.36322	15.7444	1.15881	0	5.76257	3.70698	8.01605	3.37836	0.368126	1.62289
1000	1090	31.3683	84.8522	-400974	12.9239	44.4783	3.875	60.441	0.386657	15.6606	1.13534	0	5.61267	3.43111	7.76375	3.4221	0.393466	1.75336
1000	1080	29.1289	78.7943	-373464	12.0751	41.2209	3.967	61.0171	0.409552	15.5861	1.10251	0	5.41271	3.18199	7.52534	3.45725	0.419282	1.88816
1000	1070	27.1532	73.4498	-349259	11.3253	38.357	4.057	61.5907	0.431417	15.515	1.06509	0	5.19047	2.95558	7.29877	3.48225	0.445199	2.02554
1000	1060	25.4027	68.7134	-327855	10.6597	35.8273	4.146	62.1596	0.45201	15.4465	1.02406	0	4.95197	2.74959	7.08251	3.49748	0.471153	2.16512
1000	1050	23.8458	64.4987	-308844	10.0666	33.5834	4.233	62.7222	0.471098	15.3794	0.980349	0	4.7028	2.56196	6.87524	3.50333	0.497078	2.30648
1000	1040	22.4562	60.734	-291889	9.53588	31.5851	4.317	63.2767	0.488465	15.3132	0.934824	0	4.4479	2.39077	6.67582	3.50024	0.522907	2.44922
1000	1030	21.2116	57.359	-276708	9.05928	29.7988	4.4	63.8216	0.503922	15.247	0.888265	0	4.1915	2.23431	6.48326	3.48863	0.548578	2.59292
1000	1020	20.0933	54.3226	-263065	8.62976	28.1964	4.481	64.3557	0.517306	15.1805	0.84135	0	3.93711	2.09101	6.29674	3.46899	0.574037	2.73723
1000	1010	19.0852	51.5811	-250758	8.24126	26.7536	4.56	64.8782	0.528494	15.1132	0.794655	0	3.68755	1.9595	6.1156	3.44175	0.599239	2.88182
1000	1000	18.1733	49.0973	-239616	7.88864	25.45	4.637	65.3883	0.537393	15.0449	0.748649	0	3.44498	1.83855	5.9393	3.40736	0.624146	3.02642
1000	990	17.346	46.8393	-229494	7.56752	24.2681	4.712	65.8856	0.543947	14.9755	0.703709	0	3.21101	1.72704	5.76737	3.36633	0.648727	3.17076
1000	980	16.5932	44.7801	-220270	7.27416	23.1931	4.785	66.3699	0.548131	14.9049	0.660124	0	2.98676	1.62402	5.59943	3.31915	0.672958	3.31462
1000	970	15.906	42.8961	-211836	7.00531	22.2123	4.857	66.8412	0.549956	14.833	0.618108	0	2.77296	1.52864	5.43518	3.26631	0.696818	3.45782
1000	960	15.277	41.1673	-204102	6.75821	21.3146	4.927	67.2995	0.549467	14.76	0.577815	0	2.57003	1.44013	5.27437	3.20827	0.720294	3.60018
1000	950	14.5846	39.2309	-195486	6.47676	20.3196	5.02	67.8442	0.551428	14.6492	0.535892	0	2.36362	1.35408	5.1175	3.12253	0.747458	3.71414
1000	940	13.5384	36.205	-182173	6.0235	18.7933	5.212	68.7825	0.570358	14.3893	0.482769	0	2.1142	1.26045	4.96572	2.93681	0.790429	3.70747
1000	930	12.6745	33.6974	-171171	5.64858	17.5324	5.401	69.6626	0.584891	14.1471	0.43487	0	1.89087	1.17639	4.8146	2.75726	0.830322	3.70114
1000	920	11.9513	31.5894	-161955	5.33417	16.4758	5.586	70.4893	0.595311	13.9201	0.391853	0	1.69139	1.10027	4.66371	2.58531	0.867415	3.69528
1000	910	11.3381	29.794	-154135	5.06715	15.5788	5.769	71.2679	0.601923	13.7063	0.353285	0	1.51333	1.03086	4.51303	2.42151	0.901988	3.68988
1000	900	10.8121	28.2464	-147424	4.83777	14.8084	5.949	72.0027	0.605038	13.5041	0.318716	0	1.35433	0.967201	4.36272	2.26601	0.934299	3.68493
water	thermodynamic	data	and	composition:
Pressure	Temperature	mass	S	H	V	Cp	formula
1000	950	0.008306	0.082914	-97.7241	0.044625	0.026408	H2O
1000	940	0.04807	0.478576	-567.071	0.255093	0.153585	H2O
1000	930	0.080899	0.803277	-956.945	0.423956	0.259838	H2O
1000	920	0.108367	1.0731	-1285.35	0.560678	0.350003	H2O
1000	910	0.131639	1.29996	-1565.64	0.672238	0.42767	H2O
1000	900	0.151581	1.4927	-1807.77	0.763814	0.495529	H2O
clinopyroxene_1	thermodynamic	data	and	composition:				0.86631
Pressure	Temperature	mass	S	H	V	Cp	structure	formula	SiO2	TiO2	Al2O3	Fe2O3	Cr2O3	FeO	MgO	CaO	Na2O	K2O	H2O
1000	1100	0.992618	2.2626	-12611.8	0.305451	1.17524	cpx	Na0.01Ca0.71Fe''0.25Mg0.93Fe'''0.03Ti0.00Al0.15Si1.91O6	51.9167	0.136665	3.47885	1.19252	0	8.1315	17.0186	17.9724	0.152847	0	0
orthopyroxene_0	thermodynamic	data	and	composition:				0.864865
Pressure	Temperature	mass	S	H	V	Cp	structure	formula	SiO2	TiO2	Al2O3	Fe2O3	Cr2O3	FeO	MgO	CaO	Na2O	K2O	H2O
1000	1190	2.67685	6.52173	-34575.3	0.834801	3.41835	opx	Na0.00Ca0.06Fe''0.26Mg1.62Fe'''0.02Ti0.00Al0.11Si1.94O6	55.2604	0.0168536	2.76267	0.610103	0	8.82267	30.9994	1.51182	0.0160775	0	0
1000	1180	6.60311	16.0096	-84833.5	2.05349	8.398	opx	Na0.00Ca0.06Fe''0.28Mg1.60Fe'''0.02Ti0.00Al0.11Si1.94O6	55.1488	0.0178079	2.61064	0.610801	0	9.52178	30.4536	1.61989	0.0166817	0	0
1000	1170	9.7175	23.4461	-124207	3.01379	12.3101	opx	Na0.00Ca0.07Fe''0.30Mg1.57Fe'''0.02Ti0.00Al0.10Si1.94O6	55.0356	0.0186506	2.47457	0.609016	0	10.1955	29.92	1.7295	0.0172006	0	0
1000	1160	12.2627	29.443	-155972	3.79308	15.4745	opx	Na0.00Ca0.07Fe''0.32Mg1.55Fe'''0.02Ti0.00Al0.10Si1.94O6	54.9224	0.0194242	2.35204	0.605202	0	10.8422	29.4011	1.83991	0.0176436	0	0
1000	1150	14.3916	34.3862	-182200	4.44022	18.0933	opx	Na0.00Ca0.07Fe''0.34Mg1.53Fe'''0.02Ti0.00Al0.09Si1.95O6	54.8109	0.0201648	2.24115	0.599689	0	11.4599	28.9	1.95024	0.0180183	0	0
1000	1140	16.2049	38.5301	-204258	4.98735	20.2994	opx	Na0.00Ca0.08Fe''0.36Mg1.51Fe'''0.02Ti0.00Al0.09Si1.95O6	54.7026	0.020902	2.1403	0.592713	0	12.0464	28.4192	2.05956	0.018331	0	0
1000	1130	17.7705	42.0474	-223078	5.45636	22.1834	opx	Na0.00Ca0.08Fe''0.38Mg1.49Fe'''0.02Ti0.00Al0.09Si1.95O6	54.5987	0.0216593	2.04815	0.584435	0	12.5998	27.9616	2.16699	0.0185874	0	0
1000	1120	19.1363	45.0598	-239314	5.8626	23.8088	opx	Na0.00Ca0.09Fe''0.39Mg1.47Fe'''0.02Ti0.00Al0.08Si1.95O6	54.5006	0.0224543	1.96354	0.574966	0	13.1187	27.5293	2.27175	0.0187926	0	0
1000	1110	18.9671	44.452	-236469	5.79904	23.5304	opx	Na0.00Ca0.09Fe''0.41Mg1.45Fe'''0.02Ti0.00Al0.08Si1.95O6	54.4114	0.0239027	1.90769	0.566845	0	13.5685	27.1833	2.31955	0.0188852	0	0
1000	1100	20.2371	47.2018	-251381	6.17272	25.0305	opx	Na0.00Ca0.09Fe''0.42Mg1.44Fe'''0.02Ti0.00Al0.08Si1.95O6	54.2877	0.0257293	1.88641	0.567445	0	14.089	26.8191	2.3058	0.0188694	0	0
1000	1090	21.2129	49.2432	-262635	6.45599	26.1635	opx	Na0.00Ca0.09Fe''0.44Mg1.42Fe'''0.02Ti0.00Al0.08Si1.95O6	54.1749	0.0276608	1.86771	0.566191	0	14.5709	26.4904	2.28341	0.018805	0	0
1000	1080	21.6709	50.0709	-267564	6.58219	26.6597	opx	Na0.00Ca0.09Fe''0.45Mg1.41Fe'''0.02Ti0.00Al0.08Si1.95O6	54.08	0.0296923	1.84842	0.561846	0	14.9959	26.2086	2.2569	0.0187011	0	0
1000	1070	22.0786	50.7756	-271929	6.69352	27.0955	opx	Na0.00Ca0.09Fe''0.47Mg1.40Fe'''0.02Ti0.00Al0.08Si1.95O6	53.995	0.0317457	1.82936	0.555718	0	15.388	25.9542	2.2275	0.018564	0	0
1000	1060	22.4407	51.3691	-275793	6.79143	27.477	opx	Na0.00Ca0.09Fe''0.48Mg1.39Fe'''0.01Ti0.00Al0.08Si1.95O6	53.9196	0.0338024	1.81038	0.547933	0	15.7484	25.7258	2.19564	0.0183977	0	0
1000	1050	22.7612	51.8618	-279206	6.87721	27.8093	opx	Na0.00Ca0.08Fe''0.49Mg1.38Fe'''0.01Ti0.00Al0.08Si1.95O6	53.8534	0.0358419	1.79136	0.538642	0	16.0789	25.5219	2.16171	0.0182062	0	0
1000	1040	23.0437	52.2633	-282216	6.95201	28.0971	opx	Na0.00Ca0.08Fe''0.50Mg1.37Fe'''0.01Ti0.00Al0.08Si1.95O6	53.7957	0.037842	1.77225	0.528013	0	16.3815	25.3406	2.12607	0.0179927	0	0
1000	1030	23.2918	52.5827	-284863	7.01691	28.3449	opx	Na0.00Ca0.08Fe''0.51Mg1.37Fe'''0.01Ti0.00Al0.08Si1.95O6	53.7459	0.0397805	1.75301	0.516223	0	16.6582	25.1802	2.08903	0.0177603	0	0
1000	1020	23.5088	52.8282	-287186	7.07294	28.5566	opx	Na0.00Ca0.08Fe''0.51Mg1.36Fe'''0.01Ti0.00Al0.07Si1.96O6	53.7031	0.0416353	1.73362	0.503448	0	16.9113	25.0385	2.05084	0.0175118	0	0
1000	1010	23.698	53.0078	-289223	7.12106	28.7363	opx	Na0.00Ca0.08Fe''0.52Mg1.35Fe'''0.01Ti0.00Al0.07Si1.96O6	53.6668	0.0433853	1.71409	0.489858	0	17.1431	24.9138	2.01173	0.0172494	0	0
1000	1000	23.8624	53.1289	-291006	7.16214	28.8873	opx	Na0.00Ca0.08Fe''0.53Mg1.35Fe'''0.01Ti0.00Al0.07Si1.96O6	53.6362	0.0450108	1.69442	0.475614	0	17.3556	24.8042	1.97191	0.016975	0	0
1000	990	24.0048	53.1982	-292564	7.19702	29.0132	opx	Na0.00Ca0.08Fe''0.54Mg1.34Fe'''0.01Ti0.00Al0.07Si1.96O6	53.6108	0.046494	1.67462	0.460862	0	17.551	24.7081	1.93154	0.0166906	0	0
1000	980	24.1278	53.2217	-293925	7.22642	29.1167	opx	Na0.00Ca0.07Fe''0.54Mg1.34Fe'''0.01Ti0.00Al0.07Si1.96O6	53.5898	0.0478192	1.6547	0.445736	0	17.731	24.6238	1.89077	0.0163978	0	0
1000	970	24.2335	53.2048	-295113	7.251	29.2006	opx	Na0.00Ca0.07Fe''0.55Mg1.34Fe'''0.01Ti0.00Al0.07Si1.96O6	53.5729	0.0489734	1.63469	0.430353	0	17.8974	24.5499	1.84973	0.016098	0	0
1000	960	24.3242	53.1524	-296150	7.27137	29.2672	opx	Na0.00Ca0.07Fe''0.55Mg1.33Fe'''0.01Ti0.00Al0.07Si1.96O6	53.5594	0.0499461	1.61459	0.414817	0	18.0516	24.4853	1.80853	0.0157924	0	0
1000	950	24.4217	53.1112	-297268	7.29383	29.3416	opx	Na0.00Ca0.07Fe''0.56Mg1.33Fe'''0.01Ti0.00Al0.07Si1.96O6	53.5497	0.050652	1.58924	0.397801	0	18.207	24.4214	1.76866	0.0154578	0	0
1000	940	24.5747	53.1824	-298988	7.33236	29.4792	opx	Na0.00Ca0.07Fe''0.56Mg1.33Fe'''0.01Ti0.00Al0.07Si1.96O6	53.5473	0.0508178	1.54358	0.375208	0	18.3917	24.3423	1.734	0.0150109	0	0
1000	930	24.69	53.1703	-300318	7.36024	29.5739	opx	Na0.00Ca0.07Fe''0.57Mg1.33Fe'''0.01Ti0.00Al0.06Si1.96O6	53.5492	0.0508021	1.50164	0.353763	0	18.5502	24.2818	1.69801	0.0145645	0	0
1000	920	24.7772	53.0958	-301359	7.38018	29.6366	opx	Na0.00Ca0.07Fe''0.57Mg1.32Fe'''0.01Ti0.00Al0.06Si1.96O6	53.5541	0.0506298	1.46293	0.333484	0	18.6886	24.2351	1.66099	0.0141243	0	0
1000	910	24.843	52.974	-302180	7.39413	29.6749	opx	Na0.00Ca0.06Fe''0.58Mg1.32Fe'''0.01Ti0.00Al0.06Si1.96O6	53.561	0.0503199	1.42701	0.31434	0	18.8115	24.1989	1.62322	0.0136932	0	0
1000	900	24.8924	52.8155	-302834	7.40348	29.6945	opx	Na0.00Ca0.06Fe''0.58Mg1.32Fe'''0.01Ti0.00Al0.06Si1.96O6	53.5692	0.049887	1.39352	0.296274	0	18.9223	24.1707	1.58488	0.013273	0	0
feldspar_0	thermodynamic	data	and	composition:
Pressure	Temperature	mass	S	H	V	Cp	formula	SiO2	TiO2	Al2O3	Fe2O3	Cr2O3	FeO	MgO	CaO	Na2O	K2O	H2O
1000	1210	1.66784	4.08417	-22964.4	0.623286	2.05704	K0.00Na0.19Ca0.81Al1.81Si2.19O8	47.7789	0	33.558	0	0	0	0	16.5372	2.11424	0.011743	0
1000	1200	5.30369	12.9538	-73079.4	1.98308	6.53625	K0.00Na0.20Ca0.80Al1.80Si2.20O8	48.0266	0	33.3909	0	0	0	0	16.3415	2.22816	0.0128483	0
1000	1190	11.6404	28.3567	-160507	4.35482	14.3344	K0.00Na0.21Ca0.79Al1.79Si2.21O8	48.286	0	33.2158	0	0	0	0	16.1365	2.34714	0.0146379	0
1000	1180	18.7055	45.4454	-258114	7.00153	23.0161	K0.00Na0.22Ca0.78Al1.78Si2.22O8	48.5298	0	33.051	0	0	0	0	15.9437	2.45856	0.0169441	0
1000	1170	24.3029	58.8785	-335599	9.10048	29.8787	K0.00Na0.23Ca0.77Al1.77Si2.23O8	48.7461	0	32.9048	0	0	0	0	15.7726	2.55724	0.0192566	0
1000	1160	28.8472	69.6842	-398652	10.8059	35.4358	K0.00Na0.23Ca0.76Al1.76Si2.24O8	48.9392	0	32.7742	0	0	0	0	15.6198	2.64523	0.0215599	0
1000	1150	32.6074	78.5304	-450963	12.2181	40.0202	K0.00Na0.24Ca0.76Al1.76Si2.24O8	49.1128	0	32.6568	0	0	0	0	15.4824	2.7242	0.0238398	0
1000	1140	35.7666	85.872	-495039	13.405	43.8585	K0.00Na0.25Ca0.75Al1.75Si2.25O8	49.2699	0	32.5505	0	0	0	0	15.358	2.79554	0.026084	0
1000	1130	38.4539	92.0306	-532651	14.415	47.111	K0.00Na0.25Ca0.75Al1.75Si2.25O8	49.413	0	32.4536	0	0	0	0	15.2447	2.86042	0.0282816	0
1000	1120	40.7635	97.241	-565089	15.2833	49.8943	K0.00Na0.26Ca0.74Al1.74Si2.26O8	49.544	0	32.3649	0	0	0	0	15.1409	2.91977	0.0304237	0
1000	1110	42.6731	101.465	-592026	16.0023	52.1833	K0.00Na0.26Ca0.73Al1.73Si2.27O8	49.685	0	32.2694	0	0	0	0	15.0293	2.9838	0.0324887	0
1000	1100	44.2339	104.832	-614158	16.5909	54.0413	K0.00Na0.27Ca0.73Al1.73Si2.27O8	49.8315	0	32.1703	0	0	0	0	14.9133	3.05042	0.0344562	0
1000	1090	45.6035	107.717	-633672	17.1077	55.6617	K0.00Na0.28Ca0.72Al1.72Si2.28O8	49.9696	0	32.0769	0	0	0	0	14.804	3.11317	0.0363489	0
1000	1080	46.8175	110.208	-651054	17.5658	57.0882	K0.00Na0.28Ca0.72Al1.72Si2.28O8	50.0992	0	31.9892	0	0	0	0	14.7014	3.17205	0.0381653	0
1000	1070	47.8997	112.365	-666631	17.9741	58.3502	K0.00Na0.28Ca0.71Al1.71Si2.29O8	50.22	0	31.9074	0	0	0	0	14.6058	3.22689	0.0399049	0
1000	1060	48.8692	114.234	-680666	18.3397	59.4716	K0.00Na0.29Ca0.71Al1.71Si2.29O8	50.3326	0	31.8312	0	0	0	0	14.5167	3.27799	0.0415687	0
1000	1050	49.7416	115.856	-693374	18.6686	60.4717	K0.00Na0.29Ca0.70Al1.70Si2.30O8	50.4376	0	31.7601	0	0	0	0	14.4335	3.32567	0.0431585	0
1000	1040	50.5301	117.262	-704931	18.9656	61.3665	K0.00Na0.30Ca0.70Al1.70Si2.30O8	50.5358	0	31.6936	0	0	0	0	14.3557	3.37017	0.0446769	0
1000	1030	51.2454	118.48	-715487	19.2349	62.1696	K0.00Na0.30Ca0.70Al1.70Si2.30O8	50.6275	0	31.6315	0	0	0	0	14.2831	3.41175	0.0461269	0
1000	1020	51.8967	119.533	-725168	19.4797	62.8924	K0.00Na0.30Ca0.69Al1.69Si2.31O8	50.7133	0	31.5734	0	0	0	0	14.2151	3.45065	0.0475117	0
1000	1010	52.492	120.439	-734084	19.7032	63.7916	K0.00Na0.31Ca0.69Al1.69Si2.31O8	50.7938	0	31.5189	0	0	0	0	14.1514	3.48708	0.0488349	0
1000	1000	53.0378	121.216	-742324	19.9078	64.3886	K0.00Na0.31Ca0.69Al1.69Si2.31O8	50.8693	0	31.4678	0	0	0	0	14.0916	3.52127	0.0501001	0
1000	990	53.5401	121.878	-749967	20.0958	64.9302	K0.00Na0.31Ca0.68Al1.68Si2.32O8	50.9403	0	31.4197	0	0	0	0	14.0353	3.55338	0.0513105	0
1000	980	54.0035	122.438	-757078	20.269	65.4226	K0.00Na0.32Ca0.68Al1.68Si2.32O8	51.007	0	31.3745	0	0	0	0	13.9825	3.58358	0.0524691	0
1000	970	54.4323	122.906	-763716	20.4289	65.8711	K0.00Na0.32Ca0.68Al1.68Si2.32O8	51.0699	0	31.3319	0	0	0	0	13.9326	3.61202	0.053579	0
1000	960	54.8302	123.291	-769932	20.577	66.2802	K0.00Na0.32Ca0.68Al1.68Si2.32O8	51.1292	0	31.2917	0	0	0	0	13.8857	3.63881	0.0546427	0
1000	950	55.2943	123.818	-777080	20.7505	66.7686	K0.00Na0.32Ca0.67Al1.67Si2.33O8	51.1995	0	31.244	0	0	0	0	13.8299	3.67054	0.0560383	0
1000	940	56.0661	125.036	-788539	21.0424	67.6305	K0.00Na0.33Ca0.67Al1.67Si2.33O8	51.3164	0	31.1647	0	0	0	0	13.7372	3.72293	0.0588393	0
1000	930	56.7068	125.937	-798181	21.2838	68.3304	K0.00Na0.33Ca0.66Al1.66Si2.34O8	51.4117	0	31.0999	0	0	0	0	13.6615	3.76559	0.0612995	0
1000	920	57.246	126.59	-806415	21.486	68.9047	K0.00Na0.33Ca0.66Al1.66Si2.34O8	51.4905	0	31.0464	0	0	0	0	13.599	3.80074	0.0634679	0
1000	910	57.7054	127.047	-813544	21.6575	69.3803	K0.00Na0.34Ca0.66Al1.66Si2.34O8	51.5562	0	31.0016	0	0	0	0	13.5467	3.83003	0.0653873	0
1000	900	58.1012	127.348	-819791	21.8045	69.7774	K0.00Na0.34Ca0.66Al1.66Si2.34O8	51.6117	0	30.9639	0	0	0	0	13.5026	3.8547	0.067094	0
clinopyroxene_0	thermodynamic	data	and	composition:
Pressure	Temperature	mass	S	H	V	Cp	structure	formula	SiO2	TiO2	Al2O3	Fe2O3	Cr2O3	FeO	MgO	CaO	Na2O	K2O	H2O
1000	1110	1.60826	3.75687	-19801.7	0.491396	1.95358	cpx	Na0.00Ca0.25Fe''0.42Mg1.25Fe'''0.02Ti0.00Al0.12Si1.93O6	52.993	0.047762	2.75006	0.862522	0	13.7954	23.0199	6.4683	0.0630542	0	0
1000	1100	0.648625	1.50827	-7959.46	0.197746	0.785641	cpx	Na0.00Ca0.25Fe''0.44Mg1.24Fe'''0.02Ti0.00Al0.12Si1.93O6	52.8791	0.0524817	2.73103	0.870413	0	14.2759	22.717	6.4107	0.0633458	0	0
1000	1090	1.81508	4.11843	-23045.6	0.557849	2.14403	cpx	Na0.01Ca0.72Fe''0.25Mg0.92Fe'''0.03Ti0.00Al0.15Si1.91O6	51.8274	0.156721	3.48052	1.21059	0	8.26882	16.7672	18.1322	0.156585	0	0
1000	1080	2.37996	5.37526	-30210.8	0.730686	2.8051	cpx	Na0.01Ca0.72Fe''0.26Mg0.91Fe'''0.03Ti0.00Al0.15Si1.91O6	51.7493	0.179315	3.48146	1.22205	0	8.35336	16.5337	18.3205	0.160279	0	0
1000	1070	2.86322	6.43682	-36346.6	0.878219	3.36758	cpx	Na0.01Ca0.73Fe''0.26Mg0.90Fe'''0.03Ti0.01Al0.15Si1.91O6	51.6772	0.204229	3.48272	1.22937	0	8.40926	16.3154	18.5179	0.16388	0	0
1000	1060	3.27974	7.33897	-41645.3	1.00511	3.8497	cpx	Na0.01Ca0.74Fe''0.26Mg0.89Fe'''0.03Ti0.01Al0.15Si1.91O6	51.6111	0.231472	3.48415	1.23264	0	8.44022	16.1132	18.7198	0.167368	0	0
1000	1050	3.64148	8.11052	-46261	1.11511	4.2661	cpx	Na0.01Ca0.75Fe''0.26Mg0.88Fe'''0.03Ti0.01Al0.15Si1.91O6	51.5505	0.261016	3.48573	1.23201	0	8.44962	15.9275	18.9229	0.170732	0	0
1000	1040	3.95808	8.77455	-50316.7	1.2112	4.62851	cpx	Na0.01Ca0.76Fe''0.26Mg0.87Fe'''0.03Ti0.01Al0.15Si1.90O6	51.4949	0.292801	3.48753	1.22776	0	8.44047	15.7578	19.1248	0.173968	0	0
1000	1030	4.23727	9.3496	-53911	1.29582	4.94634	cpx	Na0.01Ca0.77Fe''0.26Mg0.86Fe'''0.03Ti0.01Al0.15Si1.90O6	51.4436	0.326734	3.48962	1.22017	0	8.41544	15.6035	19.3238	0.177078	0	0
1000	1020	4.4853	9.85053	-57122.5	1.37088	5.22715	cpx	Na0.01Ca0.77Fe''0.26Mg0.85Fe'''0.03Ti0.01Al0.15Si1.90O6	51.3963	0.362698	3.49212	1.20957	0	8.37691	15.4635	19.5188	0.180069	0	0
1000	1010	4.70722	10.2893	-60014.6	1.43794	5.477	cpx	Na0.01Ca0.78Fe''0.26Mg0.85Fe'''0.03Ti0.01Al0.15Si1.90O6	51.3522	0.400548	3.49512	1.19629	0	8.32693	15.3369	19.7091	0.182948	0	0
1000	1000	4.9071	10.6757	-62638.4	1.49828	5.7008	cpx	Na0.01Ca0.79Fe''0.26Mg0.84Fe'''0.03Ti0.01Al0.15Si1.90O6	51.311	0.44012	3.49869	1.18065	0	8.2673	15.2224	19.8941	0.185721	0	0
1000	990	5.08824	11.0173	-65034.7	1.55289	5.90249	cpx	Na0.01Ca0.80Fe''0.25Mg0.84Fe'''0.03Ti0.01Al0.15Si1.90O6	51.2722	0.481229	3.50289	1.16293	0	8.19959	15.1192	20.0736	0.188399	0	0
1000	980	5.25332	11.3206	-67236.5	1.6026	6.08526	cpx	Na0.01Ca0.80Fe''0.25Mg0.83Fe'''0.03Ti0.01Al0.15Si1.90O6	51.2355	0.523672	3.50773	1.14342	0	8.12513	15.026	20.2475	0.190991	0	0
1000	970	5.40451	11.5906	-69270.9	1.64808	6.25172	cpx	Na0.01Ca0.81Fe''0.25Mg0.83Fe'''0.03Ti0.02Al0.15Si1.90O6	51.2007	0.567231	3.51319	1.12234	0	8.04506	14.9421	20.4158	0.193506	0	0
1000	960	5.54362	11.8317	-71159.7	1.68989	6.40399	cpx	Na0.01Ca0.82Fe''0.25Mg0.82Fe'''0.03Ti0.02Al0.15Si1.90O6	51.1677	0.611675	3.51923	1.09992	0	7.96036	14.8667	20.5784	0.19595	0	0
1000	950	5.66462	12.0312	-72822.1	1.72618	6.53513	cpx	Na0.01Ca0.82Fe''0.24Mg0.82Fe'''0.03Ti0.02Al0.15Si1.90O6	51.1419	0.656818	3.51672	1.07312	0	7.87819	14.8003	20.7349	0.198034	0	0
1000	940	5.74439	12.1402	-73954.9	1.74994	6.6186	cpx	Na0.01Ca0.83Fe''0.24Mg0.82Fe'''0.03Ti0.02Al0.15Si1.90O6	51.1418	0.701458	3.47821	1.032	0	7.81337	14.7498	20.8847	0.198685	0	0
1000	930	5.81774	12.234	-75016.2	1.77182	6.69482	cpx	Na0.01Ca0.84Fe''0.24Mg0.81Fe'''0.03Ti0.02Al0.15Si1.90O6	51.1429	0.744704	3.44513	0.991579	0	7.73658	14.7088	21.0311	0.19922	0	0
1000	920	5.88571	12.315	-76016.8	1.79211	6.76492	cpx	Na0.01Ca0.84Fe''0.24Mg0.81Fe'''0.03Ti0.02Al0.15Si1.90O6	51.1443	0.786789	3.4169	0.952214	0	7.65124	14.6752	21.1736	0.199717	0	0
1000	910	5.94914	12.385	-76965.8	1.81105	6.82982	cpx	Na0.01Ca0.85Fe''0.23Mg0.81Fe'''0.03Ti0.02Al0.15Si1.90O6	51.1458	0.827894	3.39295	0.914068	0	7.55971	14.6476	21.3118	0.200222	0	0
1000	900	6.00869	12.4455	-77870.1	1.82883	6.89025	cpx	Na0.01Ca0.85Fe''0.23Mg0.81Fe'''0.02Ti0.02Al0.15Si1.90O6	51.1469	0.868152	3.37277	0.877197	0	7.46369	14.6249	21.4456	0.200765	0	0
Title:	Testing
Phase	Masses:
Pressure	Temperature	mass	liquid_0	orthopyroxene_0	clinopyroxene_0	clinopyroxene_1	feldspar_0	water
1000	1600	100.031	100.031	0	0	0	0	0
1000	1600	100.031	100.031	0	0	0	0	0
1000	1590	100.031	100.031	0	0	0	0	0
1000	1580	100.031	100.031	0	0	0	0	0
1000	1570	100.031	100.031	0	0	0	0	0
1000	1560	100.031	100.031	0	0	0	0	0
1000	1550	100.031	100.031	0	0	0	0	0
1000	1540	100.031	100.031	0	0	0	0	0
1000	1530	100.031	100.031	0	0	0	0	0
1000	1520	100.031	100.031	0	0	0	0	0
1000	1510	100.031	100.031	0	0	0	0	0
1000	1500	100.031	100.031	0	0	0	0	0
1000	1490	100.031	100.031	0	0	0	0	0
1000	1480	100.031	100.031	0	0	0	0	0
1000	1470	100.031	100.031	0	0	0	0	0
1000	1460	100.031	100.031	0	0	0	0	0
1000	1450	100.031	100.031	0	0	0	0	0
1000	1440	100.031	100.031	0	0	0	0	0
1000	1430	100.032	100.032	0	0	0	0	0
1000	1420	100.032	100.032	0	0	0	0	0
1000	1410	100.032	100.032	0	0	0	0	0
1000	1400	100.032	100.032	0	0	0	0	0
1000	1390	100.032	100.032	0	0	0	0	0
1000	1380	100.032	100.032	0	0	0	0	0
1000	1370	100.032	100.032	0	0	0	0	0
1000	1360	100.032	100.032	0	0	0	0	0
1000	1350	100.032	100.032	0	0	0	0	0
1000	1340	100.033	100.033	0	0	0	0	0
1000	1330	100.033	100.033	0	0	0	0	0
1000	1320	100.033	100.033	0	0	0	0	0
1000	1310	100.033	100.033	0	0	0	0	0
1000	1300	100.033	100.033	0	0	0	0	0
1000	1290	100.034	100.034	0	0	0	0	0
1000	1280	100.034	100.034	0	0	0	0	0
1000	1270	100.034	100.034	0	0	0	0	0
1000	1260	100.034	100.034	0	0	0	0	0
1000	1250	100.035	100.035	0	0	0	0	0
1000	1240	100.035	100.035	0	0	0	0	0
1000	1230	100.035	100.035	0	0	0	0	0
1000	1220	100.036	100.036	0	0	0	0	0
1000	1210	100.036	98.3679	0	0	0	1.66784	0
1000	1200	100.036	94.7321	0	0	0	5.30369	0
1000	1190	100.034	85.7166	2.67685	0	0	11.6404	0
1000	1180	100.03	74.7216	6.60311	0	0	18.7055	0
1000	1170	100.027	66.0062	9.7175	0	0	24.3029	0
1000	1160	100.023	58.9132	12.2627	0	0	28.8472	0
1000	1150	100.019	53.0203	14.3916	0	0	32.6074	0
1000	1140	100.016	48.0443	16.2049	0	0	35.7666	0
1000	1130	100.012	43.7878	17.7705	0	0	38.4539	0
1000	1120	100.009	40.1089	19.1363	0	0	40.7635	0
1000	1110	100.005	36.7568	18.9671	1.60826	0	42.6731	0
1000	1100	100.003	33.8902	20.2371	0.648625	0.992618	44.2339	0
1000	1090	99.9998	31.3683	21.2129	1.81508	0	45.6035	0
1000	1080	99.9972	29.1289	21.6709	2.37996	0	46.8175	0
1000	1070	99.9947	27.1532	22.0786	2.86322	0	47.8997	0
1000	1060	99.9923	25.4027	22.4407	3.27974	0	48.8692	0
1000	1050	99.9901	23.8458	22.7612	3.64148	0	49.7416	0
1000	1040	99.988	22.4562	23.0437	3.95808	0	50.5301	0
1000	1030	99.986	21.2116	23.2918	4.23727	0	51.2454	0
1000	1020	99.9841	20.0933	23.5088	4.4853	0	51.8967	0
1000	1010	99.9824	19.0852	23.698	4.70722	0	52.492	0
1000	1000	99.9807	18.1733	23.8624	4.9071	0	53.0378	0
1000	990	99.9791	17.346	24.0048	5.08824	0	53.5401	0
1000	980	99.9777	16.5932	24.1278	5.25332	0	54.0035	0
1000	970	99.9763	15.906	24.2335	5.40451	0	54.4323	0
1000	960	99.975	15.277	24.3242	5.54362	0	54.8302	0
1000	950	99.9736	14.5846	24.4217	5.66462	0	55.2943	0.008306
1000	940	99.9716	13.5384	24.5747	5.74439	0	56.0661	0.04807
1000	930	99.97	12.6745	24.69	5.81774	0	56.7068	0.080899
1000	920	99.9685	11.9513	24.7772	5.88571	0	57.246	0.108367
1000	910	99.9672	11.3381	24.843	5.94914	0	57.7054	0.131639
1000	900	99.966	10.8121	24.8924	6.00869	0	58.1012	0.151581
Title:	Testing
Solid	Composition:
Pressure	Temperature	mass	SiO2	TiO2	Al2O3	Fe2O3	Cr2O3	FeO	MgO	CaO	Na2O	K2O	H2O
1000	1600	0	---
1000	1600	0	---
1000	1590	0	---
1000	1580	0	---
1000	1570	0	---
1000	1560	0	---
1000	1550	0	---
1000	1540	0	---
1000	1530	0	---
1000	1520	0	---
1000	1510	0	---
1000	1500	0	---
1000	1490	0	---
1000	1480	0	---
1000	1470	0	---
1000	1460	0	---
1000	1450	0	---
1000	1440	0	---
1000	1430	0	---
1000	1420	0	---
1000	1410	0	---
1000	1400	0	---
1000	1390	0	---
1000	1380	0	---
1000	1370	0	---
1000	1360	0	---
1000	1350	0	---
1000	1340	0	---
1000	1330	0	---
1000	1320	0	---
1000	1310	0	---
1000	1300	0	---
1000	1290	0	---
1000	1280	0	---
1000	1270	0	---
1000	1260	0	---
1000	1250	0	---
1000	1240	0	---
1000	1230	0	---
1000	1220	0	---
1000	1210	1.66784	47.7789	0	33.558	0	0	0	0	16.5372	2.11424	0.011743	0
1000	1200	5.30369	48.0266	0	33.3909	0	0	0	0	16.3415	2.22816	0.0128483	0
1000	1190	14.3172	49.59	0.00315106	27.522	0.114069	0	1.64955	5.79585	13.4021	1.91131	0.0119011	0
1000	1180	25.3086	50.2567	0.00464614	25.109	0.15936	0	2.48426	7.94543	12.2065	1.82147	0.0125233	0
1000	1170	34.0204	50.5426	0.00532732	24.2128	0.173958	0	2.91221	8.54627	11.7614	1.83171	0.0137562	0
1000	1160	41.1098	50.724	0.00579406	23.6996	0.180526	0	3.23412	8.77008	11.5094	1.86144	0.0151288	0
1000	1150	46.9991	50.8576	0.00617467	23.3432	0.183631	0	3.50913	8.84948	11.3387	1.89553	0.0165398	0
1000	1140	51.9715	50.9638	0.00651729	23.0685	0.18481	0	3.75609	8.8612	11.2115	1.9296	0.0179509	0
1000	1130	56.2245	51.052	0.00684573	22.8435	0.184719	0	3.98235	8.83766	11.1113	1.96222	0.0193428	0
1000	1120	59.8998	51.1275	0.00717353	22.6525	0.183686	0	4.19105	8.79483	11.0296	1.99299	0.0207042	0
1000	1110	63.2485	51.1865	0.00838247	22.4138	0.191919	0	4.41973	8.73713	11.0002	2.02041	0.0219198	0
1000	1100	66.1123	51.2568	0.0104426	22.1807	0.200141	0	4.57482	8.68779	11.0166	2.04964	0.0230537	0
1000	1090	68.6316	51.3185	0.0126943	21.9834	0.207017	0	4.72233	8.63119	11.0221	2.07856	0.0241527	0
1000	1080	70.8683	51.3719	0.0151015	21.815	0.212847	0	4.86613	8.56959	11.0176	2.10664	0.025213	0
1000	1070	72.8415	51.4215	0.01765	21.6733	0.216764	0	4.99471	8.50815	11.0077	2.13403	0.026241	0
1000	1060	74.5896	51.468	0.0203476	21.5528	0.219048	0	5.10912	8.44827	10.9946	2.16055	0.0272347	0
1000	1050	76.1443	51.5119	0.0231966	21.4496	0.219931	0	5.21043	8.39075	10.9799	2.18611	0.0281935	0
1000	1040	77.5318	51.5536	0.026195	21.3606	0.219612	0	5.29973	8.33609	10.9644	2.21068	0.0291174	0
1000	1030	78.7744	51.5934	0.0293372	21.2834	0.218268	0	5.3781	8.2845	10.9487	2.23424	0.0300071	0
1000	1020	79.8908	51.6315	0.0326146	21.2161	0.216054	0	5.44666	8.23605	10.9334	2.25679	0.0308634	0
1000	1010	80.8972	51.6679	0.0360163	21.1572	0.213108	0	5.50642	8.19067	10.9186	2.27837	0.0316876	0
1000	1000	81.8074	51.7029	0.0395292	21.1055	0.209551	0	5.55838	8.14825	10.9044	2.29902	0.0324812	0
1000	990	82.6331	51.7365	0.0431388	21.0598	0.205489	0	5.60344	8.10865	10.891	2.31877	0.0332453	0
1000	980	83.3845	51.7688	0.0468287	21.0193	0.201013	0	5.64245	8.07167	10.8784	2.33766	0.0339813	0
1000	970	84.0703	51.7998	0.0505816	20.9832	0.196201	0	5.67615	8.03715	10.8665	2.35572	0.0346903	0
1000	960	84.698	51.8297	0.054379	20.9511	0.191121	0	5.70521	8.0049	10.8553	2.37299	0.0353735	0
1000	950	85.3889	51.8629	0.0580594	20.9201	0.184963	0	5.72994	7.9665	10.837	2.39444	0.036288	0.0097277
1000	940	86.4333	51.9105	0.0610677	20.8854	0.175266	0	5.74843	7.9013	10.7918	2.4324	0.0381668	0.055615
1000	930	87.2955	51.9507	0.0639988	20.8567	0.166139	0	5.76221	7.84794	10.7563	2.46351	0.0398199	0.0926729
1000	920	88.0172	51.9849	0.0668651	20.8327	0.157551	0	5.77256	7.80359	10.7282	2.48931	0.0412792	0.123121
1000	910	88.6291	52.0141	0.0696764	20.8125	0.149466	0	5.78036	7.76621	10.7056	2.51097	0.0425729	0.148528
1000	900	89.1539	52.0392	0.0724394	20.7954	0.141842	0	5.78626	7.73429	10.6875	2.52933	0.0437249	0.170022
Title:	Testing
Bulk	Composition:
Pressure	Temperature	mass	SiO2	TiO2	Al2O3	Fe2O3	Cr2O3	FeO	MgO	CaO	Na2O	K2O	H2O
1000	1600	100.031	54.163	0.129959	19.9937	0.81277	0	4.71686	6.99781	9.99686	2.49922	0.139956	0.549828
1000	1600	100.031	54.163	0.129959	19.9937	0.81277	0	4.71686	6.99781	9.99686	2.49922	0.139956	0.549828
1000	1590	100.031	54.163	0.129959	19.9937	0.812289	0	4.71729	6.99781	9.99687	2.49922	0.139956	0.549828
1000	1580	100.031	54.1631	0.129959	19.9937	0.811872	0	4.71767	6.99781	9.99687	2.49922	0.139956	0.549828
1000	1570	100.031	54.1631	0.129959	19.9938	0.811519	0	4.71799	6.99781	9.99688	2.49922	0.139956	0.549828
1000	1560	100.031	54.1631	0.129959	19.9938	0.811233	0	4.71825	6.99782	9.99688	2.49922	0.139956	0.549828
1000	1550	100.031	54.1631	0.129959	19.9938	0.811014	0	4.71845	6.99782	9.99688	2.49922	0.139956	0.549829
1000	1540	100.031	54.1631	0.129959	19.9938	0.810865	0	4.71858	6.99782	9.99688	2.49922	0.139956	0.549829
1000	1530	100.031	54.1631	0.129959	19.9938	0.810785	0	4.71865	6.99782	9.99688	2.49922	0.139956	0.549829
1000	1520	100.031	54.1631	0.129959	19.9938	0.810778	0	4.71866	6.99782	9.99688	2.49922	0.139956	0.549829
1000	1510	100.031	54.1631	0.129959	19.9938	0.810845	0	4.7186	6.99782	9.99688	2.49922	0.139956	0.549829
1000	1500	100.031	54.1631	0.129959	19.9938	0.810987	0	4.71847	6.99782	9.99688	2.49922	0.139956	0.549829
1000	1490	100.031	54.1631	0.129959	19.9938	0.811207	0	4.71827	6.99782	9.99688	2.49922	0.139956	0.549828
1000	1480	100.031	54.1631	0.129959	19.9938	0.811505	0	4.718	6.99781	9.99688	2.49922	0.139956	0.549828
1000	1470	100.031	54.1631	0.129959	19.9937	0.811884	0	4.71766	6.99781	9.99687	2.49922	0.139956	0.549828
1000	1460	100.031	54.163	0.129959	19.9937	0.812346	0	4.71724	6.99781	9.99687	2.49922	0.139956	0.549828
1000	1450	100.031	54.163	0.129959	19.9937	0.812893	0	4.71675	6.9978	9.99686	2.49922	0.139956	0.549828
1000	1440	100.031	54.163	0.129959	19.9937	0.813527	0	4.71617	6.9978	9.99686	2.49921	0.139956	0.549827
1000	1430	100.032	54.1629	0.129959	19.9937	0.814249	0	4.71552	6.99779	9.99685	2.49921	0.139956	0.549827
1000	1420	100.032	54.1629	0.129959	19.9937	0.815063	0	4.71478	6.99779	9.99684	2.49921	0.139956	0.549826
1000	1410	100.032	54.1628	0.129959	19.9937	0.815971	0	4.71396	6.99778	9.99683	2.49921	0.139956	0.549826
1000	1400	100.032	54.1628	0.129959	19.9936	0.816975	0	4.71305	6.99778	9.99682	2.49921	0.139956	0.549825
1000	1390	100.032	54.1627	0.129959	19.9936	0.818077	0	4.71205	6.99777	9.99681	2.4992	0.139955	0.549825
1000	1380	100.032	54.1627	0.129958	19.9936	0.81928	0	4.71096	6.99776	9.9968	2.4992	0.139955	0.549824
1000	1370	100.032	54.1626	0.129958	19.9936	0.820588	0	4.70978	6.99775	9.99679	2.4992	0.139955	0.549823
1000	1360	100.032	54.1625	0.129958	19.9935	0.822002	0	4.7085	6.99774	9.99677	2.49919	0.139955	0.549822
1000	1350	100.032	54.1624	0.129958	19.9935	0.823526	0	4.70712	6.99773	9.99676	2.49919	0.139955	0.549822
1000	1340	100.033	54.1623	0.129958	19.9935	0.825163	0	4.70564	6.99772	9.99674	2.49919	0.139954	0.549821
1000	1330	100.033	54.1622	0.129957	19.9934	0.826915	0	4.70405	6.99771	9.99672	2.49918	0.139954	0.54982
1000	1320	100.033	54.1621	0.129957	19.9934	0.828787	0	4.70236	6.99769	9.9967	2.49918	0.139954	0.549819
1000	1310	100.033	54.162	0.129957	19.9934	0.830782	0	4.70055	6.99768	9.99668	2.49917	0.139954	0.549818
1000	1300	100.033	54.1619	0.129957	19.9933	0.832904	0	4.69863	6.99766	9.99666	2.49917	0.139953	0.549816
1000	1290	100.034	54.1618	0.129956	19.9933	0.835155	0	4.69659	6.99765	9.99664	2.49916	0.139953	0.549815
1000	1280	100.034	54.1617	0.129956	19.9932	0.83754	0	4.69443	6.99763	9.99662	2.49915	0.139953	0.549814
1000	1270	100.034	54.1615	0.129956	19.9932	0.840064	0	4.69215	6.99761	9.99659	2.49915	0.139952	0.549813
1000	1260	100.034	54.1614	0.129955	19.9931	0.84273	0	4.68974	6.9976	9.99656	2.49914	0.139952	0.549811
1000	1250	100.035	54.1612	0.129955	19.9931	0.845544	0	4.68719	6.99758	9.99654	2.49913	0.139952	0.54981
1000	1240	100.035	54.1611	0.129955	19.993	0.848508	0	4.6845	6.99755	9.99651	2.49913	0.139951	0.549808
1000	1230	100.035	54.1609	0.129954	19.993	0.85163	0	4.68168	6.99753	9.99648	2.49912	0.139951	0.549806
1000	1220	100.036	54.1607	0.129954	19.9929	0.854912	0	4.67871	6.99751	9.99644	2.49911	0.13995	0.549804
1000	1210	100.036	54.1606	0.129953	19.9928	0.85688	0	4.67693	6.9975	9.99642	2.49911	0.13995	0.549803
1000	1200	100.036	54.1606	0.129953	19.9928	0.857015	0	4.6768	6.99749	9.99642	2.49911	0.13995	0.549803
1000	1190	100.034	54.1617	0.129956	19.9932	0.837257	0	4.69469	6.99763	9.99662	2.49915	0.139953	0.549814
1000	1180	100.03	54.1636	0.129961	19.994	0.801505	0	4.72706	6.99788	9.99698	2.49924	0.139958	0.549834
1000	1170	100.027	54.1656	0.129965	19.9947	0.765582	0	4.75958	6.99814	9.99734	2.49933	0.139963	0.549854
1000	1160	100.023	54.1675	0.12997	19.9954	0.729551	0	4.79219	6.99839	9.9977	2.49942	0.139968	0.549873
1000	1150	100.019	54.1695	0.129975	19.9961	0.693535	0	4.8248	6.99864	9.99806	2.49951	0.139973	0.549893
1000	1140	100.016	54.1714	0.129979	19.9968	0.657696	0	4.85724	6.99889	9.99842	2.4996	0.139978	0.549913
1000	1130	100.012	54.1734	0.129984	19.9975	0.622217	0	4.88936	6.99914	9.99877	2.49969	0.139983	0.549933
1000	1120	100.009	54.1753	0.129989	19.9983	0.587286	0	4.92098	6.99939	9.99913	2.49978	0.139988	0.549952
1000	1110	100.005	54.1771	0.129993	19.9989	0.552837	0	4.95217	6.99963	9.99947	2.49987	0.139993	0.549971
1000	1100	100.003	54.1786	0.129997	19.9995	0.525028	0	4.97734	6.99982	9.99975	2.49994	0.139996	0.549986
1000	1090	99.9998	54.1801	0.13	20	0.498216	0	5.00162	7.00001	10	2.5	0.14	0.550001
1000	1080	99.9972	54.1815	0.130004	20.0006	0.472003	0	5.02535	7.0002	10.0003	2.50007	0.140004	0.550015
1000	1070	99.9947	54.1829	0.130007	20.0011	0.447125	0	5.04787	7.00037	10.0005	2.50013	0.140007	0.550029
1000	1060	99.9923	54.1842	0.13001	20.0015	0.423559	0	5.0692	7.00054	10.0008	2.50019	0.140011	0.550042
1000	1050	99.9901	54.1854	0.130013	20.002	0.401277	0	5.08937	7.00069	10.001	2.50025	0.140014	0.550054
1000	1040	99.988	54.1865	0.130016	20.0024	0.38024	0	5.10842	7.00084	10.0012	2.5003	0.140017	0.550066
1000	1030	99.986	54.1876	0.130018	20.0028	0.360405	0	5.12637	7.00098	10.0014	2.50035	0.14002	0.550077
1000	1020	99.9841	54.1886	0.130021	20.0032	0.341717	0	5.14329	7.00111	10.0016	2.5004	0.140022	0.550087
1000	1010	99.9824	54.1896	0.130023	20.0035	0.324117	0	5.15922	7.00123	10.0018	2.50044	0.140025	0.550097
1000	1000	99.9807	54.1905	0.130025	20.0039	0.307542	0	5.17423	7.00135	10.0019	2.50048	0.140027	0.550106
1000	990	99.9791	54.1913	0.130027	20.0042	0.291928	0	5.18836	7.00146	10.0021	2.50052	0.140029	0.550115
1000	980	99.9777	54.1921	0.130029	20.0045	0.277211	0	5.20169	7.00156	10.0022	2.50056	0.140031	0.550123
1000	970	99.9763	54.1929	0.130031	20.0047	0.263325	0	5.21426	7.00166	10.0024	2.50059	0.140033	0.55013
1000	960	99.975	54.1936	0.130033	20.005	0.250211	0	5.22613	7.00175	10.0025	2.50063	0.140035	0.550138
1000	950	99.9736	54.1943	0.130034	20.0053	0.236158	0	5.23885	7.00185	10.0026	2.50066	0.140037	0.550145
1000	940	99.9716	54.1954	0.130037	20.0057	0.216909	0	5.25627	7.00199	10.0028	2.50071	0.14004	0.550156
1000	930	99.97	54.1963	0.130039	20.006	0.200209	0	5.27139	7.0021	10.003	2.50075	0.140042	0.550165
1000	920	99.9685	54.1971	0.130041	20.0063	0.185562	0	5.28465	7.00221	10.0032	2.50079	0.140044	0.550173
1000	910	99.9672	54.1978	0.130043	20.0066	0.172583	0	5.2964	7.0023	10.0033	2.50082	0.140046	0.550181
1000	900	99.966	54.1984	0.130044	20.0068	0.160972	0	5.30691	7.00238	10.0034	2.50085	0.140048	0.550187
Title:	Testing
Partition	Coefficients:
Pressure	Temperature	mass
1000	1600	100.031	---
1000	1600	100.031	---
1000	1590	100.031	---
1000	1580	100.031	---
1000	1570	100.031	---
1000	1560	100.031	---
1000	1550	100.031	---
1000	1540	100.031	---
1000	1530	100.031	---
1000	1520	100.031	---
1000	1510	100.031	---
1000	1500	100.031	---
1000	1490	100.031	---
1000	1480	100.031	---
1000	1470	100.031	---
1000	1460	100.031	---
1000	1450	100.031	---
1000	1440	100.031	---
1000	1430	100.032	---
1000	1420	100.032	---
1000	1410	100.032	---
1000	1400	100.032	---
1000	1390	100.032	---
1000	1380	100.032	---
1000	1370	100.032	---
1000	1360	100.032	---
1000	1350	100.032	---
1000	1340	100.033	---
1000	1330	100.033	---
1000	1320	100.033	---
1000	1310	100.033	---
1000	1300	100.033	---
1000	1290	100.034	---
1000	1280	100.034	---
1000	1270	100.034	---
1000	1260	100.034	---
1000	1250	100.035	---
1000	1240	100.035	---
1000	1230	100.035	---
1000	1220	100.036	---
1000	1210	100.036
1000	1200	100.036
1000	1190	100.034
1000	1180	100.03
1000	1170	100.027
1000	1160	100.023
1000	1150	100.019
1000	1140	100.016
1000	1130	100.012
1000	1120	100.009
1000	1110	100.005
1000	1100	100.003
1000	1090	99.9998
1000	1080	99.9972
1000	1070	99.9947
1000	1060	99.9923
1000	1050	99.9901
1000	1040	99.988
1000	1030	99.986
1000	1020	99.9841
1000	1010	99.9824
1000	1000	99.9807
1000	990	99.9791
1000	980	99.9777
1000	970	99.9763
1000	960	99.975
1000	950	99.9736
1000	940	99.9716
1000	930	99.97
1000	920	99.9685
1000	910	99.9672
1000	900	99.966
Bulk	Trace:
Pressure	Temperature	mass
1000	1600	100.031
1000	1600	100.031
1000	1590	100.031
1000	1580	100.031
1000	1570	100.031
1000	1560	100.031
1000	1550	100.031
1000	1540	100.031
1000	1530	100.031
1000	1520	100.031
1000	1510	100.031
1000	1500	100.031
1000	1490	100.031
1000	1480	100.031
1000	1470	100.031
1000	1460	100.031
1000	1450	100.031
1000	1440	100.031
1000	1430	100.032
1000	1420	100.032
1000	1410	100.032
1000	1400	100.032
1000	1390	100.032
1000	1380	100.032
1000	1370	100.032
1000	1360	100.032
1000	1350	100.032
1000	1340	100.033
1000	1330	100.033
1000	1320	100.033
1000	1310	100.033
1000	1300	100.033
1000	1290	100.034
1000	1280	100.034
1000	1270	100.034
1000	1260	100.034
1000	1250	100.035
1000	1240	100.035
1000	1230	100.035
1000	1220	100.036
1000	1210	100.036
1000	1200	100.036
1000	1190	100.034
1000	1180	100.03
1000	1170	100.027
1000	1160	100.023
1000	1150	100.019
1000	1140	100.016
1000	1130	100.012
1000	1120	100.009
1000	1110	100.005
1000	1100	100.003
1000	1090	99.9998
1000	1080	99.9972
1000	1070	99.9947
1000	1060	99.9923
1000	1050	99.9901
1000	1040	99.988
1000	1030	99.986
1000	1020	99.9841
1000	1010	99.9824
1000	1000	99.9807
1000	990	99.9791
1000	980	99.9777
1000	970	99.9763
1000	960	99.975
1000	950	99.9736
1000	940	99.9716
1000	930	99.97
1000	920	99.9685
1000	910	99.9672
1000	900	99.966
Solid	Trace:
Pressure	Temperature	mass
1000	1600	0	---
1000	1600	0	---
1000	1590	0	---
1000	1580	0	---
1000	1570	0	---
1000	1560	0	---
1000	1550	0	---
1000	1540	0	---
1000	1530	0	---
1000	1520	0	---
1000	1510	0	---
1000	1500	0	---
1000	1490	0	---
1000	1480	0	---
1000	1470	0	---
1000	1460	0	---
1000	1450	0	---
1000	1440	0	---
1000	1430	0	---
1000	1420	0	---
1000	1410	0	---
1000	1400	0	---
1000	1390	0	---
1000	1380	0	---
1000	1370	0	---
1000	1360	0	---
1000	1350	0	---
1000	1340	0	---
1000	1330	0	---
1000	1320	0	---
1000	1310	0	---
1000	1300	0	---
1000	1290	0	---
1000	1280	0	---
1000	1270	0	---
1000	1260	0	---
1000	1250	0	---
1000	1240	0	---
1000	1230	0	---
1000	1220	0	---
1000	1210	1.66784
1000	1200	5.30369
1000	1190	14.3172
1000	1180	25.3086
1000	1170	34.0204
1000	1160	41.1098
1000	1150	46.9991
1000	1140	51.9715
1000	1130	56.2245
1000	1120	59.8998
1000	1110	63.2485
1000	1100	66.1123
1000	1090	68.6316
1000	1080	70.8683
1000	1070	72.8415
1000	1060	74.5896
1000	1050	76.1443
1000	1040	77.5318
1000	1030	78.7744
1000	1020	79.8908
1000	1010	80.8972
1000	1000	81.8074
1000	990	82.6331
1000	980	83.3845
1000	970	84.0703
1000	960	84.698
1000	950	85.3889
1000	940	86.4333
1000	930	87.2955
1000	920	88.0172
1000	910	88.6291
1000	900	89.1539
Liquid	Trace:
Pressure	Temperature	mass
1000	1600	100.031
1000	1600	100.031
1000	1590	100.031
1000	1580	100.031
1000	1570	100.031
1000	1560	100.031
1000	1550	100.031
1000	1540	100.031
1000	1530	100.031
1000	1520	100.031
1000	1510	100.031
1000	1500	100.031
1000	1490	100.031
1000	1480	100.031
1000	1470	100.031
1000	1460	100.031
1000	1450	100.031
1000	1440	100.031
1000	1430	100.032
1000	1420	100.032
1000	1410	100.032
1000	1400	100.032
1000	1390	100.032
1000	1380	100.032
1000	1370	100.032
1000	1360	100.032
1000	1350	100.032
1000	1340	100.033
1000	1330	100.033
1000	1320	100.033
1000	1310	100.033
1000	1300	100.033
1000	1290	100.034
1000	1280	100.034
1000	1270	100.034
1000	1260	100.034
1000	1250	100.035
1000	1240	100.035
1000	1230	100.035
1000	1220	100.036
1000	1210	98.3679
1000	1200	94.7321
1000	1190	85.7166
1000	1180	74.7216
1000	1170	66.0062
1000	1160	58.9132
1000	1150	53.0203
1000	1140	48.0443
1000	1130	43.7878
1000	1120	40.1089
1000	1110	36.7568
1000	1100	33.8902
1000	1090	31.3683
1000	1080	29.1289
1000	1070	27.1532
1000	1060	25.4027
1000	1050	23.8458
1000	1040	22.4562
1000	1030	21.2116
1000	1020	20.0933
1000	1010	19.0852
1000	1000	18.1733
1000	990	17.346
1000	980	16.5932
1000	970	15.906
1000	960	15.277
1000	950	14.5846
1000	940	13.5384
1000	930	12.6745
1000	920	11.9513
1000	910	11.3381
1000	900	10.8121
water	trace:
Pressure	Temperature	mass
1000	950	0.008306
1000	940	0.04807
1000	930	0.080899
1000	920	0.108367
1000	910	0.131639
1000	900	0.151581
orthopyroxene_0	trace:
Pressure	Temperature	mass
1000	1190	2.67685
1000	1180	6.60311
1000	1170	9.7175
1000	1160	12.2627
1000	1150	14.3916
1000	1140	16.2049
1000	1130	17.7705
1000	1120	19.1363
1000	1110	18.9671
1000	1100	20.2371
1000	1090	21.2129
1000	1080	21.6709
1000	1070	22.0786
1000	1060	22.4407
1000	1050	22.7612
1000	1040	23.0437
1000	1030	23.2918
1000	1020	23.5088
1000	1010	23.698
1000	1000	23.8624
1000	990	24.0048
1000	980	24.1278
1000	970	24.2335
1000	960	24.3242
1000	950	24.4217
1000	940	24.5747
1000	930	24.69
1000	920	24.7772
1000	910	24.843
1000	900	24.8924
clinopyroxene_0	trace:
Pressure	Temperature	mass
1000	1110	1.60826
1000	1100	0.648625
1000	1090	1.81508
1000	1080	2.37996
1000	1070	2.86322
1000	1060	3.27974
1000	1050	3.64148
1000	1040	3.95808
1000	1030	4.23727
1000	1020	4.4853
1000	1010	4.70722
1000	1000	4.9071
1000	990	5.08824
1000	980	5.25332
1000	970	5.40451
1000	960	5.54362
1000	950	5.66462
1000	940	5.74439
1000	930	5.81774
1000	920	5.88571
1000	910	5.94914
1000	900	6.00869
feldspar_0	trace:
Pressure	Temperature	mass
1000	1210	1.66784
1000	1200	5.30369
1000	1190	11.6404
1000	1180	18.7055
1000	1170	24.3029
1000	1160	28.8472
1000	1150	32.6074
1000	1140	35.7666
1000	1130	38.4539
1000	1120	40.7635
1000	1110	42.6731
1000	1100	44.2339
1000	1090	45.6035
1000	1080	46.8175
1000	1070	47.8997
1000	1060	48.8692
1000	1050	49.7416
1000	1040	50.5301
1000	1030	51.2454
1000	1020	51.8967
1000	1010	52.492
1000	1000	53.0378
1000	990	53.5401
1000	980	54.0035
1000	970	54.4323
1000	960	54.8302
1000	950	55.2943
1000	940	56.0661
1000	930	56.7068
1000	920	57.246
1000	910	57.7054
1000	900	58.1012
clinopyroxene_1	trace:
Pressure	Temperature	mass
1000	1100	0.992618

## Sheet: 2 kbar
Title:	Composition 1 a, isobaric run, 2 kbar, FMQ
System	Thermodynamic	Data:
Pressure	Temperature	mass	F	phi	S	H	V	Cp	dVdP*10^6	dVdT*10^6	fO2(absolute)	fO2-(QFM)	rhol	rhos	viscosity	aH2O	chisqr
2000	1600	100.029	1	1	308.304	-1.21922e+06	39.9768	151.821	-295.838	2836.95	-4.759	0	2.50217	0	1.4	0.0364763	0
2000	1600	100.029	1	1	308.304	-1.21922e+06	39.9768	151.821	-295.838	2836.95	-4.759	0	2.50217	0	1.4	0.0364763	0
2000	1590	100.029	1	1	307.491	-1.22074e+06	39.9483	151.818	-295.771	2836.81	-4.829	0	2.50395	0	1.432	0.0364374	0
2000	1580	100.029	1	1	306.674	-1.22226e+06	39.9199	151.815	-295.705	2836.63	-4.899	0	2.50573	0	1.463	0.0363986	0
2000	1570	100.029	1	1	305.853	-1.22377e+06	39.8915	151.812	-295.64	2836.42	-4.971	0	2.50751	0	1.495	0.0363599	0
2000	1560	100.029	1	1	305.027	-1.22529e+06	39.8631	151.809	-295.576	2836.17	-5.043	0	2.5093	0	1.527	0.0363212	0
2000	1550	100.028	1	1	304.196	-1.22681e+06	39.8347	151.806	-295.512	2835.88	-5.116	0	2.51109	0	1.56	0.0362826	0
2000	1540	100.028	1	1	303.361	-1.22833e+06	39.8063	151.803	-295.45	2835.57	-5.19	0	2.51288	0	1.593	0.0362442	0
2000	1530	100.028	1	1	302.522	-1.22985e+06	39.778	151.8	-295.389	2835.22	-5.265	0	2.51467	0	1.626	0.0362059	0
2000	1520	100.028	1	1	301.677	-1.23136e+06	39.7496	151.797	-295.329	2834.83	-5.341	0	2.51646	0	1.66	0.0361678	0
2000	1510	100.028	1	1	300.828	-1.23288e+06	39.7213	151.795	-295.269	2834.41	-5.417	0	2.51826	0	1.694	0.0361299	0
2000	1500	100.028	1	1	299.975	-1.2344e+06	39.6929	151.792	-295.211	2833.95	-5.494	0	2.52006	0	1.728	0.0360922	0
2000	1490	100.028	1	1	299.116	-1.23592e+06	39.6646	151.789	-295.154	2833.46	-5.573	0	2.52186	0	1.763	0.0360547	0
2000	1480	100.028	1	1	298.253	-1.23744e+06	39.6363	151.787	-295.098	2832.94	-5.652	0	2.52366	0	1.798	0.0360174	0
2000	1470	100.028	1	1	297.385	-1.23895e+06	39.608	151.784	-295.042	2832.38	-5.732	0	2.52546	0	1.834	0.0359805	0
2000	1460	100.029	1	1	296.512	-1.24047e+06	39.5797	151.782	-294.988	2831.79	-5.813	0	2.52727	0	1.87	0.0359438	0
2000	1450	100.029	1	1	295.634	-1.24199e+06	39.5514	151.779	-294.935	2831.16	-5.894	0	2.52908	0	1.906	0.0359074	0
2000	1440	100.029	1	1	294.75	-1.24351e+06	39.5232	151.777	-294.883	2830.5	-5.977	0	2.53089	0	1.943	0.0358715	0
2000	1430	100.029	1	1	293.862	-1.24503e+06	39.4949	151.774	-294.832	2829.81	-6.061	0	2.5327	0	1.981	0.0358358	0
2000	1420	100.029	1	1	292.968	-1.24655e+06	39.4667	151.772	-294.783	2829.08	-6.146	0	2.53451	0	2.018	0.0358006	0
2000	1410	100.029	1	1	292.07	-1.24806e+06	39.4385	151.77	-294.734	2828.32	-6.232	0	2.53633	0	2.057	0.0357659	0
2000	1400	100.029	1	1	291.165	-1.24958e+06	39.4103	151.768	-294.686	2827.52	-6.318	0	2.53814	0	2.095	0.0357316	0
2000	1390	100.029	1	1	290.256	-1.2511e+06	39.3821	151.766	-294.64	2826.69	-6.406	0	2.53996	0	2.134	0.0356978	0
2000	1380	100.029	1	1	289.341	-1.25262e+06	39.3539	151.764	-294.595	2825.83	-6.495	0	2.54178	0	2.174	0.0356645	0
2000	1370	100.029	1	1	288.42	-1.25414e+06	39.3258	151.762	-294.551	2824.93	-6.585	0	2.5436	0	2.214	0.0356318	0
2000	1360	100.029	1	1	287.494	-1.25566e+06	39.2976	151.76	-294.508	2824	-6.676	0	2.54543	0	2.255	0.0355997	0
2000	1350	100.029	1	1	286.562	-1.25718e+06	39.2695	151.758	-294.466	2823.04	-6.768	0	2.54725	0	2.296	0.0355682	0
2000	1340	100.03	1	1	285.625	-1.2587e+06	39.2414	151.756	-294.426	2822.04	-6.862	0	2.54908	0	2.337	0.0355374	0
2000	1330	100.03	1	1	284.682	-1.26022e+06	39.2134	151.754	-294.387	2821.01	-6.956	0	2.55091	0	2.379	0.0355074	0
2000	1320	100.03	1	1	283.732	-1.26174e+06	39.1853	151.752	-294.349	2819.94	-7.052	0	2.55274	0	2.422	0.0354781	0
2000	1310	100.03	1	1	282.777	-1.26326e+06	39.1573	151.751	-294.312	2818.85	-7.149	0	2.55457	0	2.465	0.0354496	0
2000	1300	100.03	1	1	281.816	-1.26478e+06	39.1293	151.749	-294.277	2817.72	-7.247	0	2.55641	0	2.509	0.035422	0
2000	1290	100.031	1	1	280.849	-1.2663e+06	39.1013	151.748	-294.243	2816.55	-7.346	0	2.55824	0	2.553	0.0353952	0
2000	1280	100.031	1	1	279.876	-1.26782e+06	39.0733	151.746	-294.21	2815.36	-7.447	0	2.56008	0	2.598	0.0353695	0
2000	1270	100.031	1	1	278.896	-1.26934e+06	39.0454	151.745	-294.179	2814.13	-7.549	0	2.56192	0	2.643	0.0353447	0
2000	1260	100.031	1	1	277.91	-1.27086e+06	39.0174	151.744	-294.149	2812.87	-7.652	0	2.56376	0	2.689	0.035321	0
2000	1250	100.032	1	1	276.917	-1.27238e+06	38.9895	151.743	-294.12	2811.57	-7.757	0	2.5656	0	2.736	0.0352985	0
2000	1240	100.032	1	1	275.918	-1.2739e+06	38.9617	151.742	-294.093	2810.25	-7.863	0	2.56744	0	2.783	0.0352771	0
2000	1230	100.032	1	1	274.913	-1.27543e+06	38.9338	151.741	-294.068	2808.89	-7.97	0	2.56928	0	2.831	0.035257	0
2000	1220	100.032	0.997745	0.997835	273.85	-1.27702e+06	38.903	151.678	-293.64	2804.6	-8.079	0	2.5711	2.67781	2.879	0.0354056	0
2000	1210	100.032	0.959831	0.961328	271.986	-1.2798e+06	38.8241	150.63	-286.768	2754.5	-8.19	0	2.57254	2.67635	2.905	0.0384009	0
2000	1200	100.029	0.837055	0.848359	268.168	-1.28538e+06	38.4837	142.95	-266.357	2596.89	-8.302	0	2.56463	2.79303	2.989	0.0488389	0
2000	1190	100.026	0.730943	0.749383	264.762	-1.29032e+06	38.1825	140.043	-248.563	2461.22	-8.415	0	2.55521	2.81242	3.077	0.0616757	0
2000	1180	100.022	0.64645	0.669539	261.87	-1.29448e+06	37.9385	137.737	-234.204	2353.37	-8.53	0	2.54551	2.82064	3.162	0.0759661	0
2000	1170	100.019	0.577467	0.603682	259.343	-1.29807e+06	37.7353	135.858	-222.325	2265.33	-8.646	0	2.53544	2.82586	3.246	0.0917255	0
2000	1160	100.015	0.520036	0.548399	257.087	-1.30125e+06	37.5625	134.294	-212.304	2191.96	-8.765	0	2.52492	2.82986	3.327	0.108962	0
2000	1150	100.012	0.471477	0.50134	255.038	-1.30412e+06	37.4132	132.968	-203.718	2129.72	-8.885	0	2.51394	2.83326	3.408	0.127673	0
2000	1140	100.008	0.429911	0.460828	253.151	-1.30673e+06	37.2824	131.828	-196.269	2076.18	-9.006	0	2.50249	2.83627	3.488	0.147842	0
2000	1130	100.005	0.389744	0.422173	251.308	-1.30927e+06	37.1404	130.666	-189.423	2023.8	-9.129	0	2.48578	2.84374	3.597	0.171426	0
2000	1120	100.002	0.356901	0.390139	249.626	-1.31156e+06	37.0251	129.723	-183.587	1980.53	-9.254	0	2.47081	2.84812	3.694	0.195687	0
2000	1110	99.9988	0.328795	0.362519	248.049	-1.3137e+06	36.9246	128.91	-178.474	1943.07	-9.381	0	2.45626	2.85146	3.788	0.221033	0
2000	1100	99.9967	0.305929	0.339749	246.523	-1.31577e+06	36.8343	128.235	-174.221	1913.7	-9.51	0	2.44453	2.85383	3.871	0.245849	0
2000	1090	99.9947	0.286012	0.31978	245.052	-1.31775e+06	36.7522	127.64	-170.431	1888.29	-9.64	0	2.43347	2.85585	3.95	0.271236	0
2000	1080	99.9925	0.267297	0.301082	243.65	-1.31961e+06	36.6767	127.073	-166.832	1862.95	-9.773	0	2.4204	2.85811	4.036	0.298717	0
2000	1070	99.9903	0.250426	0.284182	242.301	-1.32139e+06	36.6078	126.551	-163.524	1839.32	-9.907	0	2.40695	2.8602	4.122	0.327319	0
2000	1060	99.9882	0.235405	0.269064	240.992	-1.32311e+06	36.5448	126.075	-160.509	1817.77	-10.044	0	2.39377	2.86203	4.207	0.356545	0
2000	1050	99.9863	0.221984	0.255491	239.718	-1.32476e+06	36.487	125.639	-157.749	1798.02	-10.183	0	2.38094	2.86365	4.29	0.386251	0
2000	1040	99.9844	0.209952	0.243263	238.472	-1.32637e+06	36.4336	125.236	-155.212	1779.82	-10.323	0	2.36849	2.8651	4.371	0.416299	0
2000	1030	99.9827	0.199127	0.23221	237.251	-1.32794e+06	36.3841	124.862	-152.87	1762.94	-10.466	0	2.35647	2.86639	4.45	0.446559	0
2000	1020	99.981	0.189357	0.222185	236.049	-1.32947e+06	36.3379	124.761	-150.729	1754.62	-10.611	0	2.3449	2.86755	4.527	0.476911	0
2000	1010	99.9795	0.18051	0.213063	234.864	-1.33097e+06	36.2947	124.439	-148.711	1740.1	-10.758	0	2.33379	2.86861	4.603	0.507253	0
2000	1000	99.978	0.172474	0.204736	233.692	-1.33244e+06	36.2541	124.135	-146.827	1726.45	-10.908	0	2.32315	2.86958	4.677	0.537489	0
2000	990	99.9766	0.165151	0.19711	232.531	-1.33389e+06	36.2157	123.846	-145.061	1713.56	-11.06	0	2.31298	2.87047	4.749	0.567532	0
2000	980	99.9753	0.158459	0.190108	231.381	-1.33532e+06	36.1794	123.571	-143.4	1701.34	-11.214	0	2.30329	2.8713	4.82	0.597308	0
2000	970	99.9741	0.152326	0.183658	230.237	-1.33672e+06	36.1449	123.308	-141.834	1689.7	-11.371	0	2.29406	2.87208	4.89	0.62675	0
2000	960	99.9729	0.146691	0.177703	229.1	-1.33811e+06	36.1121	123.054	-140.351	1678.59	-11.531	0	2.28528	2.87282	4.959	0.655801	0
2000	950	99.9718	0.1415	0.17219	227.967	-1.33948e+06	36.0806	122.81	-138.944	1667.95	-11.693	0	2.27694	2.87351	5.026	0.684412	0
2000	940	99.9707	0.136706	0.167074	226.837	-1.34084e+06	36.0505	122.573	-137.606	1657.72	-11.857	0	2.26904	2.87418	5.093	0.712544	0
2000	930	99.9697	0.132269	0.162315	225.709	-1.34219e+06	36.0216	122.344	-136.329	1647.86	-12.025	0	2.26155	2.87482	5.158	0.740162	0
2000	920	99.9688	0.128153	0.157879	224.583	-1.34352e+06	35.9937	122.12	-135.108	1638.35	-12.195	0	2.25446	2.87544	5.223	0.767237	0
2000	910	99.9679	0.124328	0.153736	223.456	-1.34484e+06	35.9667	121.902	-133.938	1629.16	-12.368	0	2.24777	2.87604	5.287	0.793748	0
2000	900	99.967	0.120766	0.149859	222.329	-1.34616e+06	35.9407	121.69	-132.814	1620.25	-12.544	0	2.24145	2.87663	5.351	0.819677	0
Title:	Testing
Liquid	Composition:
Pressure	Temperature	mass	SiO2	TiO2	Al2O3	Fe2O3	Cr2O3	FeO	MgO	CaO	Na2O	K2O	H2O
2000	1600	100.029	54.1645	0.129963	19.9943	0.786112	0	4.74099	6.99799	9.99713	2.49928	0.13996	0.549842
2000	1600	100.029	54.1645	0.129963	19.9943	0.786112	0	4.74099	6.99799	9.99713	2.49928	0.13996	0.549842
2000	1590	100.029	54.1645	0.129963	19.9943	0.78556	0	4.74149	6.998	9.99714	2.49928	0.13996	0.549843
2000	1580	100.029	54.1645	0.129963	19.9943	0.785069	0	4.74193	6.998	9.99714	2.49929	0.13996	0.549843
2000	1570	100.029	54.1645	0.129963	19.9943	0.78464	0	4.74232	6.998	9.99715	2.49929	0.13996	0.549843
2000	1560	100.029	54.1646	0.129963	19.9943	0.784275	0	4.74265	6.99801	9.99715	2.49929	0.13996	0.549843
2000	1550	100.028	54.1646	0.129963	19.9943	0.783974	0	4.74293	6.99801	9.99715	2.49929	0.13996	0.549843
2000	1540	100.028	54.1646	0.129963	19.9943	0.78374	0	4.74314	6.99801	9.99716	2.49929	0.13996	0.549844
2000	1530	100.028	54.1646	0.129963	19.9943	0.783573	0	4.74329	6.99801	9.99716	2.49929	0.13996	0.549844
2000	1520	100.028	54.1646	0.129963	19.9943	0.783475	0	4.74338	6.99801	9.99716	2.49929	0.13996	0.549844
2000	1510	100.028	54.1646	0.129963	19.9943	0.783448	0	4.7434	6.99801	9.99716	2.49929	0.13996	0.549844
2000	1500	100.028	54.1646	0.129963	19.9943	0.783493	0	4.74336	6.99801	9.99716	2.49929	0.13996	0.549844
2000	1490	100.028	54.1646	0.129963	19.9943	0.783612	0	4.74325	6.99801	9.99716	2.49929	0.13996	0.549844
2000	1480	100.028	54.1646	0.129963	19.9943	0.783807	0	4.74308	6.99801	9.99716	2.49929	0.13996	0.549844
2000	1470	100.028	54.1646	0.129963	19.9943	0.784078	0	4.74283	6.99801	9.99715	2.49929	0.13996	0.549843
2000	1460	100.029	54.1646	0.129963	19.9943	0.784429	0	4.74251	6.998	9.99715	2.49929	0.13996	0.549843
2000	1450	100.029	54.1645	0.129963	19.9943	0.784861	0	4.74212	6.998	9.99714	2.49929	0.13996	0.549843
2000	1440	100.029	54.1645	0.129963	19.9943	0.785377	0	4.74166	6.998	9.99714	2.49928	0.13996	0.549843
2000	1430	100.029	54.1645	0.129963	19.9943	0.785977	0	4.74111	6.99799	9.99713	2.49928	0.13996	0.549842
2000	1420	100.029	54.1644	0.129963	19.9943	0.786664	0	4.74049	6.99799	9.99713	2.49928	0.13996	0.549842
2000	1410	100.029	54.1644	0.129963	19.9942	0.787442	0	4.73979	6.99798	9.99712	2.49928	0.13996	0.549842
2000	1400	100.029	54.1643	0.129962	19.9942	0.78831	0	4.739	6.99798	9.99711	2.49928	0.13996	0.549841
2000	1390	100.029	54.1643	0.129962	19.9942	0.789273	0	4.73813	6.99797	9.9971	2.49928	0.139959	0.549841
2000	1380	100.029	54.1642	0.129962	19.9942	0.790333	0	4.73717	6.99796	9.99709	2.49927	0.139959	0.54984
2000	1370	100.029	54.1642	0.129962	19.9942	0.791492	0	4.73612	6.99795	9.99708	2.49927	0.139959	0.549839
2000	1360	100.029	54.1641	0.129962	19.9941	0.792753	0	4.73498	6.99795	9.99707	2.49927	0.139959	0.549839
2000	1350	100.029	54.164	0.129962	19.9941	0.794119	0	4.73374	6.99794	9.99705	2.49926	0.139959	0.549838
2000	1340	100.03	54.1639	0.129961	19.9941	0.795592	0	4.73241	6.99793	9.99704	2.49926	0.139959	0.549837
2000	1330	100.03	54.1639	0.129961	19.994	0.797176	0	4.73097	6.99791	9.99702	2.49926	0.139958	0.549836
2000	1320	100.03	54.1638	0.129961	19.994	0.798874	0	4.72944	6.9979	9.997	2.49925	0.139958	0.549835
2000	1310	100.03	54.1637	0.129961	19.994	0.800689	0	4.72779	6.99789	9.99699	2.49925	0.139958	0.549834
2000	1300	100.03	54.1636	0.129961	19.9939	0.802625	0	4.72604	6.99788	9.99697	2.49924	0.139958	0.549833
2000	1290	100.031	54.1635	0.12996	19.9939	0.804685	0	4.72418	6.99786	9.99695	2.49924	0.139957	0.549832
2000	1280	100.031	54.1633	0.12996	19.9938	0.806872	0	4.7222	6.99785	9.99692	2.49923	0.139957	0.549831
2000	1270	100.031	54.1632	0.12996	19.9938	0.809192	0	4.7201	6.99783	9.9969	2.49923	0.139957	0.54983
2000	1260	100.031	54.1631	0.129959	19.9938	0.811647	0	4.71787	6.99781	9.99688	2.49922	0.139956	0.549828
2000	1250	100.032	54.1629	0.129959	19.9937	0.814243	0	4.71552	6.9978	9.99685	2.49921	0.139956	0.549827
2000	1240	100.032	54.1628	0.129959	19.9936	0.816983	0	4.71304	6.99778	9.99682	2.49921	0.139956	0.549825
2000	1230	100.032	54.1626	0.129958	19.9936	0.819872	0	4.71043	6.99776	9.99679	2.4992	0.139955	0.549824
2000	1220	99.8068	54.1766	0.130252	19.9631	0.824582	0	4.71849	7.01355	9.98223	2.49992	0.140243	0.551065
2000	1210	96.0141	54.4132	0.135397	19.437	0.856913	0	4.90509	7.2906	9.73605	2.50773	0.145248	0.572833
2000	1200	83.73	54.9497	0.154431	18.9305	0.916401	0	5.20952	6.84884	9.53557	2.63321	0.164914	0.656873
2000	1190	73.1131	55.5086	0.175907	18.4612	0.971027	0	5.47478	6.35108	9.36145	2.75695	0.186735	0.752259
2000	1180	64.6593	56.0526	0.19796	18.0262	1.01649	0	5.68157	5.89624	9.2055	2.86418	0.208674	0.850612
2000	1170	57.7575	56.5886	0.220664	17.6228	1.0529	0	5.83115	5.47854	9.06404	2.95823	0.230788	0.952257
2000	1160	52.0115	57.1221	0.244071	17.2485	1.0804	0	5.92514	5.09361	8.93403	3.04158	0.253127	1.05746
2000	1150	47.1532	57.6567	0.268213	16.9009	1.09916	0	5.9658	4.73808	8.81297	3.11601	0.275727	1.16641
2000	1140	42.9946	58.195	0.293098	16.5777	1.10947	0	5.95608	4.40928	8.69882	3.18278	0.298611	1.27923
2000	1130	38.9763	58.8619	0.318351	16.547	1.07485	0	5.74083	4.07443	8.3804	3.26558	0.325551	1.41111
2000	1120	35.6907	59.4799	0.34336	16.4349	1.04715	0	5.55148	3.78045	8.1439	3.32646	0.351351	1.54102
2000	1110	32.8791	60.0828	0.368168	16.3164	1.0172	0	5.35018	3.51356	7.92773	3.37421	0.376992	1.6728
2000	1100	30.5919	60.5781	0.389892	16.209	1.00731	0	5.27962	3.25188	7.68714	3.39854	0.400663	1.79786
2000	1090	28.5996	61.0466	0.410285	16.1024	0.998888	0	5.21837	3.00876	7.45642	3.41128	0.423879	1.9231
2000	1080	26.7277	61.5865	0.430828	16.0229	0.968027	0	5.0271	2.79589	7.23859	3.42367	0.448729	2.05779
2000	1070	25.0401	62.1426	0.450416	15.9524	0.928903	0	4.79085	2.6046	7.0305	3.42928	0.474013	2.19647
2000	1060	23.5377	62.6916	0.468481	15.8834	0.887733	0	4.54619	2.43007	6.8304	3.42619	0.499204	2.33667
2000	1050	22.1954	63.2322	0.484835	15.8153	0.845263	0	4.29755	2.27053	6.63725	3.41482	0.524244	2.47799
2000	1040	20.9919	63.763	0.499316	15.7474	0.802158	0	4.0487	2.12442	6.45015	3.39566	0.549079	2.62006
2000	1030	19.9092	64.2831	0.51179	15.6793	0.758986	0	3.8027	1.99033	6.26838	3.36917	0.573662	2.76254
2000	1020	18.9321	64.7918	0.522153	15.6106	0.716221	0	3.56202	1.867	6.09134	3.33582	0.597953	2.90511
2000	1010	18.0473	65.2884	0.530337	15.5411	0.674252	0	3.32852	1.75331	5.91857	3.29604	0.621922	3.04754
2000	1000	17.2436	65.7727	0.536302	15.4707	0.633382	0	3.10357	1.6483	5.74969	3.25029	0.645544	3.1896
2000	990	16.5112	66.2444	0.540037	15.3992	0.593842	0	2.88813	1.55108	5.58437	3.19902	0.668799	3.33107
2000	980	15.842	66.7037	0.54156	15.3267	0.555801	0	2.68279	1.4609	5.42236	3.14271	0.691672	3.47179
2000	970	15.2287	67.1506	0.540917	15.2532	0.519376	0	2.48791	1.37707	5.26346	3.08177	0.714151	3.61161
2000	960	14.6651	67.5851	0.538183	15.1787	0.48464	0	2.30359	1.29901	5.10752	3.01665	0.736229	3.75039
2000	950	14.146	68.0076	0.533451	15.1033	0.451631	0	2.1298	1.22619	4.95443	2.94774	0.757901	3.88802
2000	940	13.6666	68.4182	0.526841	15.0271	0.420359	0	1.96636	1.15814	4.80408	2.87543	0.779164	4.0244
2000	930	13.2229	68.8171	0.518485	14.9502	0.390813	0	1.81302	1.09447	4.65643	2.8001	0.800018	4.15944
2000	920	12.8113	69.2045	0.508534	14.8727	0.362962	0	1.66946	1.03481	4.51142	2.72209	0.820463	4.29307
2000	910	12.4288	69.5808	0.497148	14.7947	0.336764	0	1.53529	0.978825	4.36901	2.64174	0.840499	4.42521
2000	900	12.0726	69.9461	0.484493	14.7164	0.312165	0	1.41012	0.926242	4.22918	2.55937	0.86013	4.55578
Title:	Testing
liquid_0	thermodynamic	data	and	composition:
Pressure	Temperature	mass	S	H	V	Cp	viscosity	SiO2	TiO2	Al2O3	Fe2O3	Cr2O3	FeO	MgO	CaO	Na2O	K2O	H2O
2000	1600	100.029	308.304	-1.21922e+06	39.9768	151.821	1.4	54.1645	0.129963	19.9943	0.786112	0	4.74099	6.99799	9.99713	2.49928	0.13996	0.549842
2000	1600	100.029	308.304	-1.21922e+06	39.9768	151.821	1.4	54.1645	0.129963	19.9943	0.786112	0	4.74099	6.99799	9.99713	2.49928	0.13996	0.549842
2000	1590	100.029	307.491	-1.22074e+06	39.9483	151.818	1.432	54.1645	0.129963	19.9943	0.78556	0	4.74149	6.998	9.99714	2.49928	0.13996	0.549843
2000	1580	100.029	306.674	-1.22226e+06	39.9199	151.815	1.463	54.1645	0.129963	19.9943	0.785069	0	4.74193	6.998	9.99714	2.49929	0.13996	0.549843
2000	1570	100.029	305.853	-1.22377e+06	39.8915	151.812	1.495	54.1645	0.129963	19.9943	0.78464	0	4.74232	6.998	9.99715	2.49929	0.13996	0.549843
2000	1560	100.029	305.027	-1.22529e+06	39.8631	151.809	1.527	54.1646	0.129963	19.9943	0.784275	0	4.74265	6.99801	9.99715	2.49929	0.13996	0.549843
2000	1550	100.028	304.196	-1.22681e+06	39.8347	151.806	1.56	54.1646	0.129963	19.9943	0.783974	0	4.74293	6.99801	9.99715	2.49929	0.13996	0.549843
2000	1540	100.028	303.361	-1.22833e+06	39.8063	151.803	1.593	54.1646	0.129963	19.9943	0.78374	0	4.74314	6.99801	9.99716	2.49929	0.13996	0.549844
2000	1530	100.028	302.522	-1.22985e+06	39.778	151.8	1.626	54.1646	0.129963	19.9943	0.783573	0	4.74329	6.99801	9.99716	2.49929	0.13996	0.549844
2000	1520	100.028	301.677	-1.23136e+06	39.7496	151.797	1.66	54.1646	0.129963	19.9943	0.783475	0	4.74338	6.99801	9.99716	2.49929	0.13996	0.549844
2000	1510	100.028	300.828	-1.23288e+06	39.7213	151.795	1.694	54.1646	0.129963	19.9943	0.783448	0	4.7434	6.99801	9.99716	2.49929	0.13996	0.549844
2000	1500	100.028	299.975	-1.2344e+06	39.6929	151.792	1.728	54.1646	0.129963	19.9943	0.783493	0	4.74336	6.99801	9.99716	2.49929	0.13996	0.549844
2000	1490	100.028	299.116	-1.23592e+06	39.6646	151.789	1.763	54.1646	0.129963	19.9943	0.783612	0	4.74325	6.99801	9.99716	2.49929	0.13996	0.549844
2000	1480	100.028	298.253	-1.23744e+06	39.6363	151.787	1.798	54.1646	0.129963	19.9943	0.783807	0	4.74308	6.99801	9.99716	2.49929	0.13996	0.549844
2000	1470	100.028	297.385	-1.23895e+06	39.608	151.784	1.834	54.1646	0.129963	19.9943	0.784078	0	4.74283	6.99801	9.99715	2.49929	0.13996	0.549843
2000	1460	100.029	296.512	-1.24047e+06	39.5797	151.782	1.87	54.1646	0.129963	19.9943	0.784429	0	4.74251	6.998	9.99715	2.49929	0.13996	0.549843
2000	1450	100.029	295.634	-1.24199e+06	39.5514	151.779	1.906	54.1645	0.129963	19.9943	0.784861	0	4.74212	6.998	9.99714	2.49929	0.13996	0.549843
2000	1440	100.029	294.75	-1.24351e+06	39.5232	151.777	1.943	54.1645	0.129963	19.9943	0.785377	0	4.74166	6.998	9.99714	2.49928	0.13996	0.549843
2000	1430	100.029	293.862	-1.24503e+06	39.4949	151.774	1.981	54.1645	0.129963	19.9943	0.785977	0	4.74111	6.99799	9.99713	2.49928	0.13996	0.549842
2000	1420	100.029	292.968	-1.24655e+06	39.4667	151.772	2.018	54.1644	0.129963	19.9943	0.786664	0	4.74049	6.99799	9.99713	2.49928	0.13996	0.549842
2000	1410	100.029	292.07	-1.24806e+06	39.4385	151.77	2.057	54.1644	0.129963	19.9942	0.787442	0	4.73979	6.99798	9.99712	2.49928	0.13996	0.549842
2000	1400	100.029	291.165	-1.24958e+06	39.4103	151.768	2.095	54.1643	0.129962	19.9942	0.78831	0	4.739	6.99798	9.99711	2.49928	0.13996	0.549841
2000	1390	100.029	290.256	-1.2511e+06	39.3821	151.766	2.134	54.1643	0.129962	19.9942	0.789273	0	4.73813	6.99797	9.9971	2.49928	0.139959	0.549841
2000	1380	100.029	289.341	-1.25262e+06	39.3539	151.764	2.174	54.1642	0.129962	19.9942	0.790333	0	4.73717	6.99796	9.99709	2.49927	0.139959	0.54984
2000	1370	100.029	288.42	-1.25414e+06	39.3258	151.762	2.214	54.1642	0.129962	19.9942	0.791492	0	4.73612	6.99795	9.99708	2.49927	0.139959	0.549839
2000	1360	100.029	287.494	-1.25566e+06	39.2976	151.76	2.255	54.1641	0.129962	19.9941	0.792753	0	4.73498	6.99795	9.99707	2.49927	0.139959	0.549839
2000	1350	100.029	286.562	-1.25718e+06	39.2695	151.758	2.296	54.164	0.129962	19.9941	0.794119	0	4.73374	6.99794	9.99705	2.49926	0.139959	0.549838
2000	1340	100.03	285.625	-1.2587e+06	39.2414	151.756	2.337	54.1639	0.129961	19.9941	0.795592	0	4.73241	6.99793	9.99704	2.49926	0.139959	0.549837
2000	1330	100.03	284.682	-1.26022e+06	39.2134	151.754	2.379	54.1639	0.129961	19.994	0.797176	0	4.73097	6.99791	9.99702	2.49926	0.139958	0.549836
2000	1320	100.03	283.732	-1.26174e+06	39.1853	151.752	2.422	54.1638	0.129961	19.994	0.798874	0	4.72944	6.9979	9.997	2.49925	0.139958	0.549835
2000	1310	100.03	282.777	-1.26326e+06	39.1573	151.751	2.465	54.1637	0.129961	19.994	0.800689	0	4.72779	6.99789	9.99699	2.49925	0.139958	0.549834
2000	1300	100.03	281.816	-1.26478e+06	39.1293	151.749	2.509	54.1636	0.129961	19.9939	0.802625	0	4.72604	6.99788	9.99697	2.49924	0.139958	0.549833
2000	1290	100.031	280.849	-1.2663e+06	39.1013	151.748	2.553	54.1635	0.12996	19.9939	0.804685	0	4.72418	6.99786	9.99695	2.49924	0.139957	0.549832
2000	1280	100.031	279.876	-1.26782e+06	39.0733	151.746	2.598	54.1633	0.12996	19.9938	0.806872	0	4.7222	6.99785	9.99692	2.49923	0.139957	0.549831
2000	1270	100.031	278.896	-1.26934e+06	39.0454	151.745	2.643	54.1632	0.12996	19.9938	0.809192	0	4.7201	6.99783	9.9969	2.49923	0.139957	0.54983
2000	1260	100.031	277.91	-1.27086e+06	39.0174	151.744	2.689	54.1631	0.129959	19.9938	0.811647	0	4.71787	6.99781	9.99688	2.49922	0.139956	0.549828
2000	1250	100.032	276.917	-1.27238e+06	38.9895	151.743	2.736	54.1629	0.129959	19.9937	0.814243	0	4.71552	6.9978	9.99685	2.49921	0.139956	0.549827
2000	1240	100.032	275.918	-1.2739e+06	38.9617	151.742	2.783	54.1628	0.129959	19.9936	0.816983	0	4.71304	6.99778	9.99682	2.49921	0.139956	0.549825
2000	1230	100.032	274.913	-1.27543e+06	38.9338	151.741	2.831	54.1626	0.129958	19.9936	0.819872	0	4.71043	6.99776	9.99679	2.4992	0.139955	0.549824
2000	1220	99.8068	273.296	-1.27393e+06	38.8187	151.399	2.879	54.1766	0.130252	19.9631	0.824582	0	4.71849	7.01355	9.98223	2.49992	0.140243	0.551065
2000	1210	96.0141	262.137	-1.22463e+06	37.3227	145.675	2.905	54.4132	0.135397	19.437	0.856913	0	4.90509	7.2906	9.73605	2.50773	0.145248	0.572833
2000	1200	83.73	228.328	-1.06514e+06	32.648	122.686	2.989	54.9497	0.154431	18.9305	0.916401	0	5.20952	6.84884	9.53557	2.63321	0.164914	0.656873
2000	1190	73.1131	199.2	-927923	28.6133	106.6	3.077	55.5086	0.175907	18.4612	0.971027	0	5.47478	6.35108	9.36145	2.75695	0.186735	0.752259
2000	1180	64.6593	176.019	-819221	25.4013	93.8526	3.162	56.0526	0.19796	18.0262	1.01649	0	5.68157	5.89624	9.2055	2.86418	0.208674	0.850612
2000	1170	57.7575	157.109	-730952	22.7801	83.4956	3.246	56.5886	0.220664	17.6228	1.0529	0	5.83115	5.47854	9.06404	2.95823	0.230788	0.952257
2000	1160	52.0115	141.381	-657871	20.5993	74.9138	3.327	57.1221	0.244071	17.2485	1.0804	0	5.92514	5.09361	8.93403	3.04158	0.253127	1.05746
2000	1150	47.1532	128.098	-596424	18.7567	67.6916	3.408	57.6567	0.268213	16.9009	1.09916	0	5.9658	4.73808	8.81297	3.11601	0.275727	1.16641
2000	1140	42.9946	116.741	-544112	17.1808	61.5372	3.488	58.195	0.293098	16.5777	1.10947	0	5.95608	4.40928	8.69882	3.18278	0.298611	1.27923
2000	1130	38.9763	105.86	-494839	15.6797	55.636	3.597	58.8619	0.318351	16.547	1.07485	0	5.74083	4.07443	8.3804	3.26558	0.325551	1.41111
2000	1120	35.6907	96.9419	-454383	14.4449	50.8239	3.694	59.4799	0.34336	16.4349	1.04715	0	5.55148	3.78045	8.1439	3.32646	0.351351	1.54102
2000	1110	32.8791	89.3064	-419794	13.3859	46.7189	3.788	60.0828	0.368168	16.3164	1.0172	0	5.35018	3.51356	7.92773	3.37421	0.376992	1.6728
2000	1100	30.5919	83.0586	-391266	12.5144	43.366	3.871	60.5781	0.389892	16.209	1.00731	0	5.27962	3.25188	7.68714	3.39854	0.400663	1.79786
2000	1090	28.5996	77.6097	-366390	11.7526	40.4513	3.95	61.0466	0.410285	16.1024	0.998888	0	5.21837	3.00876	7.45642	3.41128	0.423879	1.9231
2000	1080	26.7277	72.5162	-343414	11.0427	37.737	4.036	61.5865	0.430828	16.0229	0.968027	0	5.0271	2.79589	7.23859	3.42367	0.448729	2.05779
2000	1070	25.0401	67.9296	-322821	10.4033	35.3007	4.122	62.1426	0.450416	15.9524	0.928903	0	4.79085	2.6046	7.0305	3.42928	0.474013	2.19647
2000	1060	23.5377	63.844	-304508	9.83291	33.1369	4.207	62.6916	0.468481	15.8834	0.887733	0	4.54619	2.43007	6.8304	3.42619	0.499204	2.33667
2000	1050	22.1954	60.1906	-288155	9.32211	31.2074	4.29	63.2322	0.484835	15.8153	0.845263	0	4.29755	2.27053	6.63725	3.41482	0.524244	2.47799
2000	1040	20.9919	56.9115	-273496	8.86297	29.4805	4.371	63.763	0.499316	15.7474	0.802158	0	4.0487	2.12442	6.45015	3.39566	0.549079	2.62006
2000	1030	19.9092	53.958	-260305	8.44875	27.9292	4.45	64.2831	0.51179	15.6793	0.758986	0	3.8027	1.99033	6.26838	3.36917	0.573662	2.76254
2000	1020	18.9321	51.2882	-248391	8.07376	26.5306	4.527	64.7918	0.522153	15.6106	0.716221	0	3.56202	1.867	6.09134	3.33582	0.597953	2.90511
2000	1010	18.0473	48.8664	-237593	7.73306	25.2652	4.603	65.2884	0.530337	15.5411	0.674252	0	3.32852	1.75331	5.91857	3.29604	0.621922	3.04754
2000	1000	17.2436	46.6621	-227771	7.4225	24.1164	4.677	65.7727	0.536302	15.4707	0.633382	0	3.10357	1.6483	5.74969	3.25029	0.645544	3.1896
2000	990	16.5112	44.6493	-218808	7.13849	23.0701	4.749	66.2444	0.540037	15.3992	0.593842	0	2.88813	1.55108	5.58437	3.19902	0.668799	3.33107
2000	980	15.842	42.8056	-210605	6.87798	22.1142	4.82	66.7037	0.54156	15.3267	0.555801	0	2.68279	1.4609	5.42236	3.14271	0.691672	3.47179
2000	970	15.2287	41.1117	-203075	6.63832	21.2382	4.89	67.1506	0.540917	15.2532	0.519376	0	2.48791	1.37707	5.26346	3.08177	0.714151	3.61161
2000	960	14.6651	39.5511	-196144	6.41723	20.4332	4.959	67.5851	0.538183	15.1787	0.48464	0	2.30359	1.29901	5.10752	3.01665	0.736229	3.75039
2000	950	14.146	38.1093	-189746	6.21273	19.6914	5.026	68.0076	0.533451	15.1033	0.451631	0	2.1298	1.22619	4.95443	2.94774	0.757901	3.88802
2000	940	13.6666	36.7737	-183827	6.0231	19.0061	5.093	68.4182	0.526841	15.0271	0.420359	0	1.96636	1.15814	4.80408	2.87543	0.779164	4.0244
2000	930	13.2229	35.5336	-178339	5.84685	18.3715	5.158	68.8171	0.518485	14.9502	0.390813	0	1.81302	1.09447	4.65643	2.8001	0.800018	4.15944
2000	920	12.8113	34.3793	-173238	5.68266	17.7824	5.223	69.2045	0.508534	14.8727	0.362962	0	1.66946	1.03481	4.51142	2.72209	0.820463	4.29307
2000	910	12.4288	33.3026	-168488	5.5294	17.2344	5.287	69.5808	0.497148	14.7947	0.336764	0	1.53529	0.978825	4.36901	2.64174	0.840499	4.42521
2000	900	12.0726	32.2962	-164056	5.38605	16.7237	5.351	69.9461	0.484493	14.7164	0.312165	0	1.41012	0.926242	4.22918	2.55937	0.86013	4.55578
feldspar_0	thermodynamic	data	and	composition:
Pressure	Temperature	mass	S	H	V	Cp	formula	SiO2	TiO2	Al2O3	Fe2O3	Cr2O3	FeO	MgO	CaO	Na2O	K2O	H2O
2000	1220	0.225563	0.554275	-3094.55	0.084234	0.278379	K0.00Na0.19Ca0.81Al1.81Si2.19O8	47.9154	0	33.4659	0	0	0	0	16.4293	2.17708	0.0122923	0
2000	1210	4.01824	9.84884	-55167	1.50139	4.95534	K0.00Na0.20Ca0.80Al1.80Si2.20O8	48.1721	0	33.2927	0	0	0	0	16.2265	2.29513	0.0134798	0
2000	1200	12.1712	29.7562	-167218	4.55033	14.9982	K0.00Na0.21Ca0.78Al1.78Si2.22O8	48.443	0	33.1098	0	0	0	0	16.0124	2.41909	0.0157513	0
2000	1190	19.0854	46.5359	-262403	7.13884	23.4998	K0.00Na0.22Ca0.77Al1.77Si2.23O8	48.6849	0	32.9463	0	0	0	0	15.8211	2.52955	0.0181914	0
2000	1180	24.5845	59.7771	-338260	9.19951	30.2461	K0.00Na0.23Ca0.77Al1.77Si2.23O8	48.8989	0	32.8016	0	0	0	0	15.6518	2.62711	0.0206349	0
2000	1170	29.0606	70.4562	-400151	10.8781	35.7231	K0.00Na0.24Ca0.76Al1.76Si2.24O8	49.0895	0	32.6726	0	0	0	0	15.5009	2.71387	0.0230643	0
2000	1160	32.7709	79.2139	-451588	12.2704	40.25	K0.00Na0.25Ca0.75Al1.75Si2.25O8	49.2605	0	32.5569	0	0	0	0	15.3655	2.79155	0.0254644	0
2000	1150	35.8916	86.4902	-494977	13.4419	44.0442	K0.00Na0.25Ca0.75Al1.75Si2.25O8	49.4149	0	32.4524	0	0	0	0	15.2433	2.86157	0.0278222	0
2000	1140	38.5478	92.5983	-532029	14.4394	47.2615	K0.00Na0.26Ca0.74Al1.74Si2.26O8	49.5551	0	32.3574	0	0	0	0	15.1322	2.9251	0.0301263	0
2000	1130	40.5511	97.1133	-560103	15.1946	49.6741	K0.00Na0.27Ca0.73Al1.73Si2.27O8	49.7406	0	32.232	0	0	0	0	14.9855	3.00958	0.0323353	0
2000	1120	42.3587	101.119	-585526	15.8754	51.8415	K0.00Na0.27Ca0.73Al1.73Si2.27O8	49.8939	0	32.1282	0	0	0	0	14.8641	3.07928	0.0344683	0
2000	1110	43.9456	104.565	-607941	16.4731	53.734	K0.00Na0.28Ca0.72Al1.72Si2.28O8	50.0327	0	32.0343	0	0	0	0	14.7542	3.14225	0.0365188	0
2000	1100	45.3061	107.442	-627259	16.9855	55.3452	K0.00Na0.28Ca0.72Al1.72Si2.28O8	50.1605	0	31.9478	0	0	0	0	14.653	3.20025	0.0384712	0
2000	1090	46.5234	109.954	-644628	17.4438	56.7778	K0.00Na0.29Ca0.71Al1.71Si2.29O8	50.2774	0	31.8686	0	0	0	0	14.5604	3.25319	0.0403496	0
2000	1080	47.605	112.121	-660142	17.8511	58.0412	K0.00Na0.29Ca0.71Al1.71Si2.29O8	50.3911	0	31.7917	0	0	0	0	14.4704	3.30473	0.0421491	0
2000	1070	48.571	113.995	-674080	18.2148	59.1604	K0.00Na0.30Ca0.70Al1.70Si2.30O8	50.4982	0	31.7191	0	0	0	0	14.3855	3.35329	0.0438668	0
2000	1060	49.4406	115.621	-686703	18.542	60.159	K0.00Na0.30Ca0.70Al1.70Si2.30O8	50.5979	0	31.6516	0	0	0	0	14.3065	3.39843	0.0455063	0
2000	1050	50.2266	117.033	-698186	18.8375	61.0529	K0.00Na0.30Ca0.69Al1.69Si2.31O8	50.6908	0	31.5887	0	0	0	0	14.233	3.44046	0.0470705	0
2000	1040	50.9399	118.257	-708678	19.1054	61.8555	K0.00Na0.31Ca0.69Al1.69Si2.31O8	50.7773	0	31.53	0	0	0	0	14.1644	3.47963	0.0485629	0
2000	1030	51.5895	119.316	-718301	19.3491	62.578	K0.00Na0.31Ca0.69Al1.69Si2.31O8	50.8582	0	31.4753	0	0	0	0	14.1004	3.51619	0.0499872	0
2000	1020	52.1833	120.229	-727164	19.5716	63.4791	K0.00Na0.31Ca0.68Al1.68Si2.32O8	50.9338	0	31.424	0	0	0	0	14.0404	3.55037	0.0513473	0
2000	1010	52.728	121.012	-735358	19.7752	64.0763	K0.00Na0.32Ca0.68Al1.68Si2.32O8	51.0047	0	31.376	0	0	0	0	13.9843	3.58238	0.052647	0
2000	1000	53.2291	121.682	-742961	19.9624	64.6183	K0.00Na0.32Ca0.68Al1.68Si2.32O8	51.0712	0	31.3309	0	0	0	0	13.9316	3.61242	0.05389	0
2000	990	53.6918	122.249	-750037	20.1347	65.1114	K0.00Na0.32Ca0.68Al1.68Si2.32O8	51.1337	0	31.2886	0	0	0	0	13.882	3.64063	0.0550795	0
2000	980	54.12	122.725	-756644	20.294	65.5607	K0.00Na0.32Ca0.67Al1.67Si2.33O8	51.1925	0	31.2487	0	0	0	0	13.8354	3.66717	0.0562188	0
2000	970	54.5174	123.118	-762831	20.4415	65.9708	K0.00Na0.33Ca0.67Al1.67Si2.33O8	51.2479	0	31.2111	0	0	0	0	13.7915	3.69216	0.0573107	0
2000	960	54.8872	123.437	-768641	20.5784	66.3456	K0.00Na0.33Ca0.67Al1.67Si2.33O8	51.3002	0	31.1757	0	0	0	0	13.7501	3.71573	0.0583578	0
2000	950	55.2321	123.688	-774113	20.7058	66.6887	K0.00Na0.33Ca0.67Al1.67Si2.33O8	51.3495	0	31.1422	0	0	0	0	13.7109	3.73796	0.0593626	0
2000	940	55.5545	123.878	-779277	20.8247	67.0031	K0.00Na0.33Ca0.67Al1.67Si2.33O8	51.3962	0	31.1106	0	0	0	0	13.674	3.75896	0.0603273	0
2000	930	55.8566	124.011	-784164	20.9357	67.2915	K0.00Na0.33Ca0.66Al1.66Si2.34O8	51.4403	0	31.0807	0	0	0	0	13.639	3.77882	0.0612538	0
2000	920	56.1402	124.092	-788799	21.0395	67.5563	K0.00Na0.33Ca0.66Al1.66Si2.34O8	51.482	0	31.0524	0	0	0	0	13.6059	3.79759	0.062144	0
2000	910	56.4069	124.126	-793203	21.137	67.7997	K0.00Na0.34Ca0.66Al1.66Si2.34O8	51.5215	0	31.0256	0	0	0	0	13.5746	3.81536	0.0629995	0
2000	900	56.6581	124.115	-797396	21.2285	68.0237	K0.00Na0.34Ca0.66Al1.66Si2.34O8	51.5589	0	31.0002	0	0	0	0	13.5449	3.83219	0.0638218	0
orthopyroxene_0	thermodynamic	data	and	composition:				0.871658
Pressure	Temperature	mass	S	H	V	Cp	structure	formula	SiO2	TiO2	Al2O3	Fe2O3	Cr2O3	FeO	MgO	CaO	Na2O	K2O	H2O
2000	1200	4.12809	10.0833	-53021.2	1.28536	5.26555	opx	Na0.00Ca0.06Fe''0.27Mg1.60Fe'''0.02Ti0.00Al0.12Si1.93O6	55.099	0.0168421	2.89737	0.601939	0	9.08858	30.655	1.62238	0.0189145	0	0
2000	1190	7.82721	19.0264	-99995.5	2.43037	9.94342	opx	Na0.00Ca0.07Fe''0.29Mg1.58Fe'''0.02Ti0.00Al0.11Si1.94O6	54.9904	0.017748	2.74038	0.601438	0	9.78564	30.1068	1.73792	0.0195963	0	0
2000	1180	10.7784	26.0732	-136995	3.33766	13.6385	opx	Na0.00Ca0.07Fe''0.31Mg1.56Fe'''0.02Ti0.00Al0.11Si1.94O6	54.8806	0.0185591	2.60019	0.598663	0	10.454	29.5734	1.85439	0.0201789	0	0
2000	1170	13.2005	31.7776	-166969	4.07702	16.6395	opx	Na0.00Ca0.07Fe''0.33Mg1.53Fe'''0.02Ti0.00Al0.10Si1.94O6	54.7713	0.0193165	2.47425	0.594027	0	11.0921	29.0574	1.97094	0.0206734	0	0
2000	1160	15.2327	36.4922	-191794	4.69285	19.1302	opx	Na0.00Ca0.08Fe''0.35Mg1.51Fe'''0.02Ti0.00Al0.10Si1.94O6	54.6641	0.0200542	2.36047	0.587827	0	11.6981	28.5617	2.0866	0.021089	0	0
2000	1150	16.9669	40.4503	-212717	5.21453	21.2324	opx	Na0.00Ca0.08Fe''0.37Mg1.49Fe'''0.02Ti0.00Al0.09Si1.94O6	54.5606	0.0207993	2.25717	0.580269	0	12.2703	28.0891	2.20041	0.0214336	0	0
2000	1140	18.4658	43.8118	-230592	5.66221	23.0293	opx	Na0.00Ca0.09Fe''0.38Mg1.47Fe'''0.02Ti0.00Al0.09Si1.95O6	54.4621	0.0215726	2.16289	0.571496	0	12.8071	27.6416	2.31151	0.0217143	0	0
2000	1130	15.7765	37.266	-196527	4.82852	19.6287	opx	Na0.00Ca0.09Fe''0.40Mg1.46Fe'''0.02Ti0.00Al0.09Si1.95O6	54.3767	0.024005	2.14189	0.567538	0	13.204	27.3892	2.27482	0.0217371	0	0
2000	1120	14.8029	34.8085	-183928	4.52212	18.3711	opx	Na0.00Ca0.09Fe''0.41Mg1.45Fe'''0.02Ti0.00Al0.09Si1.95O6	54.2972	0.02599	2.1024	0.560341	0	13.6049	27.1101	2.27734	0.0217642	0	0
2000	1110	14.3084	33.4938	-177362	4.36328	17.7142	opx	Na0.00Ca0.09Fe''0.42Mg1.44Fe'''0.01Ti0.00Al0.09Si1.95O6	54.2235	0.027949	2.06292	0.551899	0	13.9854	26.8458	2.28075	0.02175	0	0
2000	1100	17.1923	40.0497	-212267	5.22958	21.218	opx	Na0.00Ca0.09Fe''0.44Mg1.42Fe'''0.02Ti0.00Al0.09Si1.95O6	54.089	0.0296146	2.04582	0.553785	0	14.5371	26.4596	2.26344	0.0216801	0	0
2000	1090	20.7516	48.1027	-255129	6.29568	25.5277	opx	Na0.00Ca0.09Fe''0.46Mg1.40Fe'''0.02Ti0.00Al0.09Si1.95O6	53.9442	0.0311524	2.03331	0.556965	0	15.1176	26.0534	2.24176	0.0215683	0	0
2000	1080	21.8504	50.4135	-267918	6.61601	26.8118	opx	Na0.00Ca0.09Fe''0.47Mg1.39Fe'''0.02Ti0.00Al0.09Si1.95O6	53.8522	0.0330612	2.01471	0.551767	0	15.5329	25.7802	2.21382	0.0214095	0	0
2000	1070	22.2126	51.015	-271815	6.71441	27.1964	opx	Na0.00Ca0.08Fe''0.48Mg1.38Fe'''0.01Ti0.00Al0.09Si1.95O6	53.7828	0.0350767	1.99425	0.54299	0	15.8757	25.5652	2.18272	0.0212175	0	0
2000	1060	22.5343	51.5182	-275276	6.80102	27.5332	opx	Na0.00Ca0.08Fe''0.49Mg1.37Fe'''0.01Ti0.00Al0.08Si1.95O6	53.722	0.0370663	1.97389	0.532869	0	16.19	25.3734	2.14968	0.0209993	0	0
2000	1050	22.8189	51.9318	-278340	6.87687	27.8262	opx	Na0.00Ca0.08Fe''0.50Mg1.37Fe'''0.01Ti0.00Al0.08Si1.95O6	53.6692	0.0390102	1.95356	0.521571	0	16.4777	25.2031	2.11501	0.0207584	0	0
2000	1040	23.0697	52.2641	-281048	6.94299	28.0798	opx	Na0.00Ca0.08Fe''0.51Mg1.36Fe'''0.01Ti0.00Al0.08Si1.95O6	53.6237	0.0408883	1.93325	0.509266	0	16.7411	25.0523	2.07898	0.0204982	0	0
2000	1030	23.29	52.5235	-283437	7.00035	28.2978	opx	Na0.00Ca0.08Fe''0.52Mg1.35Fe'''0.01Ti0.00Al0.08Si1.95O6	53.5847	0.042681	1.91292	0.496122	0	16.9823	24.9192	2.04183	0.0202216	0	0
2000	1020	23.4829	52.7175	-285540	7.04988	28.484	opx	Na0.00Ca0.08Fe''0.52Mg1.35Fe'''0.01Ti0.00Al0.08Si1.95O6	53.5517	0.0443698	1.89257	0.482296	0	17.2035	24.8019	2.00377	0.0199311	0	0
2000	1010	23.6513	52.8534	-287391	7.09245	28.6419	opx	Na0.00Ca0.08Fe''0.53Mg1.34Fe'''0.01Ti0.00Al0.08Si1.95O6	53.5239	0.0459373	1.8722	0.467934	0	17.4067	24.6988	1.96498	0.0196286	0	0
2000	1000	23.7979	52.9378	-289018	7.12885	28.7746	opx	Na0.00Ca0.08Fe''0.54Mg1.34Fe'''0.01Ti0.00Al0.08Si1.95O6	53.5008	0.0473679	1.85181	0.453168	0	17.5938	24.6081	1.92563	0.0193159	0	0
2000	990	23.9253	52.9765	-290449	7.15981	28.8852	opx	Na0.00Ca0.07Fe''0.54Mg1.34Fe'''0.01Ti0.00Al0.08Si1.95O6	53.4818	0.0486479	1.83141	0.438117	0	17.7667	24.5285	1.88585	0.0189947	0	0
2000	980	24.0357	52.975	-291706	7.18598	28.9762	opx	Na0.00Ca0.07Fe''0.55Mg1.33Fe'''0.01Ti0.00Al0.08Si1.95O6	53.4665	0.049766	1.81101	0.422884	0	17.9268	24.4586	1.84575	0.0186665	0	0
2000	970	24.131	52.9379	-292811	7.20793	29.0499	opx	Na0.00Ca0.07Fe''0.55Mg1.33Fe'''0.01Ti0.00Al0.08Si1.96O6	53.4544	0.0507129	1.7906	0.407561	0	18.0756	24.3973	1.80545	0.0183325	0	0
2000	960	24.2132	52.8696	-293782	7.22619	29.1084	opx	Na0.00Ca0.07Fe''0.56Mg1.33Fe'''0.01Ti0.00Al0.08Si1.96O6	53.4451	0.051482	1.77021	0.392226	0	18.2144	24.3435	1.76503	0.0179939	0	0
2000	950	24.2838	52.7736	-294636	7.24121	29.1535	opx	Na0.00Ca0.07Fe''0.56Mg1.33Fe'''0.01Ti0.00Al0.08Si1.96O6	53.4383	0.0520691	1.74982	0.376948	0	18.3443	24.2963	1.72458	0.0176515	0	0
2000	940	24.3442	52.6533	-295387	7.25338	29.1869	opx	Na0.00Ca0.07Fe''0.57Mg1.32Fe'''0.01Ti0.00Al0.07Si1.96O6	53.4336	0.0524725	1.72945	0.361785	0	18.4663	24.2549	1.68417	0.0173063	0	0
2000	930	24.3956	52.5114	-296048	7.26306	29.2098	opx	Na0.00Ca0.06Fe''0.57Mg1.32Fe'''0.01Ti0.00Al0.07Si1.96O6	53.4308	0.0526931	1.70909	0.346787	0	18.5813	24.2185	1.64384	0.016959	0	0
2000	920	24.4391	52.3505	-296630	7.27055	29.2237	opx	Na0.00Ca0.06Fe''0.57Mg1.32Fe'''0.01Ti0.00Al0.07Si1.96O6	53.4296	0.0527341	1.68877	0.331997	0	18.69	24.1866	1.60366	0.0166103	0	0
2000	910	24.4757	52.1728	-297143	7.27613	29.2294	opx	Na0.00Ca0.06Fe''0.58Mg1.32Fe'''0.01Ti0.00Al0.07Si1.96O6	53.4299	0.0526007	1.66847	0.317451	0	18.7932	24.1585	1.56367	0.0162606	0	0
2000	900	24.5063	51.98	-297594	7.28003	29.2281	opx	Na0.00Ca0.06Fe''0.58Mg1.32Fe'''0.01Ti0.00Al0.07Si1.96O6	53.4314	0.0523003	1.64821	0.30318	0	18.8914	24.1337	1.52391	0.0159107	0	0
clinopyroxene_1	thermodynamic	data	and	composition:
Pressure	Temperature	mass	S	H	V	Cp	structure	formula	SiO2	TiO2	Al2O3	Fe2O3	Cr2O3	FeO	MgO	CaO	Na2O	K2O	H2O
2000	1100	1.51568	3.45285	-19178.9	0.465445	1.79201	cpx	Na0.01Ca0.70Fe''0.26Mg0.92Fe'''0.03Ti0.00Al0.16Si1.90O6	51.738	0.157103	3.735	1.15882	0	8.39205	16.7791	17.8631	0.176779	0	0
2000	1090	3.14992	7.14303	-39804.7	0.96584	3.71486	cpx	Na0.01Ca0.71Fe''0.27Mg0.91Fe'''0.03Ti0.00Al0.16Si1.90O6	51.6271	0.176778	3.74559	1.185	0	8.6018	16.5016	17.9814	0.180758	0	0
clinopyroxene_0	thermodynamic	data	and	composition:
Pressure	Temperature	mass	S	H	V	Cp	structure	formula	SiO2	TiO2	Al2O3	Fe2O3	Cr2O3	FeO	MgO	CaO	Na2O	K2O	H2O
2000	1130	4.70094	11.0679	-57799.9	1.43759	5.72689	cpx	Na0.01Ca0.25Fe''0.41Mg1.26Fe'''0.02Ti0.00Al0.13Si1.92O6	52.9411	0.045342	3.02558	0.843995	0	13.5288	23.2054	6.33848	0.0712359	0	0
2000	1120	7.14933	16.7564	-87728	2.18265	8.68647	cpx	Na0.01Ca0.25Fe''0.42Mg1.24Fe'''0.02Ti0.00Al0.13Si1.93O6	52.8608	0.0504227	2.99224	0.842345	0	13.8404	22.9063	6.4348	0.0726835	0	0
2000	1110	8.86561	20.6837	-108605	2.70239	10.743	cpx	Na0.01Ca0.26Fe''0.43Mg1.23Fe'''0.02Ti0.00Al0.13Si1.93O6	52.7839	0.0558393	2.96028	0.839304	0	14.1081	22.5992	6.5789	0.0744238	0	0
2000	1100	5.39075	12.5194	-65796.6	1.63936	6.51337	cpx	Na0.01Ca0.25Fe''0.45Mg1.22Fe'''0.02Ti0.00Al0.13Si1.93O6	52.6629	0.0603296	2.94497	0.848232	0	14.6255	22.2949	6.4888	0.074395	0	0
2000	1090	0.970088	2.24251	-11793.5	0.294285	1.16859	cpx	Na0.01Ca0.25Fe''0.47Mg1.20Fe'''0.02Ti0.00Al0.13Si1.93O6	52.533	0.0646351	2.93328	0.858606	0	15.1773	21.9801	6.37891	0.0741356	0	0
2000	1080	3.80943	8.59856	-48136.3	1.1669	4.48282	cpx	Na0.01Ca0.72Fe''0.27Mg0.90Fe'''0.03Ti0.01Al0.16Si1.90O6	51.5508	0.20018	3.74903	1.1939	0	8.66467	16.2664	18.1902	0.184807	0	0
2000	1070	4.16657	9.36102	-52674.5	1.2753	4.89327	cpx	Na0.01Ca0.73Fe''0.27Mg0.88Fe'''0.03Ti0.01Al0.16Si1.90O6	51.4899	0.226175	3.74988	1.19464	0	8.67027	16.0594	18.4211	0.188721	0	0
2000	1060	4.47554	10.0085	-56618.6	1.36891	5.24613	cpx	Na0.01Ca0.74Fe''0.27Mg0.87Fe'''0.03Ti0.01Al0.16Si1.90O6	51.4347	0.254213	3.75055	1.19168	0	8.65756	15.8705	18.6483	0.192462	0	0
2000	1050	4.7453	10.5625	-60081.4	1.4505	5.55228	cpx	Na0.01Ca0.75Fe''0.27Mg0.87Fe'''0.03Ti0.01Al0.16Si1.90O6	51.3846	0.284221	3.75114	1.1853	0	8.62932	15.6991	18.8703	0.196031	0	0
2000	1040	4.98288	11.0397	-63151.3	1.52224	5.82022	cpx	Na0.01Ca0.76Fe''0.27Mg0.86Fe'''0.03Ti0.01Al0.16Si1.90O6	51.339	0.316108	3.75176	1.17581	0	8.58793	15.5439	19.0861	0.199435	0	0
2000	1030	5.19386	11.4536	-65898	1.58587	6.0567	cpx	Na0.01Ca0.77Fe''0.26Mg0.85Fe'''0.03Ti0.01Al0.16Si1.90O6	51.2973	0.34976	3.75254	1.16355	0	8.53542	15.4037	19.2951	0.202686	0	0
2000	1020	5.3827	11.8146	-68376.4	1.64274	6.26703	cpx	Na0.01Ca0.77Fe''0.26Mg0.84Fe'''0.03Ti0.01Al0.16Si1.90O6	51.2589	0.385047	3.7536	1.14884	0	8.47354	15.2772	19.4971	0.205797	0	0
2000	1010	5.55292	12.1312	-70630.5	1.69394	6.45547	cpx	Na0.01Ca0.78Fe''0.26Mg0.84Fe'''0.03Ti0.01Al0.16Si1.90O6	51.2234	0.421824	3.75504	1.13199	0	8.40382	15.1632	19.692	0.208778	0	0
2000	1000	5.70739	12.4101	-72695.2	1.74035	6.6254	cpx	Na0.02Ca0.79Fe''0.26Mg0.83Fe'''0.03Ti0.01Al0.16Si1.90O6	51.1903	0.459928	3.75692	1.11328	0	8.32754	15.0605	19.8799	0.211642	0	0
2000	990	5.84838	12.6567	-74598.4	1.78267	6.77954	cpx	Na0.02Ca0.80Fe''0.26Mg0.83Fe'''0.03Ti0.01Al0.16Si1.90O6	51.1593	0.499186	3.75927	1.09297	0	8.24582	14.968	20.0611	0.214401	0	0
2000	980	5.97775	12.8753	-76362.7	1.82146	6.92007	cpx	Na0.02Ca0.80Fe''0.25Mg0.82Fe'''0.03Ti0.02Al0.16Si1.90O6	51.1302	0.539413	3.76211	1.07129	0	8.15958	14.8848	20.2356	0.217066	0	0
2000	970	6.097	13.0695	-78006.3	1.85718	7.04877	cpx	Na0.02Ca0.81Fe''0.25Mg0.82Fe'''0.03Ti0.02Al0.16Si1.89O6	51.1028	0.580415	3.76539	1.04845	0	8.06963	14.81	20.4037	0.219647	0	0
2000	960	6.20738	13.2423	-79544.1	1.8902	7.16711	cpx	Na0.02Ca0.82Fe''0.25Mg0.81Fe'''0.03Ti0.02Al0.16Si1.89O6	51.077	0.62199	3.76907	1.02461	0	7.97665	14.7429	20.5657	0.222151	0	0
2000	950	6.30989	13.3959	-80988.4	1.92085	7.27628	cpx	Na0.02Ca0.82Fe''0.24Mg0.81Fe'''0.03Ti0.02Al0.16Si1.89O6	51.0527	0.663933	3.77306	0.999932	0	7.8812	14.6828	20.7217	0.224587	0	0
2000	940	6.4054	13.5325	-82349.2	1.94938	7.37727	cpx	Na0.02Ca0.83Fe''0.24Mg0.81Fe'''0.03Ti0.02Al0.17Si1.89O6	51.03	0.706039	3.77727	0.974549	0	7.78378	14.6292	20.8721	0.226959	0	0
2000	930	6.49461	13.6537	-83635.2	1.97601	7.47091	cpx	Na0.02Ca0.84Fe''0.24Mg0.81Fe'''0.03Ti0.02Al0.17Si1.89O6	51.009	0.748101	3.78158	0.948579	0	7.68476	14.5817	21.0171	0.229273	0	0
2000	920	6.57813	13.7608	-84853.3	2.00091	7.55791	cpx	Na0.02Ca0.84Fe''0.24Mg0.80Fe'''0.03Ti0.02Al0.17Si1.89O6	50.9896	0.789923	3.78586	0.922124	0	7.58448	14.5397	21.1569	0.23153	0	0
2000	910	6.65645	13.8552	-86009.7	2.02425	7.63885	cpx	Na0.02Ca0.85Fe''0.23Mg0.80Fe'''0.02Ti0.02Al0.17Si1.89O6	50.9719	0.831314	3.78997	0.895277	0	7.48322	14.5029	21.2917	0.233735	0	0
2000	900	6.73003	13.9378	-87109.5	2.04617	7.71426	cpx	Na0.02Ca0.85Fe''0.23Mg0.80Fe'''0.02Ti0.02Al0.17Si1.89O6	50.9561	0.872097	3.79379	0.868122	0	7.38118	14.471	21.4217	0.235889	0	0
Title:	Testing
Phase	Masses:
Pressure	Temperature	mass	liquid_0	orthopyroxene_0	clinopyroxene_0	clinopyroxene_1	feldspar_0
2000	1600	100.029	100.029	0	0	0	0
2000	1600	100.029	100.029	0	0	0	0
2000	1590	100.029	100.029	0	0	0	0
2000	1580	100.029	100.029	0	0	0	0
2000	1570	100.029	100.029	0	0	0	0
2000	1560	100.029	100.029	0	0	0	0
2000	1550	100.028	100.028	0	0	0	0
2000	1540	100.028	100.028	0	0	0	0
2000	1530	100.028	100.028	0	0	0	0
2000	1520	100.028	100.028	0	0	0	0
2000	1510	100.028	100.028	0	0	0	0
2000	1500	100.028	100.028	0	0	0	0
2000	1490	100.028	100.028	0	0	0	0
2000	1480	100.028	100.028	0	0	0	0
2000	1470	100.028	100.028	0	0	0	0
2000	1460	100.029	100.029	0	0	0	0
2000	1450	100.029	100.029	0	0	0	0
2000	1440	100.029	100.029	0	0	0	0
2000	1430	100.029	100.029	0	0	0	0
2000	1420	100.029	100.029	0	0	0	0
2000	1410	100.029	100.029	0	0	0	0
2000	1400	100.029	100.029	0	0	0	0
2000	1390	100.029	100.029	0	0	0	0
2000	1380	100.029	100.029	0	0	0	0
2000	1370	100.029	100.029	0	0	0	0
2000	1360	100.029	100.029	0	0	0	0
2000	1350	100.029	100.029	0	0	0	0
2000	1340	100.03	100.03	0	0	0	0
2000	1330	100.03	100.03	0	0	0	0
2000	1320	100.03	100.03	0	0	0	0
2000	1310	100.03	100.03	0	0	0	0
2000	1300	100.03	100.03	0	0	0	0
2000	1290	100.031	100.031	0	0	0	0
2000	1280	100.031	100.031	0	0	0	0
2000	1270	100.031	100.031	0	0	0	0
2000	1260	100.031	100.031	0	0	0	0
2000	1250	100.032	100.032	0	0	0	0
2000	1240	100.032	100.032	0	0	0	0
2000	1230	100.032	100.032	0	0	0	0
2000	1220	100.032	99.8068	0	0	0	0.225563
2000	1210	100.032	96.0141	0	0	0	4.01824
2000	1200	100.029	83.73	4.12809	0	0	12.1712
2000	1190	100.026	73.1131	7.82721	0	0	19.0854
2000	1180	100.022	64.6593	10.7784	0	0	24.5845
2000	1170	100.019	57.7575	13.2005	0	0	29.0606
2000	1160	100.015	52.0115	15.2327	0	0	32.7709
2000	1150	100.012	47.1532	16.9669	0	0	35.8916
2000	1140	100.008	42.9946	18.4658	0	0	38.5478
2000	1130	100.005	38.9763	15.7765	4.70094	0	40.5511
2000	1120	100.002	35.6907	14.8029	7.14933	0	42.3587
2000	1110	99.9988	32.8791	14.3084	8.86561	0	43.9456
2000	1100	99.9967	30.5919	17.1923	5.39075	1.51568	45.3061
2000	1090	99.9947	28.5996	20.7516	0.970088	3.14992	46.5234
2000	1080	99.9925	26.7277	21.8504	3.80943	0	47.605
2000	1070	99.9903	25.0401	22.2126	4.16657	0	48.571
2000	1060	99.9882	23.5377	22.5343	4.47554	0	49.4406
2000	1050	99.9863	22.1954	22.8189	4.7453	0	50.2266
2000	1040	99.9844	20.9919	23.0697	4.98288	0	50.9399
2000	1030	99.9827	19.9092	23.29	5.19386	0	51.5895
2000	1020	99.981	18.9321	23.4829	5.3827	0	52.1833
2000	1010	99.9795	18.0473	23.6513	5.55292	0	52.728
2000	1000	99.978	17.2436	23.7979	5.70739	0	53.2291
2000	990	99.9766	16.5112	23.9253	5.84838	0	53.6918
2000	980	99.9753	15.842	24.0357	5.97775	0	54.12
2000	970	99.9741	15.2287	24.131	6.097	0	54.5174
2000	960	99.9729	14.6651	24.2132	6.20738	0	54.8872
2000	950	99.9718	14.146	24.2838	6.30989	0	55.2321
2000	940	99.9707	13.6666	24.3442	6.4054	0	55.5545
2000	930	99.9697	13.2229	24.3956	6.49461	0	55.8566
2000	920	99.9688	12.8113	24.4391	6.57813	0	56.1402
2000	910	99.9679	12.4288	24.4757	6.65645	0	56.4069
2000	900	99.967	12.0726	24.5063	6.73003	0	56.6581
Title:	Testing
Solid	Composition:
Pressure	Temperature	mass	SiO2	TiO2	Al2O3	Fe2O3	Cr2O3	FeO	MgO	CaO	Na2O	K2O	H2O
2000	1600	0	---
2000	1600	0	---
2000	1590	0	---
2000	1580	0	---
2000	1570	0	---
2000	1560	0	---
2000	1550	0	---
2000	1540	0	---
2000	1530	0	---
2000	1520	0	---
2000	1510	0	---
2000	1500	0	---
2000	1490	0	---
2000	1480	0	---
2000	1470	0	---
2000	1460	0	---
2000	1450	0	---
2000	1440	0	---
2000	1430	0	---
2000	1420	0	---
2000	1410	0	---
2000	1400	0	---
2000	1390	0	---
2000	1380	0	---
2000	1370	0	---
2000	1360	0	---
2000	1350	0	---
2000	1340	0	---
2000	1330	0	---
2000	1320	0	---
2000	1310	0	---
2000	1300	0	---
2000	1290	0	---
2000	1280	0	---
2000	1270	0	---
2000	1260	0	---
2000	1250	0	---
2000	1240	0	---
2000	1230	0	---
2000	1220	0.225563	47.9154	0	33.4659	0	0	0	0	16.4293	2.17708	0.0122923	0
2000	1210	4.01824	48.1721	0	33.2927	0	0	0	0	16.2265	2.29513	0.0134798	0
2000	1200	16.2993	50.1287	0.00426558	25.4579	0.152452	0	2.30185	7.76395	12.3679	1.8112	0.011762	0
2000	1190	26.9127	50.5188	0.00516178	24.1613	0.174921	0	2.84603	8.7562	11.7252	1.79956	0.0129007	0
2000	1180	35.3629	50.7221	0.00565669	23.5964	0.182468	0	3.18631	9.01377	11.4464	1.83254	0.0143455	0
2000	1170	42.2612	50.8642	0.00603361	23.24	0.185548	0	3.46469	9.07625	11.2747	1.87264	0.0158601	0
2000	1160	48.0037	50.9752	0.00636367	22.9749	0.186532	0	3.7121	9.06334	11.1518	1.91241	0.0173839	0
2000	1150	52.8585	51.0666	0.00667631	22.7601	0.186259	0	3.9386	9.01624	11.0567	1.94992	0.0188916	0
2000	1140	57.0136	51.1444	0.00698702	22.5779	0.185098	0	4.14801	8.95267	10.9798	1.98474	0.0203689	0
2000	1130	61.0285	51.1856	0.00969816	22.2037	0.211726	0	4.45548	8.86788	11.0336	2.01086	0.0214856	0
2000	1120	64.311	51.2373	0.0115877	21.978	0.22262	0	4.67016	8.78658	11.0298	2.04127	0.0227027	0
2000	1110	67.1197	51.2895	0.0133337	21.8048	0.228513	0	4.84488	8.70798	11.0153	2.07181	0.0239102	0
2000	1100	69.4048	51.3625	0.0154526	21.672	0.228368	0	4.92023	8.65241	11.0199	2.10407	0.0251132	0
2000	1090	71.395	51.4334	0.0177323	21.5628	0.225835	0	4.9798	8.59935	11.0197	2.13514	0.0262932	0
2000	1080	73.2648	51.4836	0.0202686	21.4529	0.226635	0	5.08302	8.53442	11.0084	2.16329	0.027387	0
2000	1070	74.9502	51.5268	0.0229688	21.3549	0.227334	0	5.18699	8.46937	10.9934	2.18986	0.0284277	0
2000	1060	76.4505	51.5678	0.0258076	21.2705	0.22683	0	5.27895	8.40808	10.9774	2.21523	0.029429	0
2000	1050	77.7909	51.6068	0.0287808	21.1975	0.2253	0	5.35992	8.35065	10.9612	2.23942	0.0303916	0
2000	1040	78.9925	51.644	0.0318816	21.134	0.222902	0	5.43096	8.29704	10.9453	2.26248	0.0313167	0
2000	1030	80.0734	51.6797	0.0351009	21.0786	0.219774	0	5.49308	8.24711	10.93	2.28443	0.0322056	0
2000	1020	81.0489	51.7139	0.0384277	21.03	0.216037	0	5.54724	8.20065	10.9154	2.30535	0.0330599	0
2000	1010	81.9322	51.7467	0.0418496	20.9872	0.211798	0	5.59433	8.15745	10.9015	2.32528	0.0338813	0
2000	1000	82.7345	51.7782	0.0453529	20.9493	0.207149	0	5.6352	8.11726	10.8885	2.34429	0.0346714	0
2000	990	83.4654	51.8086	0.0489226	20.9157	0.20217	0	5.67059	8.07987	10.8763	2.36242	0.0354316	0
2000	980	84.1334	51.8377	0.0525432	20.8858	0.196928	0	5.70117	8.04504	10.8649	2.37971	0.0361635	0
2000	970	84.7454	51.8658	0.0561983	20.8591	0.191482	0	5.72756	8.01258	10.8542	2.39622	0.0368684	0
2000	960	85.3078	51.8927	0.0598711	20.8352	0.185882	0	5.75029	7.98227	10.8442	2.41198	0.0375475	0
2000	950	85.8258	51.9187	0.0635448	20.8137	0.18017	0	5.76983	7.95395	10.8349	2.42702	0.038202	0
2000	940	86.3041	51.9437	0.0672026	20.7943	0.17438	0	5.78658	7.92746	10.8262	2.4414	0.0388331	0
2000	930	86.7468	51.9678	0.0708281	20.7767	0.168545	0	5.80092	7.90263	10.818	2.45513	0.0394415	0
2000	920	87.1574	51.9909	0.0744055	20.7608	0.162689	0	5.81315	7.87934	10.8104	2.46825	0.0400284	0
2000	910	87.5391	52.0133	0.07792	20.7464	0.156835	0	5.82356	7.85746	10.8032	2.48079	0.0405945	0
2000	900	87.8944	52.0348	0.0813581	20.7332	0.151003	0	5.83237	7.83688	10.7964	2.49278	0.0411405	0
Title:	Testing
Bulk	Composition:
Pressure	Temperature	mass	SiO2	TiO2	Al2O3	Fe2O3	Cr2O3	FeO	MgO	CaO	Na2O	K2O	H2O
2000	1600	100.029	54.1645	0.129963	19.9943	0.786112	0	4.74099	6.99799	9.99713	2.49928	0.13996	0.549842
2000	1600	100.029	54.1645	0.129963	19.9943	0.786112	0	4.74099	6.99799	9.99713	2.49928	0.13996	0.549842
2000	1590	100.029	54.1645	0.129963	19.9943	0.78556	0	4.74149	6.998	9.99714	2.49928	0.13996	0.549843
2000	1580	100.029	54.1645	0.129963	19.9943	0.785069	0	4.74193	6.998	9.99714	2.49929	0.13996	0.549843
2000	1570	100.029	54.1645	0.129963	19.9943	0.78464	0	4.74232	6.998	9.99715	2.49929	0.13996	0.549843
2000	1560	100.029	54.1646	0.129963	19.9943	0.784275	0	4.74265	6.99801	9.99715	2.49929	0.13996	0.549843
2000	1550	100.028	54.1646	0.129963	19.9943	0.783974	0	4.74293	6.99801	9.99715	2.49929	0.13996	0.549843
2000	1540	100.028	54.1646	0.129963	19.9943	0.78374	0	4.74314	6.99801	9.99716	2.49929	0.13996	0.549844
2000	1530	100.028	54.1646	0.129963	19.9943	0.783573	0	4.74329	6.99801	9.99716	2.49929	0.13996	0.549844
2000	1520	100.028	54.1646	0.129963	19.9943	0.783475	0	4.74338	6.99801	9.99716	2.49929	0.13996	0.549844
2000	1510	100.028	54.1646	0.129963	19.9943	0.783448	0	4.7434	6.99801	9.99716	2.49929	0.13996	0.549844
2000	1500	100.028	54.1646	0.129963	19.9943	0.783493	0	4.74336	6.99801	9.99716	2.49929	0.13996	0.549844
2000	1490	100.028	54.1646	0.129963	19.9943	0.783612	0	4.74325	6.99801	9.99716	2.49929	0.13996	0.549844
2000	1480	100.028	54.1646	0.129963	19.9943	0.783807	0	4.74308	6.99801	9.99716	2.49929	0.13996	0.549844
2000	1470	100.028	54.1646	0.129963	19.9943	0.784078	0	4.74283	6.99801	9.99715	2.49929	0.13996	0.549843
2000	1460	100.029	54.1646	0.129963	19.9943	0.784429	0	4.74251	6.998	9.99715	2.49929	0.13996	0.549843
2000	1450	100.029	54.1645	0.129963	19.9943	0.784861	0	4.74212	6.998	9.99714	2.49929	0.13996	0.549843
2000	1440	100.029	54.1645	0.129963	19.9943	0.785377	0	4.74166	6.998	9.99714	2.49928	0.13996	0.549843
2000	1430	100.029	54.1645	0.129963	19.9943	0.785977	0	4.74111	6.99799	9.99713	2.49928	0.13996	0.549842
2000	1420	100.029	54.1644	0.129963	19.9943	0.786664	0	4.74049	6.99799	9.99713	2.49928	0.13996	0.549842
2000	1410	100.029	54.1644	0.129963	19.9942	0.787442	0	4.73979	6.99798	9.99712	2.49928	0.13996	0.549842
2000	1400	100.029	54.1643	0.129962	19.9942	0.78831	0	4.739	6.99798	9.99711	2.49928	0.13996	0.549841
2000	1390	100.029	54.1643	0.129962	19.9942	0.789273	0	4.73813	6.99797	9.9971	2.49928	0.139959	0.549841
2000	1380	100.029	54.1642	0.129962	19.9942	0.790333	0	4.73717	6.99796	9.99709	2.49927	0.139959	0.54984
2000	1370	100.029	54.1642	0.129962	19.9942	0.791492	0	4.73612	6.99795	9.99708	2.49927	0.139959	0.549839
2000	1360	100.029	54.1641	0.129962	19.9941	0.792753	0	4.73498	6.99795	9.99707	2.49927	0.139959	0.549839
2000	1350	100.029	54.164	0.129962	19.9941	0.794119	0	4.73374	6.99794	9.99705	2.49926	0.139959	0.549838
2000	1340	100.03	54.1639	0.129961	19.9941	0.795592	0	4.73241	6.99793	9.99704	2.49926	0.139959	0.549837
2000	1330	100.03	54.1639	0.129961	19.994	0.797176	0	4.73097	6.99791	9.99702	2.49926	0.139958	0.549836
2000	1320	100.03	54.1638	0.129961	19.994	0.798874	0	4.72944	6.9979	9.997	2.49925	0.139958	0.549835
2000	1310	100.03	54.1637	0.129961	19.994	0.800689	0	4.72779	6.99789	9.99699	2.49925	0.139958	0.549834
2000	1300	100.03	54.1636	0.129961	19.9939	0.802625	0	4.72604	6.99788	9.99697	2.49924	0.139958	0.549833
2000	1290	100.031	54.1635	0.12996	19.9939	0.804685	0	4.72418	6.99786	9.99695	2.49924	0.139957	0.549832
2000	1280	100.031	54.1633	0.12996	19.9938	0.806872	0	4.7222	6.99785	9.99692	2.49923	0.139957	0.549831
2000	1270	100.031	54.1632	0.12996	19.9938	0.809192	0	4.7201	6.99783	9.9969	2.49923	0.139957	0.54983
2000	1260	100.031	54.1631	0.129959	19.9938	0.811647	0	4.71787	6.99781	9.99688	2.49922	0.139956	0.549828
2000	1250	100.032	54.1629	0.129959	19.9937	0.814243	0	4.71552	6.9978	9.99685	2.49921	0.139956	0.549827
2000	1240	100.032	54.1628	0.129959	19.9936	0.816983	0	4.71304	6.99778	9.99682	2.49921	0.139956	0.549825
2000	1230	100.032	54.1626	0.129958	19.9936	0.819872	0	4.71043	6.99776	9.99679	2.4992	0.139955	0.549824
2000	1220	100.032	54.1625	0.129958	19.9935	0.822722	0	4.70785	6.99774	9.99677	2.49919	0.139955	0.549822
2000	1210	100.032	54.1625	0.129958	19.9935	0.822491	0	4.70806	6.99774	9.99677	2.49919	0.139955	0.549822
2000	1200	100.029	54.1641	0.129962	19.9941	0.79192	0	4.73573	6.99795	9.99707	2.49927	0.139959	0.549839
2000	1190	100.026	54.1661	0.129967	19.9949	0.756829	0	4.7675	6.9982	9.99743	2.49936	0.139964	0.549858
2000	1180	100.022	54.168	0.129971	19.9956	0.72162	0	4.79937	6.99844	9.99778	2.49944	0.139969	0.549878
2000	1170	100.019	54.1699	0.129976	19.9963	0.686415	0	4.83124	6.99869	9.99813	2.49953	0.139974	0.549897
2000	1160	100.015	54.1718	0.12998	19.997	0.651374	0	4.86297	6.99894	9.99848	2.49962	0.139979	0.549917
2000	1150	100.012	54.1737	0.129985	19.9977	0.616673	0	4.89438	6.99918	9.99883	2.49971	0.139984	0.549936
2000	1140	100.008	54.1755	0.129989	19.9983	0.582497	0	4.92532	6.99942	9.99917	2.49979	0.139988	0.549955
2000	1130	100.005	54.1774	0.129994	19.999	0.548122	0	4.95644	6.99966	9.99952	2.49988	0.139993	0.549973
2000	1120	100.002	54.1791	0.129998	19.9997	0.516897	0	4.9847	6.99988	9.99983	2.49996	0.139998	0.549991
2000	1110	99.9988	54.1807	0.130002	20.0002	0.487828	0	5.01102	7.00009	10.0001	2.50003	0.140002	0.550007
2000	1100	99.9967	54.1818	0.130004	20.0007	0.466668	0	5.03017	7.00023	10.0003	2.50008	0.140005	0.550018
2000	1090	99.9947	54.1829	0.130007	20.0011	0.446937	0	5.04804	7.00037	10.0005	2.50013	0.140007	0.550029
2000	1080	99.9925	54.1841	0.13001	20.0015	0.424807	0	5.06807	7.00053	10.0008	2.50019	0.140011	0.550041
2000	1070	99.9903	54.1853	0.130013	20.0019	0.403025	0	5.08779	7.00068	10.001	2.50024	0.140014	0.550053
2000	1060	99.9882	54.1864	0.130015	20.0024	0.38241	0	5.10645	7.00083	10.0012	2.50029	0.140017	0.550065
2000	1050	99.9863	54.1874	0.130018	20.0027	0.362922	0	5.12409	7.00096	10.0014	2.50034	0.140019	0.550076
2000	1040	99.9844	54.1884	0.13002	20.0031	0.344518	0	5.14075	7.00109	10.0016	2.50039	0.140022	0.550086
2000	1030	99.9827	54.1894	0.130023	20.0035	0.327145	0	5.15648	7.00121	10.0017	2.50043	0.140024	0.550095
2000	1020	99.981	54.1903	0.130025	20.0038	0.31075	0	5.17132	7.00133	10.0019	2.50047	0.140027	0.550104
2000	1010	99.9795	54.1911	0.130027	20.0041	0.295276	0	5.18533	7.00144	10.0021	2.50051	0.140029	0.550113
2000	1000	99.978	54.1919	0.130029	20.0044	0.280663	0	5.19856	7.00154	10.0022	2.50055	0.140031	0.550121
2000	990	99.9766	54.1927	0.13003	20.0047	0.266855	0	5.21106	7.00164	10.0023	2.50058	0.140033	0.550129
2000	980	99.9753	54.1934	0.130032	20.0049	0.253794	0	5.22288	7.00173	10.0025	2.50062	0.140035	0.550136
2000	970	99.9741	54.194	0.130034	20.0052	0.241429	0	5.23408	7.00181	10.0026	2.50065	0.140036	0.550143
2000	960	99.9729	54.1947	0.130035	20.0054	0.229707	0	5.24469	7.0019	10.0027	2.50068	0.140038	0.550149
2000	950	99.9718	54.1953	0.130037	20.0056	0.218581	0	5.25476	7.00197	10.0028	2.50071	0.140039	0.550155
2000	940	99.9707	54.1959	0.130038	20.0059	0.208007	0	5.26433	7.00205	10.0029	2.50073	0.140041	0.550161
2000	930	99.9697	54.1964	0.130039	20.0061	0.197944	0	5.27344	7.00212	10.003	2.50076	0.140042	0.550167
2000	920	99.9688	54.1969	0.130041	20.0062	0.188355	0	5.28212	7.00219	10.0031	2.50078	0.140044	0.550172
2000	910	99.9679	54.1974	0.130042	20.0064	0.179205	0	5.29041	7.00225	10.0032	2.5008	0.140045	0.550177
2000	900	99.967	54.1979	0.130043	20.0066	0.170466	0	5.29832	7.00231	10.0033	2.50083	0.140046	0.550182
Title:	Testing
Partition	Coefficients:
Pressure	Temperature	mass
2000	1600	100.029	---
2000	1600	100.029	---
2000	1590	100.029	---
2000	1580	100.029	---
2000	1570	100.029	---
2000	1560	100.029	---
2000	1550	100.028	---
2000	1540	100.028	---
2000	1530	100.028	---
2000	1520	100.028	---
2000	1510	100.028	---
2000	1500	100.028	---
2000	1490	100.028	---
2000	1480	100.028	---
2000	1470	100.028	---
2000	1460	100.029	---
2000	1450	100.029	---
2000	1440	100.029	---
2000	1430	100.029	---
2000	1420	100.029	---
2000	1410	100.029	---
2000	1400	100.029	---
2000	1390	100.029	---
2000	1380	100.029	---
2000	1370	100.029	---
2000	1360	100.029	---
2000	1350	100.029	---
2000	1340	100.03	---
2000	1330	100.03	---
2000	1320	100.03	---
2000	1310	100.03	---
2000	1300	100.03	---
2000	1290	100.031	---
2000	1280	100.031	---
2000	1270	100.031	---
2000	1260	100.031	---
2000	1250	100.032	---
2000	1240	100.032	---
2000	1230	100.032	---
2000	1220	100.032
2000	1210	100.032
2000	1200	100.029
2000	1190	100.026
2000	1180	100.022
2000	1170	100.019
2000	1160	100.015
2000	1150	100.012
2000	1140	100.008
2000	1130	100.005
2000	1120	100.002
2000	1110	99.9988
2000	1100	99.9967
2000	1090	99.9947
2000	1080	99.9925
2000	1070	99.9903
2000	1060	99.9882
2000	1050	99.9863
2000	1040	99.9844
2000	1030	99.9827
2000	1020	99.981
2000	1010	99.9795
2000	1000	99.978
2000	990	99.9766
2000	980	99.9753
2000	970	99.9741
2000	960	99.9729
2000	950	99.9718
2000	940	99.9707
2000	930	99.9697
2000	920	99.9688
2000	910	99.9679
2000	900	99.967
Bulk	Trace:
Pressure	Temperature	mass
2000	1600	100.029
2000	1600	100.029
2000	1590	100.029
2000	1580	100.029
2000	1570	100.029
2000	1560	100.029
2000	1550	100.028
2000	1540	100.028
2000	1530	100.028
2000	1520	100.028
2000	1510	100.028
2000	1500	100.028
2000	1490	100.028
2000	1480	100.028
2000	1470	100.028
2000	1460	100.029
2000	1450	100.029
2000	1440	100.029
2000	1430	100.029
2000	1420	100.029
2000	1410	100.029
2000	1400	100.029
2000	1390	100.029
2000	1380	100.029
2000	1370	100.029
2000	1360	100.029
2000	1350	100.029
2000	1340	100.03
2000	1330	100.03
2000	1320	100.03
2000	1310	100.03
2000	1300	100.03
2000	1290	100.031
2000	1280	100.031
2000	1270	100.031
2000	1260	100.031
2000	1250	100.032
2000	1240	100.032
2000	1230	100.032
2000	1220	100.032
2000	1210	100.032
2000	1200	100.029
2000	1190	100.026
2000	1180	100.022
2000	1170	100.019
2000	1160	100.015
2000	1150	100.012
2000	1140	100.008
2000	1130	100.005
2000	1120	100.002
2000	1110	99.9988
2000	1100	99.9967
2000	1090	99.9947
2000	1080	99.9925
2000	1070	99.9903
2000	1060	99.9882
2000	1050	99.9863
2000	1040	99.9844
2000	1030	99.9827
2000	1020	99.981
2000	1010	99.9795
2000	1000	99.978
2000	990	99.9766
2000	980	99.9753
2000	970	99.9741
2000	960	99.9729
2000	950	99.9718
2000	940	99.9707
2000	930	99.9697
2000	920	99.9688
2000	910	99.9679
2000	900	99.967
Solid	Trace:
Pressure	Temperature	mass
2000	1600	0	---
2000	1600	0	---
2000	1590	0	---
2000	1580	0	---
2000	1570	0	---
2000	1560	0	---
2000	1550	0	---
2000	1540	0	---
2000	1530	0	---
2000	1520	0	---
2000	1510	0	---
2000	1500	0	---
2000	1490	0	---
2000	1480	0	---
2000	1470	0	---
2000	1460	0	---
2000	1450	0	---
2000	1440	0	---
2000	1430	0	---
2000	1420	0	---
2000	1410	0	---
2000	1400	0	---
2000	1390	0	---
2000	1380	0	---
2000	1370	0	---
2000	1360	0	---
2000	1350	0	---
2000	1340	0	---
2000	1330	0	---
2000	1320	0	---
2000	1310	0	---
2000	1300	0	---
2000	1290	0	---
2000	1280	0	---
2000	1270	0	---
2000	1260	0	---
2000	1250	0	---
2000	1240	0	---
2000	1230	0	---
2000	1220	0.225563
2000	1210	4.01824
2000	1200	16.2993
2000	1190	26.9127
2000	1180	35.3629
2000	1170	42.2612
2000	1160	48.0037
2000	1150	52.8585
2000	1140	57.0136
2000	1130	61.0285
2000	1120	64.311
2000	1110	67.1197
2000	1100	69.4048
2000	1090	71.395
2000	1080	73.2648
2000	1070	74.9502
2000	1060	76.4505
2000	1050	77.7909
2000	1040	78.9925
2000	1030	80.0734
2000	1020	81.0489
2000	1010	81.9322
2000	1000	82.7345
2000	990	83.4654
2000	980	84.1334
2000	970	84.7454
2000	960	85.3078
2000	950	85.8258
2000	940	86.3041
2000	930	86.7468
2000	920	87.1574
2000	910	87.5391
2000	900	87.8944
Liquid	Trace:
Pressure	Temperature	mass
2000	1600	100.029
2000	1600	100.029
2000	1590	100.029
2000	1580	100.029
2000	1570	100.029
2000	1560	100.029
2000	1550	100.028
2000	1540	100.028
2000	1530	100.028
2000	1520	100.028
2000	1510	100.028
2000	1500	100.028
2000	1490	100.028
2000	1480	100.028
2000	1470	100.028
2000	1460	100.029
2000	1450	100.029
2000	1440	100.029
2000	1430	100.029
2000	1420	100.029
2000	1410	100.029
2000	1400	100.029
2000	1390	100.029
2000	1380	100.029
2000	1370	100.029
2000	1360	100.029
2000	1350	100.029
2000	1340	100.03
2000	1330	100.03
2000	1320	100.03
2000	1310	100.03
2000	1300	100.03
2000	1290	100.031
2000	1280	100.031
2000	1270	100.031
2000	1260	100.031
2000	1250	100.032
2000	1240	100.032
2000	1230	100.032
2000	1220	99.8068
2000	1210	96.0141
2000	1200	83.73
2000	1190	73.1131
2000	1180	64.6593
2000	1170	57.7575
2000	1160	52.0115
2000	1150	47.1532
2000	1140	42.9946
2000	1130	38.9763
2000	1120	35.6907
2000	1110	32.8791
2000	1100	30.5919
2000	1090	28.5996
2000	1080	26.7277
2000	1070	25.0401
2000	1060	23.5377
2000	1050	22.1954
2000	1040	20.9919
2000	1030	19.9092
2000	1020	18.9321
2000	1010	18.0473
2000	1000	17.2436
2000	990	16.5112
2000	980	15.842
2000	970	15.2287
2000	960	14.6651
2000	950	14.146
2000	940	13.6666
2000	930	13.2229
2000	920	12.8113
2000	910	12.4288
2000	900	12.0726
clinopyroxene_0	trace:
Pressure	Temperature	mass
2000	1130	4.70094
2000	1120	7.14933
2000	1110	8.86561
2000	1100	5.39075
2000	1090	0.970088
2000	1080	3.80943
2000	1070	4.16657
2000	1060	4.47554
2000	1050	4.7453
2000	1040	4.98288
2000	1030	5.19386
2000	1020	5.3827
2000	1010	5.55292
2000	1000	5.70739
2000	990	5.84838
2000	980	5.97775
2000	970	6.097
2000	960	6.20738
2000	950	6.30989
2000	940	6.4054
2000	930	6.49461
2000	920	6.57813
2000	910	6.65645
2000	900	6.73003
feldspar_0	trace:
Pressure	Temperature	mass
2000	1220	0.225563
2000	1210	4.01824
2000	1200	12.1712
2000	1190	19.0854
2000	1180	24.5845
2000	1170	29.0606
2000	1160	32.7709
2000	1150	35.8916
2000	1140	38.5478
2000	1130	40.5511
2000	1120	42.3587
2000	1110	43.9456
2000	1100	45.3061
2000	1090	46.5234
2000	1080	47.605
2000	1070	48.571
2000	1060	49.4406
2000	1050	50.2266
2000	1040	50.9399
2000	1030	51.5895
2000	1020	52.1833
2000	1010	52.728
2000	1000	53.2291
2000	990	53.6918
2000	980	54.12
2000	970	54.5174
2000	960	54.8872
2000	950	55.2321
2000	940	55.5545
2000	930	55.8566
2000	920	56.1402
2000	910	56.4069
2000	900	56.6581
orthopyroxene_0	trace:
Pressure	Temperature	mass
2000	1200	4.12809
2000	1190	7.82721
2000	1180	10.7784
2000	1170	13.2005
2000	1160	15.2327
2000	1150	16.9669
2000	1140	18.4658
2000	1130	15.7765
2000	1120	14.8029
2000	1110	14.3084
2000	1100	17.1923
2000	1090	20.7516
2000	1080	21.8504
2000	1070	22.2126
2000	1060	22.5343
2000	1050	22.8189
2000	1040	23.0697
2000	1030	23.29
2000	1020	23.4829
2000	1010	23.6513
2000	1000	23.7979
2000	990	23.9253
2000	980	24.0357
2000	970	24.131
2000	960	24.2132
2000	950	24.2838
2000	940	24.3442
2000	930	24.3956
2000	920	24.4391
2000	910	24.4757
2000	900	24.5063
clinopyroxene_1	trace:
Pressure	Temperature	mass
2000	1100	1.51568
2000	1090	3.14992

## Sheet: 3 kbar
Title:	Composition 1 a, isobaric run, 3 kbar, FMQ
System	Thermodynamic	Data:
Pressure	Temperature	mass	F	phi	S	H	V	Cp	dVdP*10^6	dVdT*10^6	fO2(absolute)	fO2-(QFM)	rhol	rhos	viscosity	aH2O	chisqr
3000	1600	100.026	1	1	308.013	-1.21574e+06	39.6879	151.807	-276.969	2832.86	-4.759	0	2.52032	0	1.4	0.0288372	0
3000	1600	100.026	1	1	308.013	-1.21574e+06	39.6879	151.807	-276.969	2832.86	-4.759	0	2.52032	0	1.4	0.0288372	0
3000	1590	100.026	1	1	307.2	-1.21725e+06	39.6596	151.803	-276.97	2832.81	-4.829	0	2.52212	0	1.432	0.0288062	0
3000	1580	100.026	1	1	306.383	-1.21877e+06	39.6312	151.799	-276.973	2832.73	-4.899	0	2.52392	0	1.463	0.0287754	0
3000	1570	100.026	1	1	305.561	-1.22029e+06	39.6028	151.796	-276.977	2832.6	-4.971	0	2.52573	0	1.495	0.0287448	0
3000	1560	100.026	1	1	304.736	-1.22181e+06	39.5744	151.792	-276.981	2832.45	-5.043	0	2.52754	0	1.527	0.0287144	0
3000	1550	100.026	1	1	303.905	-1.22332e+06	39.5461	151.788	-276.987	2832.26	-5.116	0	2.52935	0	1.56	0.0286843	0
3000	1540	100.026	1	1	303.07	-1.22484e+06	39.5177	151.785	-276.993	2832.03	-5.19	0	2.53116	0	1.593	0.0286544	0
3000	1530	100.026	1	1	302.231	-1.22636e+06	39.4894	151.781	-277	2831.77	-5.265	0	2.53298	0	1.626	0.0286248	0
3000	1520	100.026	1	1	301.387	-1.22788e+06	39.461	151.778	-277.009	2831.48	-5.341	0	2.5348	0	1.66	0.0285955	0
3000	1510	100.026	1	1	300.538	-1.22939e+06	39.4327	151.774	-277.018	2831.15	-5.417	0	2.53662	0	1.694	0.0285665	0
3000	1500	100.026	1	1	299.684	-1.23091e+06	39.4044	151.771	-277.029	2830.79	-5.494	0	2.53844	0	1.728	0.0285379	0
3000	1490	100.026	1	1	298.826	-1.23243e+06	39.3761	151.768	-277.04	2830.4	-5.573	0	2.54027	0	1.763	0.0285097	0
3000	1480	100.026	1	1	297.963	-1.23395e+06	39.3478	151.764	-277.053	2829.97	-5.652	0	2.54209	0	1.798	0.0284818	0
3000	1470	100.026	1	1	297.095	-1.23547e+06	39.3195	151.761	-277.066	2829.5	-5.732	0	2.54392	0	1.834	0.0284544	0
3000	1460	100.026	1	1	296.221	-1.23698e+06	39.2913	151.758	-277.081	2829.01	-5.813	0	2.54575	0	1.87	0.0284274	0
3000	1450	100.026	1	1	295.343	-1.2385e+06	39.263	151.755	-277.096	2828.47	-5.894	0	2.54759	0	1.906	0.0284009	0
3000	1440	100.026	1	1	294.46	-1.24002e+06	39.2348	151.752	-277.113	2827.91	-5.977	0	2.54942	0	1.943	0.0283749	0
3000	1430	100.026	1	1	293.572	-1.24154e+06	39.2065	151.749	-277.131	2827.31	-6.061	0	2.55126	0	1.981	0.0283495	0
3000	1420	100.026	1	1	292.679	-1.24306e+06	39.1783	151.746	-277.149	2826.68	-6.146	0	2.5531	0	2.018	0.0283246	0
3000	1410	100.026	1	1	291.78	-1.24457e+06	39.1501	151.743	-277.169	2826.01	-6.232	0	2.55494	0	2.057	0.0283003	0
3000	1400	100.026	1	1	290.876	-1.24609e+06	39.1219	151.74	-277.19	2825.31	-6.318	0	2.55678	0	2.095	0.0282767	0
3000	1390	100.026	1	1	289.966	-1.24761e+06	39.0937	151.738	-277.213	2824.58	-6.406	0	2.55863	0	2.134	0.0282537	0
3000	1380	100.026	1	1	289.052	-1.24913e+06	39.0656	151.735	-277.236	2823.81	-6.495	0	2.56047	0	2.174	0.0282314	0
3000	1370	100.026	1	1	288.131	-1.25065e+06	39.0374	151.732	-277.26	2823.01	-6.585	0	2.56232	0	2.214	0.0282099	0
3000	1360	100.027	1	1	287.205	-1.25217e+06	39.0093	151.73	-277.286	2822.18	-6.676	0	2.56417	0	2.255	0.0281891	0
3000	1350	100.027	1	1	286.274	-1.25369e+06	38.9812	151.727	-277.313	2821.31	-6.768	0	2.56602	0	2.296	0.0281692	0
3000	1340	100.027	1	1	285.336	-1.25521e+06	38.9531	151.725	-277.341	2820.41	-6.862	0	2.56788	0	2.337	0.0281501	0
3000	1330	100.027	1	1	284.393	-1.25672e+06	38.925	151.723	-277.37	2819.48	-6.956	0	2.56973	0	2.379	0.028132	0
3000	1320	100.027	1	1	283.444	-1.25824e+06	38.897	151.72	-277.401	2818.51	-7.052	0	2.57159	0	2.422	0.0281148	0
3000	1310	100.027	1	1	282.489	-1.25976e+06	38.8689	151.718	-277.433	2817.51	-7.149	0	2.57345	0	2.465	0.0280986	0
3000	1300	100.027	1	1	281.528	-1.26128e+06	38.8409	151.716	-277.466	2816.48	-7.247	0	2.57531	0	2.509	0.0280834	0
3000	1290	100.028	1	1	280.561	-1.2628e+06	38.8129	151.714	-277.5	2815.42	-7.346	0	2.57717	0	2.553	0.0280693	0
3000	1280	100.028	1	1	279.588	-1.26432e+06	38.7849	151.712	-277.536	2814.32	-7.447	0	2.57904	0	2.598	0.0280564	0
3000	1270	100.028	1	1	278.608	-1.26584e+06	38.757	151.71	-277.573	2813.19	-7.549	0	2.5809	0	2.643	0.0280447	0
3000	1260	100.028	1	1	277.622	-1.26736e+06	38.7291	151.709	-277.612	2812.03	-7.652	0	2.58277	0	2.689	0.0280343	0
3000	1250	100.029	1	1	276.63	-1.26888e+06	38.7011	151.707	-277.651	2810.84	-7.757	0	2.58464	0	2.736	0.0280252	0
3000	1240	100.029	1	1	275.631	-1.2704e+06	38.6733	151.705	-277.693	2809.61	-7.863	0	2.58651	0	2.783	0.0280175	0
3000	1230	100.029	1	1	274.626	-1.27193e+06	38.6454	151.704	-277.735	2808.36	-7.97	0	2.58838	0	2.831	0.0280112	0
3000	1220	100.029	0.962684	0.964814	272.766	-1.2747e+06	38.5513	150.613	-271.503	2756.87	-8.079	0	2.58896	2.75177	2.874	0.0301557	0
3000	1210	100.025	0.827428	0.839721	268.64	-1.28078e+06	38.197	146.42	-249.756	2576.87	-8.19	0	2.58033	2.81951	2.965	0.0393092	0
3000	1200	100.022	0.722945	0.74157	265.268	-1.2857e+06	37.9188	139.769	-232.743	2438.39	-8.302	0	2.57154	2.8279	3.051	0.0496316	0
3000	1190	100.018	0.639574	0.662308	262.406	-1.28985e+06	37.6926	137.514	-218.998	2328.19	-8.415	0	2.56244	2.83216	3.135	0.0611469	0
3000	1180	100.015	0.571418	0.596897	259.903	-1.29343e+06	37.504	135.674	-207.624	2238.22	-8.53	0	2.55295	2.83534	3.218	0.0738693	0
3000	1170	100.012	0.514639	0.541989	257.668	-1.29661e+06	37.3434	134.141	-198.033	2163.25	-8.646	0	2.54301	2.83809	3.298	0.0878052	0
3000	1160	100.008	0.462044	0.491547	255.539	-1.29961e+06	37.1775	132.663	-189.464	2094.35	-8.765	0	2.52855	2.8461	3.402	0.104074	0
3000	1150	100.005	0.418288	0.44921	253.615	-1.3023e+06	37.0375	131.432	-182.196	2036.5	-8.885	0	2.51423	2.85168	3.504	0.121503	0
3000	1140	100.002	0.381537	0.413352	251.85	-1.30475e+06	36.9182	130.395	-175.959	1987.41	-9.006	0	2.50026	2.85563	3.601	0.139965	0
3000	1130	99.9988	0.350297	0.382639	250.209	-1.30701e+06	36.8149	129.509	-170.542	1945.22	-9.129	0	2.48667	2.85855	3.694	0.159374	0
3000	1120	99.9962	0.323462	0.356077	248.664	-1.30912e+06	36.7244	128.742	-165.787	1908.54	-9.254	0	2.47348	2.86079	3.784	0.179643	0
3000	1110	99.994	0.30082	0.333462	247.181	-1.31114e+06	36.6431	128.083	-161.692	1877.89	-9.381	0	2.46174	2.86251	3.868	0.200131	0
3000	1100	99.9923	0.281748	0.314223	245.732	-1.31311e+06	36.568	127.517	-158.176	1852.89	-9.51	0	2.45182	2.8639	3.945	0.220459	0
3000	1090	99.9906	0.264857	0.297093	244.323	-1.31501e+06	36.4988	127.011	-154.997	1830.87	-9.64	0	2.44231	2.8652	4.019	0.241287	0
3000	1080	99.9887	0.248749	0.280853	242.983	-1.31679e+06	36.4351	126.517	-151.944	1808.21	-9.773	0	2.4306	2.8668	4.101	0.26385	0
3000	1070	99.9868	0.234098	0.266062	241.69	-1.3185e+06	36.3769	126.056	-149.118	1786.71	-9.907	0	2.41842	2.86834	4.184	0.287275	0
3000	1060	99.985	0.220995	0.252775	240.431	-1.32015e+06	36.3233	125.633	-146.534	1766.98	-10.044	0	2.40657	2.86971	4.265	0.311087	0
3000	1050	99.9832	0.209236	0.240798	239.199	-1.32176e+06	36.2737	125.241	-144.163	1748.79	-10.183	0	2.39508	2.87094	4.345	0.335184	0
3000	1040	99.9816	0.198648	0.229963	237.991	-1.32332e+06	36.2276	124.877	-141.976	1731.92	-10.323	0	2.38399	2.87205	4.423	0.359466	0
3000	1030	99.9801	0.189081	0.220131	236.802	-1.32485e+06	36.1846	124.535	-139.953	1716.2	-10.466	0	2.37332	2.87306	4.499	0.383845	0
3000	1020	99.9786	0.18041	0.211179	235.628	-1.32635e+06	36.1443	124.471	-138.103	1709.09	-10.611	0	2.36308	2.87399	4.574	0.408239	0
3000	1010	99.9772	0.172526	0.203002	234.467	-1.32782e+06	36.1062	124.173	-136.351	1695.43	-10.758	0	2.35328	2.87486	4.648	0.432581	0
3000	1000	99.9759	0.165334	0.195509	233.317	-1.32927e+06	36.0703	123.891	-134.712	1682.52	-10.908	0	2.34392	2.87566	4.72	0.456807	0
3000	990	99.9747	0.158756	0.188624	232.177	-1.33069e+06	36.0362	123.621	-133.172	1670.29	-11.06	0	2.33499	2.87641	4.79	0.480862	0
3000	980	99.9735	0.152722	0.182279	231.043	-1.3321e+06	36.0037	123.362	-131.722	1658.64	-11.214	0	2.32649	2.87712	4.86	0.504695	0
3000	970	99.9724	0.147173	0.176418	229.915	-1.33349e+06	35.9727	123.113	-130.353	1647.51	-11.371	0	2.31842	2.8778	4.928	0.528265	0
3000	960	99.9713	0.142057	0.170989	228.792	-1.33486e+06	35.9431	122.873	-129.055	1636.85	-11.531	0	2.31076	2.87845	4.996	0.551536	0
3000	950	99.9703	0.137329	0.165949	227.671	-1.33622e+06	35.9146	122.64	-127.823	1626.61	-11.693	0	2.30349	2.87907	5.063	0.574477	0
3000	940	99.9693	0.132949	0.161259	226.553	-1.33756e+06	35.8872	122.414	-126.649	1616.75	-11.857	0	2.29662	2.87968	5.129	0.597062	0
3000	930	99.9684	0.128884	0.156887	225.436	-1.3389e+06	35.8607	122.194	-125.528	1607.22	-12.025	0	2.29012	2.88027	5.194	0.619272	0
3000	920	99.9675	0.125104	0.152802	224.318	-1.34022e+06	35.8352	121.979	-124.457	1598.02	-12.195	0	2.28398	2.88085	5.259	0.641087	0
3000	910	99.9666	0.121582	0.148978	223.2	-1.34154e+06	35.8104	121.769	-123.43	1589.1	-12.368	0	2.2782	2.88142	5.324	0.662497	0
3000	900	99.9658	0.118295	0.145394	222.081	-1.34284e+06	35.7864	121.563	-122.443	1580.45	-12.544	0	2.27276	2.88198	5.388	0.683491	0
Title:	Testing
Liquid	Composition:
Pressure	Temperature	mass	SiO2	TiO2	Al2O3	Fe2O3	Cr2O3	FeO	MgO	CaO	Na2O	K2O	H2O
3000	1600	100.026	54.1659	0.129966	19.9948	0.760475	0	4.7642	6.99817	9.99739	2.49935	0.139963	0.549856
3000	1600	100.026	54.1659	0.129966	19.9948	0.760475	0	4.7642	6.99817	9.99739	2.49935	0.139963	0.549856
3000	1590	100.026	54.1659	0.129966	19.9948	0.759857	0	4.76476	6.99818	9.9974	2.49935	0.139964	0.549857
3000	1580	100.026	54.1659	0.129966	19.9948	0.759299	0	4.76526	6.99818	9.9974	2.49935	0.139964	0.549857
3000	1570	100.026	54.1659	0.129966	19.9948	0.7588	0	4.76572	6.99818	9.99741	2.49935	0.139964	0.549857
3000	1560	100.026	54.166	0.129966	19.9948	0.758361	0	4.76611	6.99819	9.99741	2.49935	0.139964	0.549858
3000	1550	100.026	54.166	0.129966	19.9948	0.757985	0	4.76645	6.99819	9.99741	2.49935	0.139964	0.549858
3000	1540	100.026	54.166	0.129966	19.9948	0.757672	0	4.76674	6.99819	9.99742	2.49935	0.139964	0.549858
3000	1530	100.026	54.166	0.129966	19.9948	0.757424	0	4.76696	6.99819	9.99742	2.49935	0.139964	0.549858
3000	1520	100.026	54.166	0.129966	19.9948	0.757242	0	4.76713	6.99819	9.99742	2.49936	0.139964	0.549858
3000	1510	100.026	54.166	0.129966	19.9948	0.757128	0	4.76723	6.9982	9.99742	2.49936	0.139964	0.549858
3000	1500	100.026	54.166	0.129966	19.9948	0.757083	0	4.76727	6.9982	9.99742	2.49936	0.139964	0.549858
3000	1490	100.026	54.166	0.129966	19.9948	0.757109	0	4.76725	6.9982	9.99742	2.49936	0.139964	0.549858
3000	1480	100.026	54.166	0.129966	19.9948	0.757207	0	4.76716	6.9982	9.99742	2.49936	0.139964	0.549858
3000	1470	100.026	54.166	0.129966	19.9948	0.757379	0	4.767	6.99819	9.99742	2.49936	0.139964	0.549858
3000	1460	100.026	54.166	0.129966	19.9948	0.757627	0	4.76678	6.99819	9.99742	2.49935	0.139964	0.549858
3000	1450	100.026	54.166	0.129966	19.9948	0.757952	0	4.76648	6.99819	9.99741	2.49935	0.139964	0.549858
3000	1440	100.026	54.166	0.129966	19.9948	0.758357	0	4.76612	6.99819	9.99741	2.49935	0.139964	0.549858
3000	1430	100.026	54.1659	0.129966	19.9948	0.758843	0	4.76568	6.99818	9.99741	2.49935	0.139964	0.549857
3000	1420	100.026	54.1659	0.129966	19.9948	0.759413	0	4.76516	6.99818	9.9974	2.49935	0.139964	0.549857
3000	1410	100.026	54.1659	0.129966	19.9948	0.760068	0	4.76457	6.99818	9.99739	2.49935	0.139964	0.549857
3000	1400	100.026	54.1658	0.129966	19.9948	0.760811	0	4.76389	6.99817	9.99739	2.49935	0.139963	0.549856
3000	1390	100.026	54.1658	0.129966	19.9948	0.761644	0	4.76314	6.99816	9.99738	2.49934	0.139963	0.549856
3000	1380	100.026	54.1657	0.129966	19.9947	0.762569	0	4.7623	6.99816	9.99737	2.49934	0.139963	0.549855
3000	1370	100.026	54.1657	0.129966	19.9947	0.763589	0	4.76138	6.99815	9.99736	2.49934	0.139963	0.549855
3000	1360	100.027	54.1656	0.129966	19.9947	0.764707	0	4.76037	6.99814	9.99735	2.49934	0.139963	0.549854
3000	1350	100.027	54.1656	0.129965	19.9947	0.765924	0	4.75927	6.99813	9.99733	2.49933	0.139963	0.549853
3000	1340	100.027	54.1655	0.129965	19.9946	0.767244	0	4.75807	6.99812	9.99732	2.49933	0.139962	0.549853
3000	1330	100.027	54.1654	0.129965	19.9946	0.76867	0	4.75678	6.99811	9.99731	2.49933	0.139962	0.549852
3000	1320	100.027	54.1653	0.129965	19.9946	0.770205	0	4.75539	6.9981	9.99729	2.49932	0.139962	0.549851
3000	1310	100.027	54.1652	0.129965	19.9945	0.771851	0	4.7539	6.99809	9.99727	2.49932	0.139962	0.54985
3000	1300	100.027	54.1651	0.129964	19.9945	0.773613	0	4.75231	6.99808	9.99726	2.49931	0.139962	0.549849
3000	1290	100.028	54.165	0.129964	19.9945	0.775493	0	4.7506	6.99807	9.99724	2.49931	0.139961	0.549848
3000	1280	100.028	54.1649	0.129964	19.9944	0.777495	0	4.74879	6.99805	9.99722	2.4993	0.139961	0.549847
3000	1270	100.028	54.1648	0.129964	19.9944	0.779622	0	4.74687	6.99804	9.9972	2.4993	0.139961	0.549846
3000	1260	100.028	54.1647	0.129963	19.9943	0.78188	0	4.74482	6.99802	9.99717	2.49929	0.13996	0.549845
3000	1250	100.029	54.1646	0.129963	19.9943	0.78427	0	4.74266	6.99801	9.99715	2.49929	0.13996	0.549843
3000	1240	100.029	54.1644	0.129963	19.9943	0.786799	0	4.74037	6.99799	9.99713	2.49928	0.13996	0.549842
3000	1230	100.029	54.1643	0.129962	19.9942	0.789469	0	4.73795	6.99797	9.9971	2.49927	0.139959	0.54984
3000	1220	96.2961	54.3497	0.134901	19.6698	0.813226	0	4.87073	7.07545	9.85036	2.51967	0.144927	0.571155
3000	1210	82.7638	54.9325	0.156018	19.1642	0.871716	0	5.18183	6.54756	9.65629	2.65861	0.166732	0.664542
3000	1200	72.3102	55.4908	0.177642	18.6979	0.921096	0	5.43272	6.06927	9.48476	2.77662	0.188577	0.760611
3000	1190	63.9691	56.0341	0.199876	18.2672	0.96159	0	5.62511	5.63269	9.33103	2.87817	0.210537	0.85979
3000	1180	57.1504	56.5693	0.222786	17.8689	0.993357	0	5.76056	5.23219	9.19132	2.96654	0.232662	0.962373
3000	1170	51.4698	57.1018	0.246411	17.5003	1.01658	0	5.84106	4.86355	9.06255	3.04419	0.254994	1.06859
3000	1160	46.2081	57.7412	0.271041	17.3886	1.00199	0	5.73054	4.49349	8.76543	3.13699	0.280484	1.19027
3000	1150	41.8307	58.3698	0.295524	17.2788	0.982033	0	5.5866	4.15998	8.49304	3.2134	0.305988	1.31482
3000	1140	38.1544	58.9823	0.319811	17.162	0.959035	0	5.42317	3.85908	8.24752	3.27418	0.331339	1.44151
3000	1130	35.0293	59.5788	0.343887	17.0393	0.933771	0	5.24614	3.58629	8.02409	3.32111	0.356507	1.57012
3000	1120	32.345	60.1592	0.367741	16.912	0.906843	0	5.06005	3.33791	7.81872	3.35571	0.381465	1.70042
3000	1110	30.0802	60.6836	0.389946	16.7899	0.8878	0	4.92914	3.1022	7.60911	3.37448	0.405403	1.82845
3000	1100	28.1727	61.1351	0.409303	16.6796	0.880794	0	4.87928	2.87313	7.3858	3.37684	0.427957	1.95225
3000	1090	26.4832	61.5687	0.427279	16.5704	0.873828	0	4.82925	2.66029	7.17273	3.37055	0.450194	2.07679
3000	1080	24.8721	62.0841	0.44536	16.4897	0.843669	0	4.63825	2.47728	6.97098	3.36516	0.474191	2.21131
3000	1070	23.4067	62.6198	0.462395	16.4189	0.805299	0	4.39996	2.31388	6.77711	3.35432	0.498631	2.34975
3000	1060	22.0962	63.1469	0.477747	16.349	0.765982	0	4.15883	2.16426	6.58942	3.33585	0.522876	2.48911
3000	1050	20.9201	63.6643	0.491278	16.2796	0.726289	0	3.91823	2.02698	6.40713	3.31023	0.54688	2.62905
3000	1040	19.8611	64.1711	0.502876	16.2103	0.686701	0	3.68093	1.90075	6.22958	3.27793	0.570603	2.76923
3000	1030	18.9044	64.6668	0.512459	16.1406	0.64762	0	3.4491	1.78444	6.05623	3.23941	0.594008	2.90938
3000	1020	18.0372	65.1508	0.519973	16.0703	0.609369	0	3.22438	1.67703	5.88666	3.19511	0.617071	3.04926
3000	1010	17.2486	65.623	0.525394	15.9993	0.572199	0	3.00801	1.57763	5.72059	3.14543	0.639771	3.18866
3000	1000	16.5294	66.0832	0.52872	15.9275	0.5363	0	2.80081	1.48546	5.55772	3.0908	0.662093	3.3274
3000	990	15.8716	66.5313	0.529977	15.8549	0.501808	0	2.60331	1.39981	5.39786	3.03165	0.684024	3.46532
3000	980	15.2681	66.9676	0.529214	15.7815	0.468815	0	2.41579	1.32008	5.24083	2.9684	0.705555	3.60227
3000	970	14.7132	67.392	0.5265	15.7073	0.437378	0	2.23835	1.24573	5.08652	2.90142	0.72668	3.73814
3000	960	14.2016	67.8049	0.521927	15.6323	0.407521	0	2.07094	1.17627	4.93483	2.83111	0.747395	3.87281
3000	950	13.7288	68.2064	0.515604	15.5567	0.379249	0	1.91339	1.1113	4.7857	2.75782	0.767699	4.00619
3000	940	13.2908	68.5967	0.507653	15.4805	0.352544	0	1.76545	1.05042	4.63907	2.6819	0.787591	4.13819
3000	930	12.8844	68.976	0.498209	15.4038	0.327377	0	1.62683	0.99332	4.49493	2.60367	0.807072	4.26874
3000	920	12.5064	69.3446	0.487419	15.3268	0.303707	0	1.49716	0.939691	4.35324	2.52346	0.826142	4.39777
3000	910	12.1542	69.7027	0.47543	15.2495	0.281484	0	1.37608	0.889268	4.214	2.44156	0.844803	4.5252
3000	900	11.8255	70.0504	0.462399	15.172	0.260653	0	1.26319	0.841814	4.0772	2.35826	0.863058	4.65098
Title:	Testing
liquid_0	thermodynamic	data	and	composition:
Pressure	Temperature	mass	S	H	V	Cp	viscosity	SiO2	TiO2	Al2O3	Fe2O3	Cr2O3	FeO	MgO	CaO	Na2O	K2O	H2O
3000	1600	100.026	308.013	-1.21574e+06	39.6879	151.807	1.4	54.1659	0.129966	19.9948	0.760475	0	4.7642	6.99817	9.99739	2.49935	0.139963	0.549856
3000	1600	100.026	308.013	-1.21574e+06	39.6879	151.807	1.4	54.1659	0.129966	19.9948	0.760475	0	4.7642	6.99817	9.99739	2.49935	0.139963	0.549856
3000	1590	100.026	307.2	-1.21725e+06	39.6596	151.803	1.432	54.1659	0.129966	19.9948	0.759857	0	4.76476	6.99818	9.9974	2.49935	0.139964	0.549857
3000	1580	100.026	306.383	-1.21877e+06	39.6312	151.799	1.463	54.1659	0.129966	19.9948	0.759299	0	4.76526	6.99818	9.9974	2.49935	0.139964	0.549857
3000	1570	100.026	305.561	-1.22029e+06	39.6028	151.796	1.495	54.1659	0.129966	19.9948	0.7588	0	4.76572	6.99818	9.99741	2.49935	0.139964	0.549857
3000	1560	100.026	304.736	-1.22181e+06	39.5744	151.792	1.527	54.166	0.129966	19.9948	0.758361	0	4.76611	6.99819	9.99741	2.49935	0.139964	0.549858
3000	1550	100.026	303.905	-1.22332e+06	39.5461	151.788	1.56	54.166	0.129966	19.9948	0.757985	0	4.76645	6.99819	9.99741	2.49935	0.139964	0.549858
3000	1540	100.026	303.07	-1.22484e+06	39.5177	151.785	1.593	54.166	0.129966	19.9948	0.757672	0	4.76674	6.99819	9.99742	2.49935	0.139964	0.549858
3000	1530	100.026	302.231	-1.22636e+06	39.4894	151.781	1.626	54.166	0.129966	19.9948	0.757424	0	4.76696	6.99819	9.99742	2.49935	0.139964	0.549858
3000	1520	100.026	301.387	-1.22788e+06	39.461	151.778	1.66	54.166	0.129966	19.9948	0.757242	0	4.76713	6.99819	9.99742	2.49936	0.139964	0.549858
3000	1510	100.026	300.538	-1.22939e+06	39.4327	151.774	1.694	54.166	0.129966	19.9948	0.757128	0	4.76723	6.9982	9.99742	2.49936	0.139964	0.549858
3000	1500	100.026	299.684	-1.23091e+06	39.4044	151.771	1.728	54.166	0.129966	19.9948	0.757083	0	4.76727	6.9982	9.99742	2.49936	0.139964	0.549858
3000	1490	100.026	298.826	-1.23243e+06	39.3761	151.768	1.763	54.166	0.129966	19.9948	0.757109	0	4.76725	6.9982	9.99742	2.49936	0.139964	0.549858
3000	1480	100.026	297.963	-1.23395e+06	39.3478	151.764	1.798	54.166	0.129966	19.9948	0.757207	0	4.76716	6.9982	9.99742	2.49936	0.139964	0.549858
3000	1470	100.026	297.095	-1.23547e+06	39.3195	151.761	1.834	54.166	0.129966	19.9948	0.757379	0	4.767	6.99819	9.99742	2.49936	0.139964	0.549858
3000	1460	100.026	296.221	-1.23698e+06	39.2913	151.758	1.87	54.166	0.129966	19.9948	0.757627	0	4.76678	6.99819	9.99742	2.49935	0.139964	0.549858
3000	1450	100.026	295.343	-1.2385e+06	39.263	151.755	1.906	54.166	0.129966	19.9948	0.757952	0	4.76648	6.99819	9.99741	2.49935	0.139964	0.549858
3000	1440	100.026	294.46	-1.24002e+06	39.2348	151.752	1.943	54.166	0.129966	19.9948	0.758357	0	4.76612	6.99819	9.99741	2.49935	0.139964	0.549858
3000	1430	100.026	293.572	-1.24154e+06	39.2065	151.749	1.981	54.1659	0.129966	19.9948	0.758843	0	4.76568	6.99818	9.99741	2.49935	0.139964	0.549857
3000	1420	100.026	292.679	-1.24306e+06	39.1783	151.746	2.018	54.1659	0.129966	19.9948	0.759413	0	4.76516	6.99818	9.9974	2.49935	0.139964	0.549857
3000	1410	100.026	291.78	-1.24457e+06	39.1501	151.743	2.057	54.1659	0.129966	19.9948	0.760068	0	4.76457	6.99818	9.99739	2.49935	0.139964	0.549857
3000	1400	100.026	290.876	-1.24609e+06	39.1219	151.74	2.095	54.1658	0.129966	19.9948	0.760811	0	4.76389	6.99817	9.99739	2.49935	0.139963	0.549856
3000	1390	100.026	289.966	-1.24761e+06	39.0937	151.738	2.134	54.1658	0.129966	19.9948	0.761644	0	4.76314	6.99816	9.99738	2.49934	0.139963	0.549856
3000	1380	100.026	289.052	-1.24913e+06	39.0656	151.735	2.174	54.1657	0.129966	19.9947	0.762569	0	4.7623	6.99816	9.99737	2.49934	0.139963	0.549855
3000	1370	100.026	288.131	-1.25065e+06	39.0374	151.732	2.214	54.1657	0.129966	19.9947	0.763589	0	4.76138	6.99815	9.99736	2.49934	0.139963	0.549855
3000	1360	100.027	287.205	-1.25217e+06	39.0093	151.73	2.255	54.1656	0.129966	19.9947	0.764707	0	4.76037	6.99814	9.99735	2.49934	0.139963	0.549854
3000	1350	100.027	286.274	-1.25369e+06	38.9812	151.727	2.296	54.1656	0.129965	19.9947	0.765924	0	4.75927	6.99813	9.99733	2.49933	0.139963	0.549853
3000	1340	100.027	285.336	-1.25521e+06	38.9531	151.725	2.337	54.1655	0.129965	19.9946	0.767244	0	4.75807	6.99812	9.99732	2.49933	0.139962	0.549853
3000	1330	100.027	284.393	-1.25672e+06	38.925	151.723	2.379	54.1654	0.129965	19.9946	0.76867	0	4.75678	6.99811	9.99731	2.49933	0.139962	0.549852
3000	1320	100.027	283.444	-1.25824e+06	38.897	151.72	2.422	54.1653	0.129965	19.9946	0.770205	0	4.75539	6.9981	9.99729	2.49932	0.139962	0.549851
3000	1310	100.027	282.489	-1.25976e+06	38.8689	151.718	2.465	54.1652	0.129965	19.9945	0.771851	0	4.7539	6.99809	9.99727	2.49932	0.139962	0.54985
3000	1300	100.027	281.528	-1.26128e+06	38.8409	151.716	2.509	54.1651	0.129964	19.9945	0.773613	0	4.75231	6.99808	9.99726	2.49931	0.139962	0.549849
3000	1290	100.028	280.561	-1.2628e+06	38.8129	151.714	2.553	54.165	0.129964	19.9945	0.775493	0	4.7506	6.99807	9.99724	2.49931	0.139961	0.549848
3000	1280	100.028	279.588	-1.26432e+06	38.7849	151.712	2.598	54.1649	0.129964	19.9944	0.777495	0	4.74879	6.99805	9.99722	2.4993	0.139961	0.549847
3000	1270	100.028	278.608	-1.26584e+06	38.757	151.71	2.643	54.1648	0.129964	19.9944	0.779622	0	4.74687	6.99804	9.9972	2.4993	0.139961	0.549846
3000	1260	100.028	277.622	-1.26736e+06	38.7291	151.709	2.689	54.1647	0.129963	19.9943	0.78188	0	4.74482	6.99802	9.99717	2.49929	0.13996	0.549845
3000	1250	100.029	276.63	-1.26888e+06	38.7011	151.707	2.736	54.1646	0.129963	19.9943	0.78427	0	4.74266	6.99801	9.99715	2.49929	0.13996	0.549843
3000	1240	100.029	275.631	-1.2704e+06	38.6733	151.705	2.783	54.1644	0.129963	19.9943	0.786799	0	4.74037	6.99799	9.99713	2.49928	0.13996	0.549842
3000	1230	100.029	274.626	-1.27193e+06	38.6454	151.704	2.831	54.1643	0.129962	19.9942	0.789469	0	4.73795	6.99797	9.9971	2.49927	0.139959	0.54984
3000	1220	96.2961	263.585	-1.22414e+06	37.1949	145.98	2.874	54.3497	0.134901	19.6698	0.813226	0	4.87073	7.07545	9.85036	2.51967	0.144927	0.571155
3000	1210	82.7638	226.315	-1.04923e+06	32.0748	124.92	2.965	54.9325	0.156018	19.1642	0.871716	0	5.18183	6.54756	9.65629	2.65861	0.166732	0.664542
3000	1200	72.3102	197.548	-914746	28.1194	105.3	3.051	55.4908	0.177642	18.6979	0.921096	0	5.43272	6.06927	9.48476	2.77662	0.188577	0.760611
3000	1190	63.9691	174.615	-807981	24.9641	92.7495	3.135	56.0341	0.199876	18.2672	0.96159	0	5.62511	5.63269	9.33103	2.87817	0.210537	0.85979
3000	1180	57.1504	155.883	-721167	22.386	82.5383	3.218	56.5693	0.222786	17.8689	0.993357	0	5.76056	5.23219	9.19132	2.96654	0.232662	0.962373
3000	1170	51.4698	140.292	-649238	20.2397	74.0712	3.298	57.1018	0.246411	17.5003	1.01658	0	5.84106	4.86355	9.06255	3.04419	0.254994	1.06859
3000	1160	46.2081	125.949	-584046	18.2745	66.2856	3.402	57.7412	0.271041	17.3886	1.00199	0	5.73054	4.49349	8.76543	3.13699	0.280484	1.19027
3000	1150	41.8307	114.016	-529965	16.6376	59.8353	3.504	58.3698	0.295524	17.2788	0.982033	0	5.5866	4.15998	8.49304	3.2134	0.305988	1.31482
3000	1140	38.1544	103.991	-484614	15.2602	54.4374	3.601	58.9823	0.319811	17.162	0.959035	0	5.42317	3.85908	8.24752	3.27418	0.331339	1.44151
3000	1130	35.0293	95.4651	-446105	14.0868	49.8637	3.694	59.5788	0.343887	17.0393	0.933771	0	5.24614	3.58629	8.02409	3.32111	0.356507	1.57012
3000	1120	32.345	88.1388	-413051	13.0767	45.9466	3.784	60.1592	0.367741	16.912	0.906843	0	5.06005	3.33791	7.81872	3.35571	0.381465	1.70042
3000	1110	30.0802	81.9394	-384999	12.2191	42.64	3.868	60.6836	0.389946	16.7899	0.8878	0	4.92914	3.1022	7.60911	3.37448	0.405403	1.82845
3000	1100	28.1727	76.6949	-361149	11.4905	39.8487	3.945	61.1351	0.409303	16.6796	0.880794	0	4.87928	2.87313	7.3858	3.37684	0.427957	1.95225
3000	1090	26.4832	72.0466	-340026	10.8435	37.3822	4.019	61.5687	0.427279	16.5704	0.873828	0	4.82925	2.66029	7.17273	3.37055	0.450194	2.07679
3000	1080	24.8721	67.6409	-320284	10.2329	35.0528	4.101	62.0841	0.44536	16.4897	0.843669	0	4.63825	2.47728	6.97098	3.36516	0.474191	2.21131
3000	1070	23.4067	63.6389	-302445	9.67851	32.943	4.184	62.6198	0.462395	16.4189	0.805299	0	4.39996	2.31388	6.77711	3.35432	0.498631	2.34975
3000	1060	22.0962	60.0568	-286500	9.18163	31.0597	4.265	63.1469	0.477747	16.349	0.765982	0	4.15883	2.16426	6.58942	3.33585	0.522876	2.48911
3000	1050	20.9201	56.8386	-272190	8.73462	29.3722	4.345	63.6643	0.491278	16.2796	0.726289	0	3.91823	2.02698	6.40713	3.31023	0.54688	2.62905
3000	1040	19.8611	53.9369	-259300	8.33103	27.8544	4.423	64.1711	0.502876	16.2103	0.686701	0	3.68093	1.90075	6.22958	3.27793	0.570603	2.76923
3000	1030	18.9044	51.3113	-247647	7.96537	26.4846	4.499	64.6668	0.512459	16.1406	0.64762	0	3.4491	1.78444	6.05623	3.23941	0.594008	2.90938
3000	1020	18.0372	48.9273	-237075	7.63291	25.2439	4.574	65.1508	0.519973	16.0703	0.609369	0	3.22438	1.67703	5.88666	3.19511	0.617071	3.04926
3000	1010	17.2486	46.7552	-227450	7.32962	24.1162	4.648	65.623	0.525394	15.9993	0.572199	0	3.00801	1.57763	5.72059	3.14543	0.639771	3.18866
3000	1000	16.5294	44.7699	-218659	7.05205	23.088	4.72	66.0832	0.52872	15.9275	0.5363	0	2.80081	1.48546	5.55772	3.0908	0.662093	3.3274
3000	990	15.8716	42.9496	-210606	6.79727	22.1476	4.79	66.5313	0.529977	15.8549	0.501808	0	2.60331	1.39981	5.39786	3.03165	0.684024	3.46532
3000	980	15.2681	41.2758	-203208	6.56273	21.285	4.86	66.9676	0.529214	15.7815	0.468815	0	2.41579	1.32008	5.24083	2.9684	0.705555	3.60227
3000	970	14.7132	39.7322	-196392	6.34622	20.4916	4.928	67.392	0.5265	15.7073	0.437378	0	2.23835	1.24573	5.08652	2.90142	0.72668	3.73814
3000	960	14.2016	38.3051	-190097	6.14586	19.7598	4.996	67.8049	0.521927	15.6323	0.407521	0	2.07094	1.17627	4.93483	2.83111	0.747395	3.87281
3000	950	13.7288	36.9821	-184269	5.95998	19.0832	5.063	68.2064	0.515604	15.5567	0.379249	0	1.91339	1.1113	4.7857	2.75782	0.767699	4.00619
3000	940	13.2908	35.7528	-178862	5.78713	18.4562	5.129	68.5967	0.507653	15.4805	0.352544	0	1.76545	1.05042	4.63907	2.6819	0.787591	4.13819
3000	930	12.8844	34.6079	-173834	5.62607	17.8738	5.194	68.976	0.498209	15.4038	0.327377	0	1.62683	0.99332	4.49493	2.60367	0.807072	4.26874
3000	920	12.5064	33.5393	-169150	5.47567	17.3317	5.259	69.3446	0.487419	15.3268	0.303707	0	1.49716	0.939691	4.35324	2.52346	0.826142	4.39777
3000	910	12.1542	32.5399	-164779	5.33498	16.8261	5.324	69.7027	0.47543	15.2495	0.281484	0	1.37608	0.889268	4.214	2.44156	0.844803	4.5252
3000	900	11.8255	31.6035	-160693	5.20313	16.3538	5.388	70.0504	0.462399	15.172	0.260653	0	1.26319	0.841814	4.0772	2.35826	0.863058	4.65098
clinopyroxene_0	thermodynamic	data	and	composition:
Pressure	Temperature	mass	S	H	V	Cp	structure	formula	SiO2	TiO2	Al2O3	Fe2O3	Cr2O3	FeO	MgO	CaO	Na2O	K2O	H2O
3000	1160	4.47089	10.6543	-55066.9	1.37125	5.47687	cpx	Na0.01Ca0.24Fe''0.39Mg1.28Fe'''0.02Ti0.00Al0.14Si1.92O6	52.9655	0.0383815	3.36892	0.825285	0	12.7988	23.6582	6.26507	0.079845	0	0
3000	1150	7.97625	18.9246	-97999.1	2.44184	9.74528	cpx	Na0.01Ca0.24Fe''0.40Mg1.26Fe'''0.02Ti0.00Al0.14Si1.92O6	52.8819	0.0429675	3.33109	0.82599	0	13.1749	23.3726	6.28949	0.0811002	0	0
3000	1140	10.5241	24.8592	-129024	3.21624	12.8246	cpx	Na0.01Ca0.25Fe''0.41Mg1.25Fe'''0.02Ti0.00Al0.14Si1.92O6	52.8028	0.0477659	3.29388	0.824702	0	13.5098	23.0829	6.35554	0.0825569	0	0
3000	1130	12.2918	28.9046	-150414	3.75035	14.9395	cpx	Na0.01Ca0.25Fe''0.42Mg1.24Fe'''0.02Ti0.00Al0.14Si1.92O6	52.7274	0.0528173	3.25794	0.821905	0	13.8057	22.7878	6.46219	0.0842537	0	0
3000	1120	13.4205	31.4152	-163965	4.08845	16.2683	cpx	Na0.01Ca0.26Fe''0.43Mg1.22Fe'''0.02Ti0.00Al0.14Si1.92O6	52.6544	0.0581862	3.22408	0.81807	0	14.0621	22.4848	6.61207	0.086259	0	0
3000	1110	11.8484	27.6088	-144415	3.6029	14.3233	cpx	Na0.01Ca0.26Fe''0.44Mg1.21Fe'''0.02Ti0.00Al0.14Si1.92O6	52.5611	0.0632764	3.20002	0.819404	0	14.4171	22.1783	6.67338	0.0874884	0	0
3000	1100	6.82055	15.8205	-82809.8	2.06899	8.22097	cpx	Na0.01Ca0.26Fe''0.46Mg1.19Fe'''0.02Ti0.00Al0.14Si1.92O6	52.4342	0.0674544	3.18811	0.828832	0	14.9625	21.8717	6.56004	0.0871535	0	0
3000	1090	1.31585	3.03801	-15911	0.398159	1.58121	cpx	Na0.01Ca0.25Fe''0.48Mg1.18Fe'''0.02Ti0.00Al0.14Si1.92O6	52.301	0.0714447	3.17893	0.838932	0	15.5266	21.5527	6.44369	0.0867081	0	0
3000	1080	5.14453	11.6053	-64759.8	1.5727	6.04567	cpx	Na0.02Ca0.72Fe''0.27Mg0.88Fe'''0.03Ti0.01Al0.18Si1.90O6	51.3608	0.219288	4.04331	1.15912	0	8.89064	16.0139	18.1002	0.212725	0	0
3000	1070	5.39594	12.1159	-67982.4	1.64851	6.32904	cpx	Na0.02Ca0.73Fe''0.27Mg0.87Fe'''0.03Ti0.01Al0.18Si1.90O6	51.3095	0.245881	4.04401	1.15473	0	8.85533	15.8183	18.3552	0.217002	0	0
3000	1060	5.61505	12.5495	-70813.2	1.71447	6.57419	cpx	Na0.02Ca0.74Fe''0.27Mg0.86Fe'''0.03Ti0.01Al0.18Si1.90O6	51.2637	0.274193	4.04421	1.14705	0	8.80813	15.6421	18.5996	0.221043	0	0
3000	1050	5.80796	12.9205	-73327.6	1.77244	6.78841	cpx	Na0.02Ca0.75Fe''0.27Mg0.85Fe'''0.03Ti0.01Al0.18Si1.90O6	51.2225	0.304136	4.04409	1.13641	0	8.75082	15.4836	18.8336	0.224864	0	0
3000	1040	5.97938	13.2403	-75583.8	1.82389	6.97739	cpx	Na0.02Ca0.76Fe''0.27Mg0.85Fe'''0.03Ti0.01Al0.18Si1.89O6	51.1853	0.335606	4.04385	1.12316	0	8.68495	15.3411	19.0576	0.228487	0	0
3000	1030	6.13301	13.5175	-77627.2	1.86993	7.14553	cpx	Na0.02Ca0.76Fe''0.27Mg0.84Fe'''0.03Ti0.01Al0.18Si1.89O6	51.1515	0.368487	4.04363	1.10761	0	8.61184	15.2129	19.2721	0.231932	0	0
3000	1020	6.27177	13.7591	-79493.4	1.91147	7.29629	cpx	Na0.02Ca0.77Fe''0.26Mg0.83Fe'''0.03Ti0.01Al0.18Si1.89O6	51.1206	0.402649	4.04358	1.09009	0	8.53266	15.0977	19.4775	0.235218	0	0
3000	1010	6.39797	13.9705	-81210.6	1.94921	7.43242	cpx	Na0.02Ca0.78Fe''0.26Mg0.83Fe'''0.03Ti0.01Al0.18Si1.89O6	51.0923	0.437952	4.04376	1.07086	0	8.44841	14.9941	19.6743	0.238359	0	0
3000	1000	6.51347	14.1562	-82801.1	1.98371	7.55611	cpx	Na0.02Ca0.79Fe''0.26Mg0.82Fe'''0.03Ti0.01Al0.18Si1.89O6	51.066	0.474246	4.04425	1.05018	0	8.35995	14.901	19.863	0.241373	0	0
3000	990	6.61975	14.3196	-84282.7	2.01542	7.66908	cpx	Na0.02Ca0.80Fe''0.26Mg0.82Fe'''0.03Ti0.01Al0.18Si1.89O6	51.0417	0.511375	4.04507	1.02826	0	8.26802	14.8173	20.044	0.244272	0	0
3000	980	6.71801	14.4635	-85669.8	2.04471	7.77275	cpx	Na0.02Ca0.80Fe''0.25Mg0.81Fe'''0.03Ti0.02Al0.18Si1.89O6	51.019	0.549172	4.04621	1.00531	0	8.17324	14.7421	20.2178	0.247071	0	0
3000	970	6.80922	14.5902	-86973.8	2.07188	7.86825	cpx	Na0.02Ca0.81Fe''0.25Mg0.81Fe'''0.03Ti0.02Al0.18Si1.89O6	50.9979	0.587469	4.04765	0.981494	0	8.07614	14.6747	20.3848	0.249781	0	0
3000	960	6.89418	14.7016	-88204.4	2.09716	7.95651	cpx	Na0.02Ca0.82Fe''0.25Mg0.81Fe'''0.03Ti0.02Al0.18Si1.89O6	50.9783	0.626094	4.04932	0.956957	0	7.97718	14.6144	20.5454	0.252409	0	0
3000	950	6.97356	14.7993	-89369.2	2.12075	8.03829	cpx	Na0.02Ca0.82Fe''0.24Mg0.80Fe'''0.03Ti0.02Al0.18Si1.89O6	50.9602	0.664874	4.05116	0.931829	0	7.87672	14.5605	20.6998	0.254966	0	0
3000	940	7.0479	14.8844	-90474.7	2.14284	8.11424	cpx	Na0.02Ca0.83Fe''0.24Mg0.80Fe'''0.03Ti0.02Al0.18Si1.89O6	50.9435	0.703638	4.05308	0.906224	0	7.77508	14.5126	20.8484	0.257457	0	0
3000	930	7.11767	14.9582	-91526.3	2.16354	8.18488	cpx	Na0.02Ca0.83Fe''0.24Mg0.80Fe'''0.02Ti0.02Al0.18Si1.89O6	50.9284	0.74222	4.05498	0.880241	0	7.67252	14.4702	20.9916	0.259887	0	0
3000	920	7.18326	15.0216	-92528.7	2.183	8.25068	cpx	Na0.02Ca0.84Fe''0.23Mg0.80Fe'''0.02Ti0.02Al0.18Si1.89O6	50.9148	0.780462	4.05676	0.853969	0	7.56925	14.433	21.1295	0.262262	0	0
3000	910	7.245	15.0753	-93485.6	2.2013	8.312	cpx	Na0.02Ca0.84Fe''0.23Mg0.80Fe'''0.02Ti0.02Al0.18Si1.89O6	50.9028	0.818212	4.0583	0.827487	0	7.46544	14.4006	21.2625	0.264585	0	0
3000	900	7.30319	15.1201	-94400.5	2.21853	8.36919	cpx	Na0.02Ca0.85Fe''0.23Mg0.79Fe'''0.02Ti0.02Al0.18Si1.89O6	50.8926	0.855333	4.0595	0.800869	0	7.36121	14.3728	21.3909	0.266859	0	0
feldspar_0	thermodynamic	data	and	composition:
Pressure	Temperature	mass	S	H	V	Cp	formula	SiO2	TiO2	Al2O3	Fe2O3	Cr2O3	FeO	MgO	CaO	Na2O	K2O	H2O
3000	1220	3.12897	7.69536	-42803.1	1.16821	3.86111	K0.00Na0.21Ca0.79Al1.79Si2.21O8	48.2916	0	33.2121	0	0	0	0	16.1322	2.35002	0.0140997	0
3000	1210	12.052	29.5665	-164982	4.50231	14.8608	K0.00Na0.22Ca0.78Al1.78Si2.22O8	48.5685	0	33.025	0	0	0	0	15.9132	2.47662	0.0166444	0
3000	1200	18.9481	46.3616	-259573	7.08197	23.346	K0.00Na0.23Ca0.77Al1.77Si2.23O8	48.8106	0	32.8614	0	0	0	0	15.7217	2.58713	0.019208	0
3000	1190	24.4417	59.6381	-335082	9.13893	30.0905	K0.00Na0.24Ca0.76Al1.76Si2.24O8	49.0243	0	32.7169	0	0	0	0	15.5526	2.68445	0.0217726	0
3000	1180	28.9177	70.3571	-396747	10.8161	35.5716	K0.00Na0.25Ca0.75Al1.75Si2.25O8	49.2141	0	32.5884	0	0	0	0	15.4023	2.77077	0.0243195	0
3000	1170	32.6296	79.1527	-448020	12.2077	40.1036	K0.00Na0.25Ca0.75Al1.75Si2.25O8	49.384	0	32.4735	0	0	0	0	15.2679	2.84787	0.0268322	0
3000	1160	35.4887	85.8388	-487643	13.2823	43.5819	K0.00Na0.26Ca0.74Al1.74Si2.26O8	49.5868	0	32.3363	0	0	0	0	15.1074	2.94025	0.0292876	0
3000	1150	37.9083	91.417	-521288	14.1922	46.5137	K0.00Na0.27Ca0.73Al1.73Si2.27O8	49.7705	0	32.212	0	0	0	0	14.962	3.02382	0.0316634	0
3000	1140	39.9927	96.1462	-550378	14.9763	49.0284	K0.00Na0.27Ca0.72Al1.72Si2.28O8	49.9352	0	32.1006	0	0	0	0	14.8316	3.09865	0.0339552	0
3000	1130	41.8088	100.194	-575822	15.6595	51.209	K0.00Na0.28Ca0.72Al1.72Si2.28O8	50.083	0	32.0005	0	0	0	0	14.7145	3.16575	0.0361605	0
3000	1120	43.406	103.683	-598296	16.2603	53.1168	K0.00Na0.28Ca0.71Al1.71Si2.29O8	50.2161	0	31.9104	0	0	0	0	14.6091	3.22607	0.0382785	0
3000	1110	44.7994	106.656	-617996	16.7842	54.7709	K0.00Na0.29Ca0.71Al1.71Si2.29O8	50.3375	0	31.8282	0	0	0	0	14.513	3.28104	0.0402994	0
3000	1100	46.0204	109.192	-635352	17.2433	56.2104	K0.00Na0.29Ca0.70Al1.70Si2.30O8	50.4494	0	31.7524	0	0	0	0	14.4244	3.33164	0.0422271	0
3000	1090	47.127	111.432	-651157	17.659	57.5063	K0.00Na0.30Ca0.70Al1.70Si2.30O8	50.5511	0	31.6834	0	0	0	0	14.3437	3.37763	0.044081	0
3000	1080	48.1074	113.352	-665243	18.0274	58.6452	K0.00Na0.30Ca0.70Al1.70Si2.30O8	50.6515	0	31.6154	0	0	0	0	14.2642	3.42301	0.0458525	0
3000	1070	48.9836	115.007	-677911	18.3565	59.6541	K0.00Na0.31Ca0.69Al1.69Si2.31O8	50.7466	0	31.551	0	0	0	0	14.1888	3.46602	0.04754	0
3000	1060	49.7756	116.445	-689434	18.6537	60.5574	K0.00Na0.31Ca0.69Al1.69Si2.31O8	50.835	0	31.4911	0	0	0	0	14.1188	3.50595	0.0491488	0
3000	1050	50.4943	117.694	-699962	18.9231	61.3686	K0.00Na0.31Ca0.68Al1.68Si2.32O8	50.9172	0	31.4354	0	0	0	0	14.0537	3.54308	0.0506827	0
3000	1040	51.1488	118.775	-709618	19.1682	62.0993	K0.00Na0.32Ca0.68Al1.68Si2.32O8	50.9938	0	31.3834	0	0	0	0	13.9929	3.57767	0.0521458	0
3000	1030	51.7471	119.711	-718510	19.3918	62.759	K0.00Na0.32Ca0.68Al1.68Si2.32O8	51.0654	0	31.3349	0	0	0	0	13.9362	3.60995	0.0535422	0
3000	1020	52.2958	120.515	-726730	19.5966	63.6127	K0.00Na0.32Ca0.68Al1.68Si2.32O8	51.1323	0	31.2895	0	0	0	0	13.8831	3.64013	0.054876	0
3000	1010	52.8007	121.203	-734357	19.7847	64.1611	K0.00Na0.32Ca0.67Al1.67Si2.33O8	51.1951	0	31.247	0	0	0	0	13.8334	3.66841	0.0561512	0
3000	1000	53.2668	121.789	-741455	19.958	64.6602	K0.00Na0.33Ca0.67Al1.67Si2.33O8	51.254	0	31.207	0	0	0	0	13.7867	3.69494	0.0573713	0
3000	990	53.6982	122.282	-748082	20.1181	65.1152	K0.00Na0.33Ca0.67Al1.67Si2.33O8	51.3094	0	31.1694	0	0	0	0	13.7427	3.71988	0.0585396	0
3000	980	54.0986	122.692	-754289	20.2663	65.5306	K0.00Na0.33Ca0.67Al1.67Si2.33O8	51.3615	0	31.1341	0	0	0	0	13.7014	3.74334	0.0596593	0
3000	970	54.4712	123.027	-760116	20.4039	65.9105	K0.00Na0.33Ca0.66Al1.66Si2.34O8	51.4107	0	31.1007	0	0	0	0	13.6624	3.76545	0.0607331	0
3000	960	54.8186	123.294	-765603	20.532	66.2584	K0.00Na0.33Ca0.66Al1.66Si2.34O8	51.4571	0	31.0692	0	0	0	0	13.6256	3.78629	0.0617637	0
3000	950	55.1435	123.499	-770782	20.6514	66.5773	K0.00Na0.34Ca0.66Al1.66Si2.34O8	51.5008	0	31.0395	0	0	0	0	13.5909	3.80596	0.0627533	0
3000	940	55.4477	123.646	-775682	20.7629	66.8699	K0.00Na0.34Ca0.66Al1.66Si2.34O8	51.5422	0	31.0114	0	0	0	0	13.5581	3.82454	0.0637043	0
3000	930	55.7333	123.742	-780327	20.8672	67.1387	K0.00Na0.34Ca0.66Al1.66Si2.34O8	51.5813	0	30.9849	0	0	0	0	13.527	3.8421	0.0646184	0
3000	920	56.0018	123.789	-784741	20.9651	67.3858	K0.00Na0.34Ca0.66Al1.66Si2.34O8	51.6184	0	30.9598	0	0	0	0	13.4977	3.85871	0.0654975	0
3000	910	56.2548	123.792	-788942	21.0569	67.6131	K0.00Na0.34Ca0.66Al1.66Si2.34O8	51.6534	0	30.936	0	0	0	0	13.4699	3.87442	0.0663432	0
3000	900	56.4934	123.754	-792949	21.1433	67.8225	K0.00Na0.34Ca0.65Al1.65Si2.35O8	51.6866	0	30.9134	0	0	0	0	13.4436	3.88928	0.0671571	0
clinopyroxene_1	thermodynamic	data	and	composition:
Pressure	Temperature	mass	S	H	V	Cp	structure	formula	SiO2	TiO2	Al2O3	Fe2O3	Cr2O3	FeO	MgO	CaO	Na2O	K2O	H2O
3000	1110	0.79468	1.81759	-10028.1	0.243892	0.940609	cpx	Na0.01Ca0.69Fe''0.26Mg0.92Fe'''0.03Ti0.00Al0.17Si1.90O6	51.6541	0.156823	4.01251	1.10477	0	8.43814	16.8072	17.6269	0.19961	0	0
3000	1100	2.66081	6.05819	-33532.7	0.815395	3.14156	cpx	Na0.01Ca0.70Fe''0.27Mg0.91Fe'''0.03Ti0.00Al0.17Si1.90O6	51.5454	0.175375	4.02355	1.12869	0	8.64659	16.5283	17.7482	0.20392	0	0
3000	1090	4.5068	10.2141	-56719.1	1.37898	5.30755	cpx	Na0.01Ca0.71Fe''0.27Mg0.89Fe'''0.03Ti0.01Al0.18Si1.90O6	51.4313	0.19526	4.03841	1.15405	0	8.85932	16.2445	17.8688	0.208256	0	0
orthopyroxene_0	thermodynamic	data	and	composition:				0.865591
Pressure	Temperature	mass	S	H	V	Cp	structure	formula	SiO2	TiO2	Al2O3	Fe2O3	Cr2O3	FeO	MgO	CaO	Na2O	K2O	H2O
3000	1220	0.603689	1.4856	-7757.9	0.188248	0.772554	opx	Na0.00Ca0.06Fe''0.25Mg1.61Fe'''0.02Ti0.00Al0.13Si1.93O6	55.0456	0.0157709	3.23361	0.592029	0	8.56837	30.9135	1.60994	0.0212087	0	0
3000	1210	5.20957	12.7583	-66570.4	1.61986	6.63887	opx	Na0.00Ca0.07Fe''0.27Mg1.59Fe'''0.02Ti0.00Al0.13Si1.93O6	54.9439	0.016775	3.04873	0.593245	0	9.29516	30.3479	1.73215	0.0221222	0	0
3000	1200	8.76353	21.3584	-111385	2.71737	11.1225	opx	Na0.00Ca0.07Fe''0.29Mg1.57Fe'''0.02Ti0.00Al0.12Si1.93O6	54.839	0.01765	2.88561	0.591824	0	9.99039	29.7973	1.85538	0.0229011	0	0
3000	1190	11.6075	28.1532	-146783	3.58959	14.6741	opx	Na0.00Ca0.07Fe''0.32Mg1.54Fe'''0.02Ti0.00Al0.11Si1.94O6	54.7328	0.0184437	2.74039	0.588296	0	10.6537	29.2639	1.97888	0.0235638	0	0
3000	1180	13.9468	33.6638	-175518	4.30187	17.5644	opx	Na0.00Ca0.08Fe''0.33Mg1.52Fe'''0.02Ti0.00Al0.11Si1.94O6	54.6275	0.0191959	2.61026	0.583045	0	11.2837	28.7505	2.10168	0.0241239	0	0
3000	1170	15.9122	38.2227	-199352	4.89593	19.9662	opx	Na0.00Ca0.08Fe''0.35Mg1.50Fe'''0.02Ti0.00Al0.10Si1.94O6	54.5247	0.0199386	2.49299	0.576339	0	11.8789	28.2598	2.22275	0.0245926	0	0
3000	1160	13.8403	33.0969	-172851	4.24951	17.3184	opx	Na0.00Ca0.09Fe''0.37Mg1.49Fe'''0.02Ti0.00Al0.10Si1.94O6	54.4294	0.0219723	2.44734	0.572966	0	12.3447	27.9323	2.22653	0.0248041	0	0
3000	1150	12.2894	29.2571	-153045	3.76584	15.3373	opx	Na0.00Ca0.09Fe''0.38Mg1.47Fe'''0.02Ti0.00Al0.10Si1.94O6	54.3426	0.0240271	2.40373	0.567806	0	12.7787	27.6303	2.22788	0.0249393	0	0
3000	1140	11.3304	26.854	-140731	3.46544	14.1047	opx	Na0.00Ca0.09Fe''0.39Mg1.46Fe'''0.02Ti0.00Al0.10Si1.94O6	54.2627	0.0260464	2.35998	0.561069	0	13.1891	27.3451	2.23094	0.025015	0	0
3000	1130	10.8689	25.6453	-134667	3.31826	13.4969	opx	Na0.00Ca0.09Fe''0.41Mg1.45Fe'''0.01Ti0.00Al0.10Si1.94O6	54.1885	0.0280303	2.31649	0.553096	0	13.5794	27.0745	2.23504	0.0250391	0	0
3000	1120	10.8247	25.4268	-133809	3.29899	13.4098	opx	Na0.00Ca0.09Fe''0.42Mg1.44Fe'''0.01Ti0.00Al0.10Si1.94O6	54.1189	0.0299813	2.27367	0.544172	0	13.9524	26.8164	2.2395	0.0250182	0	0
3000	1110	12.4713	29.159	-153702	3.79296	15.408	opx	Na0.00Ca0.09Fe''0.43Mg1.42Fe'''0.01Ti0.00Al0.10Si1.95O6	54.0217	0.0317539	2.24279	0.539673	0	14.3998	26.5049	2.23447	0.0249487	0	0
3000	1100	16.3178	37.9657	-200264	4.94985	20.0955	opx	Na0.00Ca0.09Fe''0.45Mg1.40Fe'''0.01Ti0.00Al0.09Si1.95O6	53.8783	0.0332229	2.22957	0.542381	0	14.9767	26.1003	2.21465	0.0248251	0	0
3000	1090	20.5578	47.5928	-251192	6.21915	25.2335	opx	Na0.00Ca0.09Fe''0.47Mg1.39Fe'''0.01Ti0.00Al0.09Si1.95O6	53.728	0.0345496	2.21985	0.545724	0	15.5731	25.6826	2.19165	0.0246588	0	0
3000	1080	21.8646	50.3843	-266505	6.60213	26.7734	opx	Na0.00Ca0.08Fe''0.48Mg1.37Fe'''0.01Ti0.00Al0.09Si1.95O6	53.6436	0.0363513	2.20119	0.539101	0	15.9635	25.4292	2.16266	0.0244459	0	0
3000	1070	22.2005	50.9282	-270162	6.6934	27.13	opx	Na0.00Ca0.08Fe''0.49Mg1.37Fe'''0.01Ti0.00Al0.09Si1.95O6	53.587	0.0382912	2.17951	0.528358	0	16.2653	25.2465	2.13084	0.0242026	0	0
3000	1060	22.4981	51.3793	-273407	6.77352	27.4414	opx	Na0.00Ca0.08Fe''0.50Mg1.36Fe'''0.01Ti0.00Al0.09Si1.95O6	53.538	0.0401807	2.15804	0.516573	0	16.5416	25.0842	2.09741	0.0239357	0	0
3000	1050	22.7609	51.7464	-276281	6.84357	27.7118	opx	Na0.00Ca0.08Fe''0.51Mg1.35Fe'''0.01Ti0.00Al0.09Si1.95O6	53.4957	0.0420016	2.13673	0.503909	0	16.7948	24.9405	2.06263	0.0236487	0	0
3000	1040	22.9923	52.038	-278822	6.90457	27.9454	opx	Na0.00Ca0.08Fe''0.52Mg1.35Fe'''0.01Ti0.00Al0.09Si1.95O6	53.4596	0.0437364	2.11554	0.49052	0	17.027	24.8135	2.02673	0.0233447	0	0
3000	1030	23.1956	52.2623	-281068	6.95751	28.1462	opx	Na0.00Ca0.08Fe''0.53Mg1.34Fe'''0.01Ti0.00Al0.09Si1.95O6	53.429	0.0453686	2.09448	0.476555	0	17.2402	24.7015	1.9899	0.0230265	0	0
3000	1020	23.3738	52.4267	-283052	7.00327	28.3178	opx	Na0.00Ca0.08Fe''0.53Mg1.34Fe'''0.01Ti0.00Al0.09Si1.95O6	53.4033	0.0468829	2.07352	0.462145	0	17.4364	24.6028	1.95231	0.0226962	0	0
3000	1010	23.5299	52.5381	-284805	7.0427	28.4635	opx	Na0.00Ca0.07Fe''0.54Mg1.33Fe'''0.01Ti0.00Al0.09Si1.95O6	53.3819	0.0482653	2.05266	0.447412	0	17.6174	24.5159	1.91412	0.0223555	0	0
3000	1000	23.6662	52.6025	-286353	7.07653	28.5864	opx	Na0.00Ca0.07Fe''0.54Mg1.33Fe'''0.01Ti0.00Al0.09Si1.95O6	53.3643	0.049504	2.0319	0.432461	0	17.7849	24.4395	1.87546	0.022006	0	0
3000	990	23.7851	52.6255	-287722	7.10542	28.689	opx	Na0.00Ca0.07Fe''0.55Mg1.33Fe'''0.01Ti0.00Al0.09Si1.95O6	53.3501	0.0505888	2.01124	0.417385	0	17.9404	24.3722	1.83644	0.0216493	0	0
3000	980	23.8887	52.6119	-288933	7.12997	28.7739	opx	Na0.00Ca0.07Fe''0.55Mg1.33Fe'''0.01Ti0.00Al0.09Si1.95O6	53.3388	0.0515116	1.99067	0.402265	0	18.0853	24.313	1.79717	0.0212866	0	0
3000	970	23.9787	52.5659	-290006	7.15069	28.8431	opx	Na0.00Ca0.07Fe''0.56Mg1.32Fe'''0.01Ti0.00Al0.08Si1.95O6	53.3301	0.0522665	1.97019	0.387172	0	18.2206	24.261	1.75774	0.0209192	0	0
3000	960	24.0569	52.4914	-290956	7.16807	28.8984	opx	Na0.00Ca0.07Fe''0.56Mg1.32Fe'''0.01Ti0.00Al0.08Si1.95O6	53.3237	0.0528497	1.94979	0.372165	0	18.3475	24.2152	1.71822	0.0205478	0	0
3000	950	24.1245	52.3916	-291798	7.18249	28.9415	opx	Na0.00Ca0.07Fe''0.57Mg1.32Fe'''0.01Ti0.00Al0.08Si1.95O6	53.3193	0.0532596	1.92949	0.357295	0	18.4669	24.1748	1.67868	0.0201734	0	0
3000	940	24.1828	52.2695	-292546	7.19432	28.9738	opx	Na0.00Ca0.06Fe''0.57Mg1.32Fe'''0.01Ti0.00Al0.08Si1.95O6	53.3167	0.0534967	1.90927	0.342606	0	18.5797	24.1393	1.63918	0.0197968	0	0
3000	930	24.233	52.1275	-293211	7.20387	28.9966	opx	Na0.00Ca0.06Fe''0.57Mg1.32Fe'''0.01Ti0.00Al0.08Si1.95O6	53.3155	0.0535636	1.88913	0.328136	0	18.6865	24.1079	1.59978	0.0194185	0	0
3000	920	24.276	51.9678	-293803	7.21141	29.0109	opx	Na0.00Ca0.06Fe''0.58Mg1.32Fe'''0.01Ti0.00Al0.08Si1.95O6	53.3157	0.0534648	1.86908	0.313916	0	18.7881	24.0802	1.56052	0.0190392	0	0
3000	910	24.3127	51.7925	-294329	7.21719	29.0178	opx	Na0.00Ca0.06Fe''0.58Mg1.32Fe'''0.01Ti0.00Al0.08Si1.96O6	53.317	0.0532063	1.84912	0.299972	0	18.8849	24.0557	1.52144	0.0186594	0	0
3000	900	24.3438	51.6032	-294799	7.2214	29.018	opx	Na0.00Ca0.06Fe''0.58Mg1.31Fe'''0.01Ti0.00Al0.08Si1.96O6	53.3193	0.0527957	1.82925	0.286328	0	18.9775	24.034	1.48258	0.0182795	0	0
Title:	Testing
Phase	Masses:
Pressure	Temperature	mass	liquid_0	orthopyroxene_0	clinopyroxene_0	clinopyroxene_1	feldspar_0
3000	1600	100.026	100.026	0	0	0	0
3000	1600	100.026	100.026	0	0	0	0
3000	1590	100.026	100.026	0	0	0	0
3000	1580	100.026	100.026	0	0	0	0
3000	1570	100.026	100.026	0	0	0	0
3000	1560	100.026	100.026	0	0	0	0
3000	1550	100.026	100.026	0	0	0	0
3000	1540	100.026	100.026	0	0	0	0
3000	1530	100.026	100.026	0	0	0	0
3000	1520	100.026	100.026	0	0	0	0
3000	1510	100.026	100.026	0	0	0	0
3000	1500	100.026	100.026	0	0	0	0
3000	1490	100.026	100.026	0	0	0	0
3000	1480	100.026	100.026	0	0	0	0
3000	1470	100.026	100.026	0	0	0	0
3000	1460	100.026	100.026	0	0	0	0
3000	1450	100.026	100.026	0	0	0	0
3000	1440	100.026	100.026	0	0	0	0
3000	1430	100.026	100.026	0	0	0	0
3000	1420	100.026	100.026	0	0	0	0
3000	1410	100.026	100.026	0	0	0	0
3000	1400	100.026	100.026	0	0	0	0
3000	1390	100.026	100.026	0	0	0	0
3000	1380	100.026	100.026	0	0	0	0
3000	1370	100.026	100.026	0	0	0	0
3000	1360	100.027	100.027	0	0	0	0
3000	1350	100.027	100.027	0	0	0	0
3000	1340	100.027	100.027	0	0	0	0
3000	1330	100.027	100.027	0	0	0	0
3000	1320	100.027	100.027	0	0	0	0
3000	1310	100.027	100.027	0	0	0	0
3000	1300	100.027	100.027	0	0	0	0
3000	1290	100.028	100.028	0	0	0	0
3000	1280	100.028	100.028	0	0	0	0
3000	1270	100.028	100.028	0	0	0	0
3000	1260	100.028	100.028	0	0	0	0
3000	1250	100.029	100.029	0	0	0	0
3000	1240	100.029	100.029	0	0	0	0
3000	1230	100.029	100.029	0	0	0	0
3000	1220	100.029	96.2961	0.603689	0	0	3.12897
3000	1210	100.025	82.7638	5.20957	0	0	12.052
3000	1200	100.022	72.3102	8.76353	0	0	18.9481
3000	1190	100.018	63.9691	11.6075	0	0	24.4417
3000	1180	100.015	57.1504	13.9468	0	0	28.9177
3000	1170	100.012	51.4698	15.9122	0	0	32.6296
3000	1160	100.008	46.2081	13.8403	4.47089	0	35.4887
3000	1150	100.005	41.8307	12.2894	7.97625	0	37.9083
3000	1140	100.002	38.1544	11.3304	10.5241	0	39.9927
3000	1130	99.9988	35.0293	10.8689	12.2918	0	41.8088
3000	1120	99.9962	32.345	10.8247	13.4205	0	43.406
3000	1110	99.994	30.0802	12.4713	11.8484	0.79468	44.7994
3000	1100	99.9923	28.1727	16.3178	6.82055	2.66081	46.0204
3000	1090	99.9906	26.4832	20.5578	1.31585	4.5068	47.127
3000	1080	99.9887	24.8721	21.8646	5.14453	0	48.1074
3000	1070	99.9868	23.4067	22.2005	5.39594	0	48.9836
3000	1060	99.985	22.0962	22.4981	5.61505	0	49.7756
3000	1050	99.9832	20.9201	22.7609	5.80796	0	50.4943
3000	1040	99.9816	19.8611	22.9923	5.97938	0	51.1488
3000	1030	99.9801	18.9044	23.1956	6.13301	0	51.7471
3000	1020	99.9786	18.0372	23.3738	6.27177	0	52.2958
3000	1010	99.9772	17.2486	23.5299	6.39797	0	52.8007
3000	1000	99.9759	16.5294	23.6662	6.51347	0	53.2668
3000	990	99.9747	15.8716	23.7851	6.61975	0	53.6982
3000	980	99.9735	15.2681	23.8887	6.71801	0	54.0986
3000	970	99.9724	14.7132	23.9787	6.80922	0	54.4712
3000	960	99.9713	14.2016	24.0569	6.89418	0	54.8186
3000	950	99.9703	13.7288	24.1245	6.97356	0	55.1435
3000	940	99.9693	13.2908	24.1828	7.0479	0	55.4477
3000	930	99.9684	12.8844	24.233	7.11767	0	55.7333
3000	920	99.9675	12.5064	24.276	7.18326	0	56.0018
3000	910	99.9666	12.1542	24.3127	7.245	0	56.2548
3000	900	99.9658	11.8255	24.3438	7.30319	0	56.4934
Title:	Testing
Solid	Composition:
Pressure	Temperature	mass	SiO2	TiO2	Al2O3	Fe2O3	Cr2O3	FeO	MgO	CaO	Na2O	K2O	H2O
3000	1600	0	---
3000	1600	0	---
3000	1590	0	---
3000	1580	0	---
3000	1570	0	---
3000	1560	0	---
3000	1550	0	---
3000	1540	0	---
3000	1530	0	---
3000	1520	0	---
3000	1510	0	---
3000	1500	0	---
3000	1490	0	---
3000	1480	0	---
3000	1470	0	---
3000	1460	0	---
3000	1450	0	---
3000	1440	0	---
3000	1430	0	---
3000	1420	0	---
3000	1410	0	---
3000	1400	0	---
3000	1390	0	---
3000	1380	0	---
3000	1370	0	---
3000	1360	0	---
3000	1350	0	---
3000	1340	0	---
3000	1330	0	---
3000	1320	0	---
3000	1310	0	---
3000	1300	0	---
3000	1290	0	---
3000	1280	0	---
3000	1270	0	---
3000	1260	0	---
3000	1250	0	---
3000	1240	0	---
3000	1230	0	---
3000	1220	3.73266	49.3839	0.00255065	28.3637	0.09575	0	1.38578	4.9997	13.7835	1.97337	0.0118193	0
3000	1210	17.2615	50.4926	0.00506273	23.9781	0.179043	0	2.8053	9.15906	11.6333	1.73585	0.0116211	0
3000	1200	27.7116	50.717	0.00558163	23.3818	0.187159	0	3.15937	9.42312	11.3366	1.77622	0.0131336	0
3000	1190	36.0492	50.8624	0.0059387	23.0647	0.189426	0	3.43041	9.42272	11.182	1.82767	0.014762	0
3000	1180	42.8646	50.9755	0.00624575	22.8344	0.189705	0	3.67139	9.35454	11.0747	1.8771	0.0164067	0
3000	1170	48.5417	51.0691	0.00653596	22.6457	0.188926	0	3.89395	9.26366	10.9916	1.92239	0.0180365	0
3000	1160	53.7998	51.1134	0.00884208	22.2399	0.215982	0	4.23936	9.15178	11.0589	1.95253	0.0193193	0
3000	1150	58.1739	51.163	0.010967	21.9551	0.233202	0	4.50594	9.04159	11.0828	1.98682	0.0206331	0
3000	1140	61.8473	51.2159	0.0128997	21.7503	0.243122	0	4.71513	8.93749	11.0809	2.02233	0.0219567	0
3000	1130	64.9696	51.2702	0.014682	21.5967	0.248028	0	4.88367	8.84068	11.0655	2.05733	0.0232698	0
3000	1120	67.6512	51.3243	0.0163401	21.4776	0.249358	0	5.0221	8.75129	11.0435	2.09101	0.0245601	0
3000	1110	69.9138	51.3865	0.0181704	21.3828	0.247691	0	5.10785	8.67761	11.0295	2.12397	0.025823	0
3000	1100	71.8197	51.4575	0.0204518	21.3046	0.243761	0	5.1441	8.6196	11.0265	2.15631	0.0270582	0
3000	1090	73.5074	51.5249	0.0229129	21.2382	0.238396	0	5.17642	8.5644	11.0199	2.18668	0.0282611	0
3000	1080	75.1166	51.571	0.0255994	21.1653	0.236304	0	5.25548	8.49859	11.0045	2.21391	0.0293656	0
3000	1070	76.5801	51.6097	0.0284257	21.098	0.234535	0	5.33924	8.43352	10.9868	2.23931	0.0304084	0
3000	1060	77.8887	51.6466	0.0313729	21.0396	0.231904	0	5.41302	8.3732	10.9695	2.26336	0.031409	0
3000	1050	79.0631	51.6819	0.0344333	20.9886	0.228547	0	5.47777	8.31735	10.9528	2.28614	0.0323689	0
3000	1040	80.1205	51.7157	0.0375973	20.944	0.224586	0	5.53441	8.26566	10.9369	2.30773	0.0332898	0
3000	1030	81.0757	51.7481	0.0408542	20.9048	0.220127	0	5.58382	8.21783	10.922	2.32821	0.0341737	0
3000	1020	81.9414	51.7792	0.0441919	20.8702	0.215262	0	5.62683	8.17354	10.9081	2.34764	0.0350224	0
3000	1010	82.7286	51.8091	0.0475976	20.8396	0.210071	0	5.66416	8.13247	10.895	2.36612	0.035838	0
3000	1000	83.4465	51.8378	0.0510574	20.8125	0.204622	0	5.69651	8.09437	10.8828	2.38369	0.0366221	0
3000	990	84.1031	51.8654	0.0545573	20.7883	0.198975	0	5.72449	8.05895	10.8715	2.40042	0.0373764	0
3000	980	84.7053	51.892	0.0580824	20.7667	0.193179	0	5.74865	8.026	10.861	2.41635	0.0381025	0
3000	970	85.2591	51.9176	0.0616179	20.7473	0.187277	0	5.76946	7.99529	10.8512	2.43154	0.0388018	0
3000	960	85.7697	51.9422	0.0651489	20.7299	0.181306	0	5.78736	7.96663	10.842	2.44601	0.0394755	0
3000	950	86.2415	51.9658	0.0686606	20.7142	0.175295	0	5.80271	7.93983	10.8335	2.45982	0.040125	0
3000	940	86.6785	51.9886	0.0721387	20.7001	0.169271	0	5.81584	7.91476	10.8256	2.47299	0.0407513	0
3000	930	87.084	52.0106	0.0755694	20.6873	0.163256	0	5.82704	7.89125	10.8181	2.48557	0.0413554	0
3000	920	87.4611	52.0317	0.0789399	20.6757	0.157269	0	5.83656	7.86919	10.8112	2.49758	0.0419384	0
3000	910	87.8125	52.0521	0.0822382	20.6651	0.151326	0	5.84461	7.84845	10.8046	2.50904	0.0425011	0
3000	900	88.1404	52.0717	0.0854536	20.6555	0.145441	0	5.8514	7.82893	10.7985	2.51999	0.0430442	0
Title:	Testing
Bulk	Composition:
Pressure	Temperature	mass	SiO2	TiO2	Al2O3	Fe2O3	Cr2O3	FeO	MgO	CaO	Na2O	K2O	H2O
3000	1600	100.026	54.1659	0.129966	19.9948	0.760475	0	4.7642	6.99817	9.99739	2.49935	0.139963	0.549856
3000	1600	100.026	54.1659	0.129966	19.9948	0.760475	0	4.7642	6.99817	9.99739	2.49935	0.139963	0.549856
3000	1590	100.026	54.1659	0.129966	19.9948	0.759857	0	4.76476	6.99818	9.9974	2.49935	0.139964	0.549857
3000	1580	100.026	54.1659	0.129966	19.9948	0.759299	0	4.76526	6.99818	9.9974	2.49935	0.139964	0.549857
3000	1570	100.026	54.1659	0.129966	19.9948	0.7588	0	4.76572	6.99818	9.99741	2.49935	0.139964	0.549857
3000	1560	100.026	54.166	0.129966	19.9948	0.758361	0	4.76611	6.99819	9.99741	2.49935	0.139964	0.549858
3000	1550	100.026	54.166	0.129966	19.9948	0.757985	0	4.76645	6.99819	9.99741	2.49935	0.139964	0.549858
3000	1540	100.026	54.166	0.129966	19.9948	0.757672	0	4.76674	6.99819	9.99742	2.49935	0.139964	0.549858
3000	1530	100.026	54.166	0.129966	19.9948	0.757424	0	4.76696	6.99819	9.99742	2.49935	0.139964	0.549858
3000	1520	100.026	54.166	0.129966	19.9948	0.757242	0	4.76713	6.99819	9.99742	2.49936	0.139964	0.549858
3000	1510	100.026	54.166	0.129966	19.9948	0.757128	0	4.76723	6.9982	9.99742	2.49936	0.139964	0.549858
3000	1500	100.026	54.166	0.129966	19.9948	0.757083	0	4.76727	6.9982	9.99742	2.49936	0.139964	0.549858
3000	1490	100.026	54.166	0.129966	19.9948	0.757109	0	4.76725	6.9982	9.99742	2.49936	0.139964	0.549858
3000	1480	100.026	54.166	0.129966	19.9948	0.757207	0	4.76716	6.9982	9.99742	2.49936	0.139964	0.549858
3000	1470	100.026	54.166	0.129966	19.9948	0.757379	0	4.767	6.99819	9.99742	2.49936	0.139964	0.549858
3000	1460	100.026	54.166	0.129966	19.9948	0.757627	0	4.76678	6.99819	9.99742	2.49935	0.139964	0.549858
3000	1450	100.026	54.166	0.129966	19.9948	0.757952	0	4.76648	6.99819	9.99741	2.49935	0.139964	0.549858
3000	1440	100.026	54.166	0.129966	19.9948	0.758357	0	4.76612	6.99819	9.99741	2.49935	0.139964	0.549858
3000	1430	100.026	54.1659	0.129966	19.9948	0.758843	0	4.76568	6.99818	9.99741	2.49935	0.139964	0.549857
3000	1420	100.026	54.1659	0.129966	19.9948	0.759413	0	4.76516	6.99818	9.9974	2.49935	0.139964	0.549857
3000	1410	100.026	54.1659	0.129966	19.9948	0.760068	0	4.76457	6.99818	9.99739	2.49935	0.139964	0.549857
3000	1400	100.026	54.1658	0.129966	19.9948	0.760811	0	4.76389	6.99817	9.99739	2.49935	0.139963	0.549856
3000	1390	100.026	54.1658	0.129966	19.9948	0.761644	0	4.76314	6.99816	9.99738	2.49934	0.139963	0.549856
3000	1380	100.026	54.1657	0.129966	19.9947	0.762569	0	4.7623	6.99816	9.99737	2.49934	0.139963	0.549855
3000	1370	100.026	54.1657	0.129966	19.9947	0.763589	0	4.76138	6.99815	9.99736	2.49934	0.139963	0.549855
3000	1360	100.027	54.1656	0.129966	19.9947	0.764707	0	4.76037	6.99814	9.99735	2.49934	0.139963	0.549854
3000	1350	100.027	54.1656	0.129965	19.9947	0.765924	0	4.75927	6.99813	9.99733	2.49933	0.139963	0.549853
3000	1340	100.027	54.1655	0.129965	19.9946	0.767244	0	4.75807	6.99812	9.99732	2.49933	0.139962	0.549853
3000	1330	100.027	54.1654	0.129965	19.9946	0.76867	0	4.75678	6.99811	9.99731	2.49933	0.139962	0.549852
3000	1320	100.027	54.1653	0.129965	19.9946	0.770205	0	4.75539	6.9981	9.99729	2.49932	0.139962	0.549851
3000	1310	100.027	54.1652	0.129965	19.9945	0.771851	0	4.7539	6.99809	9.99727	2.49932	0.139962	0.54985
3000	1300	100.027	54.1651	0.129964	19.9945	0.773613	0	4.75231	6.99808	9.99726	2.49931	0.139962	0.549849
3000	1290	100.028	54.165	0.129964	19.9945	0.775493	0	4.7506	6.99807	9.99724	2.49931	0.139961	0.549848
3000	1280	100.028	54.1649	0.129964	19.9944	0.777495	0	4.74879	6.99805	9.99722	2.4993	0.139961	0.549847
3000	1270	100.028	54.1648	0.129964	19.9944	0.779622	0	4.74687	6.99804	9.9972	2.4993	0.139961	0.549846
3000	1260	100.028	54.1647	0.129963	19.9943	0.78188	0	4.74482	6.99802	9.99717	2.49929	0.13996	0.549845
3000	1250	100.029	54.1646	0.129963	19.9943	0.78427	0	4.74266	6.99801	9.99715	2.49929	0.13996	0.549843
3000	1240	100.029	54.1644	0.129963	19.9943	0.786799	0	4.74037	6.99799	9.99713	2.49928	0.13996	0.549842
3000	1230	100.029	54.1643	0.129962	19.9942	0.789469	0	4.73795	6.99797	9.9971	2.49927	0.139959	0.54984
3000	1220	100.029	54.1644	0.129963	19.9943	0.786452	0	4.74068	6.99799	9.99713	2.49928	0.13996	0.549842
3000	1210	100.025	54.1663	0.129967	19.9949	0.75218	0	4.77171	6.99823	9.99747	2.49937	0.139965	0.549861
3000	1200	100.022	54.1682	0.129972	19.9956	0.717754	0	4.80287	6.99847	9.99782	2.49945	0.139969	0.54988
3000	1190	100.018	54.17	0.129976	19.9963	0.683282	0	4.83408	6.99871	9.99816	2.49954	0.139974	0.549899
3000	1180	100.015	54.1719	0.129981	19.997	0.648927	0	4.86518	6.99895	9.99851	2.49963	0.139979	0.549918
3000	1170	100.012	54.1738	0.129985	19.9977	0.614871	0	4.89601	6.99919	9.99885	2.49971	0.139984	0.549937
3000	1160	100.008	54.1757	0.12999	19.9984	0.579151	0	4.92835	6.99944	9.99921	2.4998	0.139989	0.549956
3000	1150	100.005	54.1775	0.129994	19.9991	0.546429	0	4.95797	6.99967	9.99953	2.49988	0.139993	0.549974
3000	1140	100.002	54.1791	0.129998	19.9997	0.51627	0	4.98527	6.99989	9.99984	2.49996	0.139998	0.549991
3000	1130	99.9988	54.1806	0.130002	20.0002	0.488242	0	5.01064	7.00008	10.0001	2.50003	0.140002	0.550006
3000	1120	99.9962	54.1821	0.130005	20.0008	0.46203	0	5.03437	7.00027	10.0004	2.5001	0.140005	0.550021
3000	1110	99.994	54.1832	0.130008	20.0012	0.440248	0	5.05409	7.00042	10.0006	2.50015	0.140008	0.550033
3000	1100	99.9923	54.1842	0.13001	20.0015	0.423244	0	5.06949	7.00054	10.0008	2.50019	0.140011	0.550042
3000	1090	99.9906	54.1851	0.130012	20.0019	0.406695	0	5.08447	7.00065	10.0009	2.50023	0.140013	0.550051
3000	1080	99.9887	54.1861	0.130015	20.0023	0.387386	0	5.10195	7.00079	10.0011	2.50028	0.140016	0.550062
3000	1070	99.9868	54.1872	0.130017	20.0026	0.36815	0	5.11936	7.00093	10.0013	2.50033	0.140019	0.550073
3000	1060	99.985	54.1882	0.13002	20.003	0.349933	0	5.13585	7.00105	10.0015	2.50038	0.140021	0.550083
3000	1050	99.9832	54.1891	0.130022	20.0034	0.332693	0	5.15146	7.00117	10.0017	2.50042	0.140023	0.550092
3000	1040	99.9816	54.19	0.130024	20.0037	0.316384	0	5.16622	7.00129	10.0018	2.50046	0.140026	0.550101
3000	1030	99.9801	54.1908	0.130026	20.004	0.300958	0	5.18019	7.0014	10.002	2.5005	0.140028	0.55011
3000	1020	99.9786	54.1916	0.130028	20.0043	0.286363	0	5.1934	7.0015	10.0021	2.50054	0.14003	0.550118
3000	1010	99.9772	54.1924	0.13003	20.0046	0.272547	0	5.20591	7.0016	10.0023	2.50057	0.140032	0.550125
3000	1000	99.9759	54.1931	0.130031	20.0048	0.25946	0	5.21775	7.00169	10.0024	2.5006	0.140034	0.550133
3000	990	99.9747	54.1937	0.130033	20.0051	0.247051	0	5.22899	7.00177	10.0025	2.50063	0.140035	0.550139
3000	980	99.9735	54.1944	0.130034	20.0053	0.235275	0	5.23965	7.00186	10.0027	2.50066	0.140037	0.550146
3000	970	99.9724	54.195	0.130036	20.0055	0.224085	0	5.24978	7.00194	10.0028	2.50069	0.140039	0.550152
3000	960	99.9713	54.1956	0.130037	20.0057	0.213441	0	5.25941	7.00201	10.0029	2.50072	0.14004	0.550158
3000	950	99.9703	54.1961	0.130039	20.0059	0.203304	0	5.26859	7.00208	10.003	2.50074	0.140042	0.550164
3000	940	99.9693	54.1966	0.13004	20.0061	0.193637	0	5.27734	7.00215	10.0031	2.50077	0.140043	0.550169
3000	930	99.9684	54.1971	0.130041	20.0063	0.184409	0	5.2857	7.00221	10.0032	2.50079	0.140044	0.550174
3000	920	99.9675	54.1976	0.130042	20.0065	0.175589	0	5.29368	7.00228	10.0033	2.50081	0.140046	0.550179
3000	910	99.9666	54.1981	0.130043	20.0067	0.167151	0	5.30132	7.00234	10.0033	2.50083	0.140047	0.550184
3000	900	99.9658	54.1985	0.130044	20.0068	0.15907	0	5.30864	7.00239	10.0034	2.50085	0.140048	0.550188
Title:	Testing
Partition	Coefficients:
Pressure	Temperature	mass
3000	1600	100.026	---
3000	1600	100.026	---
3000	1590	100.026	---
3000	1580	100.026	---
3000	1570	100.026	---
3000	1560	100.026	---
3000	1550	100.026	---
3000	1540	100.026	---
3000	1530	100.026	---
3000	1520	100.026	---
3000	1510	100.026	---
3000	1500	100.026	---
3000	1490	100.026	---
3000	1480	100.026	---
3000	1470	100.026	---
3000	1460	100.026	---
3000	1450	100.026	---
3000	1440	100.026	---
3000	1430	100.026	---
3000	1420	100.026	---
3000	1410	100.026	---
3000	1400	100.026	---
3000	1390	100.026	---
3000	1380	100.026	---
3000	1370	100.026	---
3000	1360	100.027	---
3000	1350	100.027	---
3000	1340	100.027	---
3000	1330	100.027	---
3000	1320	100.027	---
3000	1310	100.027	---
3000	1300	100.027	---
3000	1290	100.028	---
3000	1280	100.028	---
3000	1270	100.028	---
3000	1260	100.028	---
3000	1250	100.029	---
3000	1240	100.029	---
3000	1230	100.029	---
3000	1220	100.029
3000	1210	100.025
3000	1200	100.022
3000	1190	100.018
3000	1180	100.015
3000	1170	100.012
3000	1160	100.008
3000	1150	100.005
3000	1140	100.002
3000	1130	99.9988
3000	1120	99.9962
3000	1110	99.994
3000	1100	99.9923
3000	1090	99.9906
3000	1080	99.9887
3000	1070	99.9868
3000	1060	99.985
3000	1050	99.9832
3000	1040	99.9816
3000	1030	99.9801
3000	1020	99.9786
3000	1010	99.9772
3000	1000	99.9759
3000	990	99.9747
3000	980	99.9735
3000	970	99.9724
3000	960	99.9713
3000	950	99.9703
3000	940	99.9693
3000	930	99.9684
3000	920	99.9675
3000	910	99.9666
3000	900	99.9658
Bulk	Trace:
Pressure	Temperature	mass
3000	1600	100.026
3000	1600	100.026
3000	1590	100.026
3000	1580	100.026
3000	1570	100.026
3000	1560	100.026
3000	1550	100.026
3000	1540	100.026
3000	1530	100.026
3000	1520	100.026
3000	1510	100.026
3000	1500	100.026
3000	1490	100.026
3000	1480	100.026
3000	1470	100.026
3000	1460	100.026
3000	1450	100.026
3000	1440	100.026
3000	1430	100.026
3000	1420	100.026
3000	1410	100.026
3000	1400	100.026
3000	1390	100.026
3000	1380	100.026
3000	1370	100.026
3000	1360	100.027
3000	1350	100.027
3000	1340	100.027
3000	1330	100.027
3000	1320	100.027
3000	1310	100.027
3000	1300	100.027
3000	1290	100.028
3000	1280	100.028
3000	1270	100.028
3000	1260	100.028
3000	1250	100.029
3000	1240	100.029
3000	1230	100.029
3000	1220	100.029
3000	1210	100.025
3000	1200	100.022
3000	1190	100.018
3000	1180	100.015
3000	1170	100.012
3000	1160	100.008
3000	1150	100.005
3000	1140	100.002
3000	1130	99.9988
3000	1120	99.9962
3000	1110	99.994
3000	1100	99.9923
3000	1090	99.9906
3000	1080	99.9887
3000	1070	99.9868
3000	1060	99.985
3000	1050	99.9832
3000	1040	99.9816
3000	1030	99.9801
3000	1020	99.9786
3000	1010	99.9772
3000	1000	99.9759
3000	990	99.9747
3000	980	99.9735
3000	970	99.9724
3000	960	99.9713
3000	950	99.9703
3000	940	99.9693
3000	930	99.9684
3000	920	99.9675
3000	910	99.9666
3000	900	99.9658
Solid	Trace:
Pressure	Temperature	mass
3000	1600	0	---
3000	1600	0	---
3000	1590	0	---
3000	1580	0	---
3000	1570	0	---
3000	1560	0	---
3000	1550	0	---
3000	1540	0	---
3000	1530	0	---
3000	1520	0	---
3000	1510	0	---
3000	1500	0	---
3000	1490	0	---
3000	1480	0	---
3000	1470	0	---
3000	1460	0	---
3000	1450	0	---
3000	1440	0	---
3000	1430	0	---
3000	1420	0	---
3000	1410	0	---
3000	1400	0	---
3000	1390	0	---
3000	1380	0	---
3000	1370	0	---
3000	1360	0	---
3000	1350	0	---
3000	1340	0	---
3000	1330	0	---
3000	1320	0	---
3000	1310	0	---
3000	1300	0	---
3000	1290	0	---
3000	1280	0	---
3000	1270	0	---
3000	1260	0	---
3000	1250	0	---
3000	1240	0	---
3000	1230	0	---
3000	1220	3.73266
3000	1210	17.2615
3000	1200	27.7116
3000	1190	36.0492
3000	1180	42.8646
3000	1170	48.5417
3000	1160	53.7998
3000	1150	58.1739
3000	1140	61.8473
3000	1130	64.9696
3000	1120	67.6512
3000	1110	69.9138
3000	1100	71.8197
3000	1090	73.5074
3000	1080	75.1166
3000	1070	76.5801
3000	1060	77.8887
3000	1050	79.0631
3000	1040	80.1205
3000	1030	81.0757
3000	1020	81.9414
3000	1010	82.7286
3000	1000	83.4465
3000	990	84.1031
3000	980	84.7053
3000	970	85.2591
3000	960	85.7697
3000	950	86.2415
3000	940	86.6785
3000	930	87.084
3000	920	87.4611
3000	910	87.8125
3000	900	88.1404
Liquid	Trace:
Pressure	Temperature	mass
3000	1600	100.026
3000	1600	100.026
3000	1590	100.026
3000	1580	100.026
3000	1570	100.026
3000	1560	100.026
3000	1550	100.026
3000	1540	100.026
3000	1530	100.026
3000	1520	100.026
3000	1510	100.026
3000	1500	100.026
3000	1490	100.026
3000	1480	100.026
3000	1470	100.026
3000	1460	100.026
3000	1450	100.026
3000	1440	100.026
3000	1430	100.026
3000	1420	100.026
3000	1410	100.026
3000	1400	100.026
3000	1390	100.026
3000	1380	100.026
3000	1370	100.026
3000	1360	100.027
3000	1350	100.027
3000	1340	100.027
3000	1330	100.027
3000	1320	100.027
3000	1310	100.027
3000	1300	100.027
3000	1290	100.028
3000	1280	100.028
3000	1270	100.028
3000	1260	100.028
3000	1250	100.029
3000	1240	100.029
3000	1230	100.029
3000	1220	96.2961
3000	1210	82.7638
3000	1200	72.3102
3000	1190	63.9691
3000	1180	57.1504
3000	1170	51.4698
3000	1160	46.2081
3000	1150	41.8307
3000	1140	38.1544
3000	1130	35.0293
3000	1120	32.345
3000	1110	30.0802
3000	1100	28.1727
3000	1090	26.4832
3000	1080	24.8721
3000	1070	23.4067
3000	1060	22.0962
3000	1050	20.9201
3000	1040	19.8611
3000	1030	18.9044
3000	1020	18.0372
3000	1010	17.2486
3000	1000	16.5294
3000	990	15.8716
3000	980	15.2681
3000	970	14.7132
3000	960	14.2016
3000	950	13.7288
3000	940	13.2908
3000	930	12.8844
3000	920	12.5064
3000	910	12.1542
3000	900	11.8255
clinopyroxene_1	trace:
Pressure	Temperature	mass
3000	1110	0.79468
3000	1100	2.66081
3000	1090	4.5068
feldspar_0	trace:
Pressure	Temperature	mass
3000	1220	3.12897
3000	1210	12.052
3000	1200	18.9481
3000	1190	24.4417
3000	1180	28.9177
3000	1170	32.6296
3000	1160	35.4887
3000	1150	37.9083
3000	1140	39.9927
3000	1130	41.8088
3000	1120	43.406
3000	1110	44.7994
3000	1100	46.0204
3000	1090	47.127
3000	1080	48.1074
3000	1070	48.9836
3000	1060	49.7756
3000	1050	50.4943
3000	1040	51.1488
3000	1030	51.7471
3000	1020	52.2958
3000	1010	52.8007
3000	1000	53.2668
3000	990	53.6982
3000	980	54.0986
3000	970	54.4712
3000	960	54.8186
3000	950	55.1435
3000	940	55.4477
3000	930	55.7333
3000	920	56.0018
3000	910	56.2548
3000	900	56.4934
clinopyroxene_0	trace:
Pressure	Temperature	mass
3000	1160	4.47089
3000	1150	7.97625
3000	1140	10.5241
3000	1130	12.2918
3000	1120	13.4205
3000	1110	11.8484
3000	1100	6.82055
3000	1090	1.31585
3000	1080	5.14453
3000	1070	5.39594
3000	1060	5.61505
3000	1050	5.80796
3000	1040	5.97938
3000	1030	6.13301
3000	1020	6.27177
3000	1010	6.39797
3000	1000	6.51347
3000	990	6.61975
3000	980	6.71801
3000	970	6.80922
3000	960	6.89418
3000	950	6.97356
3000	940	7.0479
3000	930	7.11767
3000	920	7.18326
3000	910	7.245
3000	900	7.30319
orthopyroxene_0	trace:
Pressure	Temperature	mass
3000	1220	0.603689
3000	1210	5.20957
3000	1200	8.76353
3000	1190	11.6075
3000	1180	13.9468
3000	1170	15.9122
3000	1160	13.8403
3000	1150	12.2894
3000	1140	11.3304
3000	1130	10.8689
3000	1120	10.8247
3000	1110	12.4713
3000	1100	16.3178
3000	1090	20.5578
3000	1080	21.8646
3000	1070	22.2005
3000	1060	22.4981
3000	1050	22.7609
3000	1040	22.9923
3000	1030	23.1956
3000	1020	23.3738
3000	1010	23.5299
3000	1000	23.6662
3000	990	23.7851
3000	980	23.8887
3000	970	23.9787
3000	960	24.0569
3000	950	24.1245
3000	940	24.1828
3000	930	24.233
3000	920	24.276
3000	910	24.3127
3000	900	24.3438

## Sheet: 4 kbar
Title:	Composition 1 a, isobaric run, 4 kbar, FMQ
System	Thermodynamic	Data:
Pressure	Temperature	mass	F	phi	S	H	V	Cp	dVdP*10^6	dVdT*10^6	fO2(absolute)	fO2-(QFM)	rhol	rhos	viscosity	aH2O	chisqr
4000	1600	100.024	1	1	307.722	-1.21228e+06	39.4177	151.795	-258.823	2835.58	-4.759	0	2.53753	0	1.4	0.0250682	0
4000	1600	100.024	1	1	307.722	-1.21228e+06	39.4177	151.795	-258.823	2835.58	-4.759	0	2.53753	0	1.4	0.0250682	0
4000	1590	100.024	1	1	306.909	-1.2138e+06	39.3893	151.79	-258.894	2835.62	-4.829	0	2.53936	0	1.432	0.0250378	0
4000	1580	100.024	1	1	306.092	-1.21532e+06	39.3609	151.786	-258.965	2835.63	-4.899	0	2.54119	0	1.463	0.0250077	0
4000	1570	100.023	1	1	305.271	-1.21683e+06	39.3325	151.781	-259.037	2835.6	-4.971	0	2.54302	0	1.495	0.0249777	0
4000	1560	100.023	1	1	304.445	-1.21835e+06	39.3041	151.777	-259.111	2835.53	-5.043	0	2.54486	0	1.527	0.024948	0
4000	1550	100.023	1	1	303.614	-1.21987e+06	39.2757	151.773	-259.185	2835.44	-5.116	0	2.5467	0	1.56	0.0249186	0
4000	1540	100.023	1	1	302.78	-1.22139e+06	39.2473	151.768	-259.26	2835.3	-5.19	0	2.54854	0	1.593	0.0248894	0
4000	1530	100.023	1	1	301.94	-1.2229e+06	39.2189	151.764	-259.336	2835.14	-5.265	0	2.55038	0	1.626	0.0248605	0
4000	1520	100.023	1	1	301.096	-1.22442e+06	39.1905	151.76	-259.413	2834.94	-5.341	0	2.55223	0	1.66	0.0248319	0
4000	1510	100.023	1	1	300.247	-1.22594e+06	39.1622	151.756	-259.491	2834.7	-5.417	0	2.55408	0	1.694	0.0248036	0
4000	1500	100.023	1	1	299.394	-1.22745e+06	39.1338	151.752	-259.571	2834.43	-5.494	0	2.55593	0	1.728	0.0247757	0
4000	1490	100.023	1	1	298.536	-1.22897e+06	39.1055	151.748	-259.651	2834.13	-5.573	0	2.55778	0	1.763	0.0247482	0
4000	1480	100.023	1	1	297.672	-1.23049e+06	39.0771	151.744	-259.732	2833.8	-5.652	0	2.55964	0	1.798	0.0247211	0
4000	1470	100.023	1	1	296.804	-1.23201e+06	39.0488	151.74	-259.814	2833.43	-5.732	0	2.56149	0	1.834	0.0246945	0
4000	1460	100.023	1	1	295.931	-1.23352e+06	39.0205	151.736	-259.897	2833.02	-5.813	0	2.56335	0	1.87	0.0246683	0
4000	1450	100.023	1	1	295.054	-1.23504e+06	38.9922	151.733	-259.982	2832.58	-5.894	0	2.56521	0	1.906	0.0246426	0
4000	1440	100.023	1	1	294.17	-1.23656e+06	38.9639	151.729	-260.067	2832.11	-5.977	0	2.56708	0	1.943	0.0246174	0
4000	1430	100.023	1	1	293.282	-1.23808e+06	38.9356	151.725	-260.153	2831.61	-6.061	0	2.56894	0	1.981	0.0245927	0
4000	1420	100.023	1	1	292.389	-1.2396e+06	38.9073	151.722	-260.241	2831.07	-6.146	0	2.57081	0	2.018	0.0245687	0
4000	1410	100.023	1	1	291.49	-1.24111e+06	38.8791	151.719	-260.329	2830.5	-6.232	0	2.57268	0	2.057	0.0245452	0
4000	1400	100.024	1	1	290.586	-1.24263e+06	38.8508	151.715	-260.419	2829.89	-6.318	0	2.57455	0	2.095	0.0245224	0
4000	1390	100.024	1	1	289.677	-1.24415e+06	38.8226	151.712	-260.51	2829.26	-6.406	0	2.57643	0	2.134	0.0245003	0
4000	1380	100.024	1	1	288.762	-1.24567e+06	38.7944	151.709	-260.602	2828.58	-6.495	0	2.5783	0	2.174	0.0244789	0
4000	1370	100.024	1	1	287.842	-1.24719e+06	38.7662	151.705	-260.695	2827.88	-6.585	0	2.58018	0	2.214	0.0244582	0
4000	1360	100.024	1	1	286.916	-1.2487e+06	38.738	151.702	-260.789	2827.14	-6.676	0	2.58206	0	2.255	0.0244383	0
4000	1350	100.024	1	1	285.985	-1.25022e+06	38.7098	151.699	-260.885	2826.37	-6.768	0	2.58394	0	2.296	0.0244192	0
4000	1340	100.024	1	1	285.048	-1.25174e+06	38.6816	151.696	-260.981	2825.57	-6.862	0	2.58583	0	2.337	0.024401	0
4000	1330	100.024	1	1	284.105	-1.25326e+06	38.6535	151.693	-261.079	2824.73	-6.956	0	2.58771	0	2.379	0.0243837	0
4000	1320	100.024	1	1	283.156	-1.25478e+06	38.6254	151.691	-261.178	2823.86	-7.052	0	2.5896	0	2.422	0.0243673	0
4000	1310	100.024	1	1	282.201	-1.2563e+06	38.5973	151.688	-261.279	2822.96	-7.149	0	2.59149	0	2.465	0.024352	0
4000	1300	100.025	1	1	281.24	-1.25782e+06	38.5692	151.685	-261.38	2822.03	-7.247	0	2.59338	0	2.509	0.0243377	0
4000	1290	100.025	1	1	280.273	-1.25934e+06	38.5411	151.683	-261.483	2821.06	-7.346	0	2.59528	0	2.553	0.0243244	0
4000	1280	100.025	1	1	279.3	-1.26086e+06	38.5131	151.68	-261.587	2820.07	-7.447	0	2.59717	0	2.598	0.0243123	0
4000	1270	100.025	1	1	278.321	-1.26238e+06	38.485	151.678	-261.693	2819.04	-7.549	0	2.59907	0	2.643	0.0243014	0
4000	1260	100.025	1	1	277.335	-1.26389e+06	38.457	151.675	-261.8	2817.98	-7.652	0	2.60097	0	2.689	0.0242918	0
4000	1250	100.026	1	1	276.343	-1.26541e+06	38.429	151.673	-261.908	2816.88	-7.757	0	2.60287	0	2.736	0.0242834	0
4000	1240	100.026	1	1	275.344	-1.26693e+06	38.401	151.671	-262.018	2815.76	-7.863	0	2.60477	0	2.783	0.0242764	0
4000	1230	100.025	0.962992	0.966288	273.474	-1.26974e+06	38.2812	150.502	-256.481	2764.02	-7.97	0	2.604	2.86838	2.847	0.0258845	0
4000	1220	100.022	0.827266	0.839935	269.338	-1.27588e+06	37.9492	146.323	-235.317	2576.59	-8.079	0	2.59592	2.84429	2.938	0.0337919	0
4000	1210	100.018	0.722406	0.740877	265.945	-1.28087e+06	37.6883	143.106	-218.772	2432.52	-8.19	0	2.58767	2.84301	3.024	0.0427303	0
4000	1200	100.015	0.638803	0.661009	263.075	-1.28505e+06	37.4763	137.452	-205.429	2318.09	-8.302	0	2.5791	2.84357	3.107	0.0527144	0
4000	1190	100.012	0.570482	0.595162	260.574	-1.28866e+06	37.2993	135.623	-194.403	2224.81	-8.415	0	2.57014	2.84479	3.188	0.0637625	0
4000	1180	100.008	0.505575	0.533504	258.165	-1.29211e+06	37.1012	133.786	-184.521	2139.07	-8.53	0	2.55443	2.85693	3.307	0.0771944	0
4000	1170	100.005	0.455001	0.484605	256.087	-1.29506e+06	36.9518	132.383	-176.486	2070.91	-8.646	0	2.54102	2.86181	3.41	0.0912394	0
4000	1160	100.002	0.412951	0.443591	254.206	-1.29771e+06	36.8261	131.216	-169.673	2013.72	-8.765	0	2.52795	2.86505	3.508	0.106225	0
4000	1150	99.9991	0.377509	0.408753	252.476	-1.30013e+06	36.7184	130.23	-163.817	1965	-8.885	0	2.51524	2.86732	3.602	0.122081	0
4000	1140	99.9965	0.347285	0.378837	250.861	-1.30238e+06	36.6248	129.383	-158.725	1923.01	-9.006	0	2.5029	2.86898	3.692	0.138738	0
4000	1130	99.9941	0.32125	0.352906	249.339	-1.30448e+06	36.5424	128.647	-154.253	1886.41	-9.129	0	2.49093	2.87025	3.779	0.156121	0
4000	1120	99.9919	0.298714	0.330322	247.888	-1.30647e+06	36.4688	128.002	-150.307	1854.43	-9.254	0	2.47949	2.87126	3.863	0.174083	0
4000	1110	99.9905	0.280148	0.311501	246.455	-1.30843e+06	36.3994	127.455	-147.008	1829.31	-9.381	0	2.47054	2.87213	3.938	0.191521	0
4000	1100	99.989	0.263669	0.294714	245.061	-1.31033e+06	36.3353	126.964	-144.025	1807.1	-9.51	0	2.46196	2.87297	4.011	0.209385	0
4000	1090	99.9876	0.248912	0.27962	243.698	-1.31217e+06	36.2754	126.52	-141.307	1787.35	-9.64	0	2.45365	2.87384	4.082	0.227665	0
4000	1080	99.9858	0.23447	0.265001	242.418	-1.31387e+06	36.2213	126.07	-138.643	1765.63	-9.773	0	2.44238	2.87508	4.163	0.247721	0
4000	1070	99.984	0.221544	0.251863	241.17	-1.31552e+06	36.1713	125.656	-136.211	1745.72	-9.907	0	2.43143	2.8762	4.244	0.268096	0
4000	1060	99.9824	0.209934	0.240015	239.949	-1.31713e+06	36.125	125.272	-133.982	1727.35	-10.044	0	2.42081	2.87722	4.323	0.288705	0
4000	1050	99.9809	0.199472	0.229292	238.751	-1.31869e+06	36.0819	124.914	-131.931	1710.32	-10.183	0	2.41057	2.87816	4.4	0.309465	0
4000	1040	99.9794	0.190012	0.219557	237.572	-1.32022e+06	36.0416	124.58	-130.037	1694.45	-10.323	0	2.40071	2.87902	4.476	0.330301	0
4000	1030	99.978	0.181431	0.210689	236.408	-1.32172e+06	36.0037	124.52	-128.311	1687.19	-10.466	0	2.39126	2.87981	4.55	0.351146	0
4000	1020	99.9767	0.173623	0.202586	235.257	-1.32319e+06	35.9679	124.228	-126.677	1673.4	-10.611	0	2.38221	2.88057	4.624	0.371944	0
4000	1010	99.9754	0.166495	0.195158	234.116	-1.32464e+06	35.934	123.95	-125.152	1660.39	-10.758	0	2.37357	2.88128	4.696	0.392643	0
4000	1000	99.9742	0.159971	0.18833	232.984	-1.32607e+06	35.9018	123.684	-123.723	1648.04	-10.908	0	2.36534	2.88195	4.766	0.413198	0
4000	990	99.9731	0.153983	0.182036	231.859	-1.32747e+06	35.8711	123.429	-122.38	1636.3	-11.06	0	2.35751	2.88259	4.836	0.433567	0
4000	980	99.972	0.148472	0.17622	230.74	-1.32886e+06	35.8418	123.184	-121.114	1625.09	-11.214	0	2.35007	2.88321	4.905	0.453716	0
4000	970	99.971	0.143388	0.170831	229.625	-1.33024e+06	35.8136	122.946	-119.918	1614.35	-11.371	0	2.34301	2.88381	4.973	0.473614	0
4000	960	99.97	0.138688	0.165827	228.512	-1.3316e+06	35.7865	122.717	-118.784	1604.04	-11.531	0	2.33633	2.88439	5.041	0.493237	0
4000	950	99.9691	0.134332	0.16117	227.402	-1.33294e+06	35.7605	122.493	-117.707	1594.11	-11.693	0	2.33001	2.88496	5.108	0.512562	0
4000	940	99.9682	0.130287	0.156828	226.293	-1.33428e+06	35.7353	122.275	-116.682	1584.54	-11.857	0	2.32404	2.88552	5.174	0.531573	0
4000	930	99.9673	0.126524	0.152771	225.184	-1.3356e+06	35.7109	122.063	-115.704	1575.28	-12.025	0	2.31841	2.88607	5.24	0.550254	0
4000	920	99.9665	0.123017	0.148974	224.075	-1.33692e+06	35.6872	121.855	-114.769	1566.31	-12.195	0	2.31311	2.88662	5.306	0.568595	0
4000	910	99.9657	0.119743	0.145414	222.964	-1.33823e+06	35.6643	121.652	-113.873	1557.62	-12.368	0	2.30814	2.88716	5.371	0.586586	0
4000	900	99.9649	0.116682	0.142072	221.851	-1.33952e+06	35.6419	121.452	-113.013	1549.18	-12.544	0	2.30347	2.8877	5.437	0.604223	0
Title:	Testing
Liquid	Composition:
Pressure	Temperature	mass	SiO2	TiO2	Al2O3	Fe2O3	Cr2O3	FeO	MgO	CaO	Na2O	K2O	H2O
4000	1600	100.024	54.1672	0.129969	19.9953	0.735821	0	4.78652	6.99835	9.99764	2.49941	0.139967	0.54987
4000	1600	100.024	54.1672	0.129969	19.9953	0.735821	0	4.78652	6.99835	9.99764	2.49941	0.139967	0.54987
4000	1590	100.024	54.1672	0.129969	19.9953	0.735144	0	4.78713	6.99835	9.99764	2.49941	0.139967	0.54987
4000	1580	100.024	54.1673	0.129969	19.9953	0.734523	0	4.78769	6.99835	9.99765	2.49941	0.139967	0.549871
4000	1570	100.023	54.1673	0.12997	19.9953	0.73396	0	4.7882	6.99836	9.99765	2.49941	0.139967	0.549871
4000	1560	100.023	54.1673	0.12997	19.9953	0.733454	0	4.78866	6.99836	9.99766	2.49941	0.139967	0.549871
4000	1550	100.023	54.1673	0.12997	19.9953	0.733009	0	4.78906	6.99837	9.99766	2.49942	0.139967	0.549872
4000	1540	100.023	54.1674	0.12997	19.9953	0.732624	0	4.78941	6.99837	9.99767	2.49942	0.139967	0.549872
4000	1530	100.023	54.1674	0.12997	19.9953	0.732301	0	4.7897	6.99837	9.99767	2.49942	0.139967	0.549872
4000	1520	100.023	54.1674	0.12997	19.9953	0.732041	0	4.78994	6.99837	9.99767	2.49942	0.139967	0.549872
4000	1510	100.023	54.1674	0.12997	19.9954	0.731847	0	4.79012	6.99837	9.99768	2.49942	0.139967	0.549872
4000	1500	100.023	54.1674	0.12997	19.9954	0.731718	0	4.79023	6.99837	9.99768	2.49942	0.139967	0.549872
4000	1490	100.023	54.1674	0.12997	19.9954	0.731657	0	4.79029	6.99837	9.99768	2.49942	0.139967	0.549872
4000	1480	100.023	54.1674	0.12997	19.9954	0.731666	0	4.79028	6.99837	9.99768	2.49942	0.139967	0.549872
4000	1470	100.023	54.1674	0.12997	19.9954	0.731745	0	4.79021	6.99837	9.99768	2.49942	0.139967	0.549872
4000	1460	100.023	54.1674	0.12997	19.9954	0.731897	0	4.79007	6.99837	9.99768	2.49942	0.139967	0.549872
4000	1450	100.023	54.1674	0.12997	19.9953	0.732124	0	4.78986	6.99837	9.99767	2.49942	0.139967	0.549872
4000	1440	100.023	54.1674	0.12997	19.9953	0.732426	0	4.78959	6.99837	9.99767	2.49942	0.139967	0.549872
4000	1430	100.023	54.1674	0.12997	19.9953	0.732806	0	4.78925	6.99837	9.99767	2.49942	0.139967	0.549872
4000	1420	100.023	54.1673	0.12997	19.9953	0.733266	0	4.78883	6.99836	9.99766	2.49942	0.139967	0.549871
4000	1410	100.023	54.1673	0.12997	19.9953	0.733807	0	4.78834	6.99836	9.99766	2.49941	0.139967	0.549871
4000	1400	100.024	54.1673	0.129969	19.9953	0.734433	0	4.78777	6.99836	9.99765	2.49941	0.139967	0.549871
4000	1390	100.024	54.1672	0.129969	19.9953	0.735144	0	4.78713	6.99835	9.99764	2.49941	0.139967	0.54987
4000	1380	100.024	54.1672	0.129969	19.9953	0.735944	0	4.78641	6.99834	9.99763	2.49941	0.139967	0.54987
4000	1370	100.024	54.1671	0.129969	19.9953	0.736834	0	4.7856	6.99834	9.99763	2.49941	0.139967	0.549869
4000	1360	100.024	54.1671	0.129969	19.9952	0.737818	0	4.78471	6.99833	9.99762	2.4994	0.139967	0.549869
4000	1350	100.024	54.167	0.129969	19.9952	0.738897	0	4.78373	6.99832	9.99761	2.4994	0.139966	0.549868
4000	1340	100.024	54.167	0.129969	19.9952	0.740074	0	4.78267	6.99832	9.99759	2.4994	0.139966	0.549868
4000	1330	100.024	54.1669	0.129969	19.9952	0.741352	0	4.78151	6.99831	9.99758	2.4994	0.139966	0.549867
4000	1320	100.024	54.1668	0.129968	19.9951	0.742733	0	4.78026	6.9983	9.99757	2.49939	0.139966	0.549866
4000	1310	100.024	54.1667	0.129968	19.9951	0.744221	0	4.77891	6.99829	9.99755	2.49939	0.139966	0.549865
4000	1300	100.025	54.1666	0.129968	19.9951	0.74582	0	4.77747	6.99828	9.99754	2.49938	0.139966	0.549864
4000	1290	100.025	54.1666	0.129968	19.995	0.747531	0	4.77592	6.99826	9.99752	2.49938	0.139965	0.549864
4000	1280	100.025	54.1665	0.129968	19.995	0.749358	0	4.77426	6.99825	9.9975	2.49938	0.139965	0.549863
4000	1270	100.025	54.1664	0.129967	19.995	0.751306	0	4.7725	6.99824	9.99748	2.49937	0.139965	0.549861
4000	1260	100.025	54.1662	0.129967	19.9949	0.753377	0	4.77062	6.99822	9.99746	2.49937	0.139964	0.54986
4000	1250	100.026	54.1661	0.129967	19.9949	0.755575	0	4.76863	6.99821	9.99744	2.49936	0.139964	0.549859
4000	1240	100.026	54.166	0.129966	19.9948	0.757905	0	4.76653	6.99819	9.99741	2.49935	0.139964	0.549858
4000	1230	96.3234	54.2895	0.134723	19.9423	0.771151	0	4.82331	6.80043	9.98302	2.53957	0.145004	0.570993
4000	1220	82.7446	54.8751	0.155907	19.4355	0.825157	0	5.1242	6.28855	9.78876	2.67525	0.166834	0.664696
4000	1210	72.2539	55.4352	0.17763	18.97	0.870289	0	5.3646	5.82564	9.61722	2.78956	0.188702	0.761204
4000	1200	63.8899	55.9792	0.19997	18.5416	0.906778	0	5.54635	5.40404	9.46349	2.88706	0.210663	0.860856
4000	1190	57.0548	56.5145	0.222999	18.1468	0.93486	0	5.6715	5.01787	9.32355	2.97117	0.232775	0.963985
4000	1180	50.5615	57.2145	0.247317	18.1558	0.909946	0	5.51829	4.61322	8.90808	3.0857	0.259383	1.08778
4000	1170	45.5022	57.8436	0.271096	18.0399	0.894621	0	5.40439	4.26752	8.61947	3.16613	0.284528	1.20873
4000	1160	41.2959	58.4545	0.294665	17.9181	0.87616	0	5.26878	3.95656	8.36055	3.22935	0.3095	1.33185
4000	1150	37.7506	59.0477	0.318008	17.7912	0.855342	0	5.11753	3.67534	8.1261	3.2775	0.334269	1.45693
4000	1140	34.7273	59.624	0.341115	17.6604	0.83276	0	4.95523	3.41977	7.91175	3.31245	0.358808	1.58377
4000	1130	32.1231	60.1837	0.363975	17.5265	0.808887	0	4.78553	3.18648	7.71379	3.33579	0.3831	1.71216
4000	1120	29.869	60.722	0.386356	17.3921	0.785326	0	4.61993	2.97138	7.52629	3.34822	0.407015	1.84137
4000	1110	28.0121	61.1602	0.404691	17.2793	0.779356	0	4.57873	2.75436	7.3091	3.34192	0.428952	1.96344
4000	1100	26.364	61.5813	0.421665	17.1682	0.77339	0	4.53708	2.55242	7.10153	3.32769	0.450561	2.08618
4000	1090	24.8881	61.989	0.437089	17.0594	0.766974	0	4.4919	2.36447	6.90265	3.30673	0.471918	2.20989
4000	1080	23.4436	62.5117	0.4531	16.9865	0.73153	0	4.26153	2.21058	6.71431	3.28913	0.495607	2.34605
4000	1070	22.1508	63.0257	0.467472	16.915	0.695364	0	4.02889	2.06946	6.53152	3.26449	0.51907	2.48297
4000	1060	20.9897	63.5302	0.480089	16.8444	0.658974	0	3.7971	1.93978	6.35357	3.23328	0.542264	2.62033
4000	1050	19.9434	64.0245	0.490856	16.774	0.622779	0	3.56869	1.82035	6.17986	3.19598	0.565155	2.75781
4000	1040	18.9973	64.5079	0.499709	16.7037	0.587125	0	3.34566	1.71013	6.00993	3.15301	0.587711	2.89515
4000	1030	18.1391	64.9801	0.506605	16.6331	0.552287	0	3.1295	1.60818	5.84339	3.10484	0.609909	3.03212
4000	1020	17.3582	65.4409	0.511532	16.562	0.51848	0	2.92134	1.51369	5.67999	3.05184	0.631732	3.16853
4000	1010	16.6454	65.8901	0.514499	16.4904	0.485863	0	2.72193	1.42594	5.5195	2.99438	0.653169	3.30421
4000	1000	15.993	66.3278	0.515534	16.4182	0.454551	0	2.53177	1.3443	5.36176	2.93288	0.674209	3.439
4000	990	15.3942	66.7541	0.514689	16.3453	0.424618	0	2.3511	1.2682	5.20663	2.86771	0.694845	3.57279
4000	980	14.8431	67.169	0.512031	16.2719	0.396109	0	2.18002	1.19714	5.05401	2.79924	0.715072	3.70543
4000	970	14.3347	67.5728	0.507647	16.1979	0.369042	0	2.01847	1.1307	4.90383	2.72783	0.734886	3.83685
4000	960	13.8646	67.9656	0.501637	16.1235	0.343417	0	1.86631	1.06848	4.75604	2.65381	0.754288	3.96693
4000	950	13.429	68.3477	0.494115	16.0486	0.319216	0	1.7233	1.01012	4.61061	2.57751	0.773276	4.09561
4000	940	13.0246	68.7192	0.485203	15.9733	0.296411	0	1.58917	0.955337	4.46752	2.49923	0.791851	4.22279
4000	930	12.6483	69.0803	0.475032	15.8978	0.274961	0	1.46359	0.90384	4.32676	2.41927	0.810015	4.34842
4000	920	12.2976	69.4313	0.463739	15.8221	0.254822	0	1.3462	0.855386	4.18834	2.33792	0.827767	4.47243
4000	910	11.9702	69.7723	0.45146	15.7464	0.235944	0	1.23666	0.809752	4.05224	2.25545	0.845111	4.59474
4000	900	11.6641	70.1035	0.438336	15.6706	0.218273	0	1.13458	0.766738	3.91849	2.17212	0.862046	4.71531
Title:	Testing
liquid_0	thermodynamic	data	and	composition:
Pressure	Temperature	mass	S	H	V	Cp	viscosity	SiO2	TiO2	Al2O3	Fe2O3	Cr2O3	FeO	MgO	CaO	Na2O	K2O	H2O
4000	1600	100.024	307.722	-1.21228e+06	39.4177	151.795	1.4	54.1672	0.129969	19.9953	0.735821	0	4.78652	6.99835	9.99764	2.49941	0.139967	0.54987
4000	1600	100.024	307.722	-1.21228e+06	39.4177	151.795	1.4	54.1672	0.129969	19.9953	0.735821	0	4.78652	6.99835	9.99764	2.49941	0.139967	0.54987
4000	1590	100.024	306.909	-1.2138e+06	39.3893	151.79	1.432	54.1672	0.129969	19.9953	0.735144	0	4.78713	6.99835	9.99764	2.49941	0.139967	0.54987
4000	1580	100.024	306.092	-1.21532e+06	39.3609	151.786	1.463	54.1673	0.129969	19.9953	0.734523	0	4.78769	6.99835	9.99765	2.49941	0.139967	0.549871
4000	1570	100.023	305.271	-1.21683e+06	39.3325	151.781	1.495	54.1673	0.12997	19.9953	0.73396	0	4.7882	6.99836	9.99765	2.49941	0.139967	0.549871
4000	1560	100.023	304.445	-1.21835e+06	39.3041	151.777	1.527	54.1673	0.12997	19.9953	0.733454	0	4.78866	6.99836	9.99766	2.49941	0.139967	0.549871
4000	1550	100.023	303.614	-1.21987e+06	39.2757	151.773	1.56	54.1673	0.12997	19.9953	0.733009	0	4.78906	6.99837	9.99766	2.49942	0.139967	0.549872
4000	1540	100.023	302.78	-1.22139e+06	39.2473	151.768	1.593	54.1674	0.12997	19.9953	0.732624	0	4.78941	6.99837	9.99767	2.49942	0.139967	0.549872
4000	1530	100.023	301.94	-1.2229e+06	39.2189	151.764	1.626	54.1674	0.12997	19.9953	0.732301	0	4.7897	6.99837	9.99767	2.49942	0.139967	0.549872
4000	1520	100.023	301.096	-1.22442e+06	39.1905	151.76	1.66	54.1674	0.12997	19.9953	0.732041	0	4.78994	6.99837	9.99767	2.49942	0.139967	0.549872
4000	1510	100.023	300.247	-1.22594e+06	39.1622	151.756	1.694	54.1674	0.12997	19.9954	0.731847	0	4.79012	6.99837	9.99768	2.49942	0.139967	0.549872
4000	1500	100.023	299.394	-1.22745e+06	39.1338	151.752	1.728	54.1674	0.12997	19.9954	0.731718	0	4.79023	6.99837	9.99768	2.49942	0.139967	0.549872
4000	1490	100.023	298.536	-1.22897e+06	39.1055	151.748	1.763	54.1674	0.12997	19.9954	0.731657	0	4.79029	6.99837	9.99768	2.49942	0.139967	0.549872
4000	1480	100.023	297.672	-1.23049e+06	39.0771	151.744	1.798	54.1674	0.12997	19.9954	0.731666	0	4.79028	6.99837	9.99768	2.49942	0.139967	0.549872
4000	1470	100.023	296.804	-1.23201e+06	39.0488	151.74	1.834	54.1674	0.12997	19.9954	0.731745	0	4.79021	6.99837	9.99768	2.49942	0.139967	0.549872
4000	1460	100.023	295.931	-1.23352e+06	39.0205	151.736	1.87	54.1674	0.12997	19.9954	0.731897	0	4.79007	6.99837	9.99768	2.49942	0.139967	0.549872
4000	1450	100.023	295.054	-1.23504e+06	38.9922	151.733	1.906	54.1674	0.12997	19.9953	0.732124	0	4.78986	6.99837	9.99767	2.49942	0.139967	0.549872
4000	1440	100.023	294.17	-1.23656e+06	38.9639	151.729	1.943	54.1674	0.12997	19.9953	0.732426	0	4.78959	6.99837	9.99767	2.49942	0.139967	0.549872
4000	1430	100.023	293.282	-1.23808e+06	38.9356	151.725	1.981	54.1674	0.12997	19.9953	0.732806	0	4.78925	6.99837	9.99767	2.49942	0.139967	0.549872
4000	1420	100.023	292.389	-1.2396e+06	38.9073	151.722	2.018	54.1673	0.12997	19.9953	0.733266	0	4.78883	6.99836	9.99766	2.49942	0.139967	0.549871
4000	1410	100.023	291.49	-1.24111e+06	38.8791	151.719	2.057	54.1673	0.12997	19.9953	0.733807	0	4.78834	6.99836	9.99766	2.49941	0.139967	0.549871
4000	1400	100.024	290.586	-1.24263e+06	38.8508	151.715	2.095	54.1673	0.129969	19.9953	0.734433	0	4.78777	6.99836	9.99765	2.49941	0.139967	0.549871
4000	1390	100.024	289.677	-1.24415e+06	38.8226	151.712	2.134	54.1672	0.129969	19.9953	0.735144	0	4.78713	6.99835	9.99764	2.49941	0.139967	0.54987
4000	1380	100.024	288.762	-1.24567e+06	38.7944	151.709	2.174	54.1672	0.129969	19.9953	0.735944	0	4.78641	6.99834	9.99763	2.49941	0.139967	0.54987
4000	1370	100.024	287.842	-1.24719e+06	38.7662	151.705	2.214	54.1671	0.129969	19.9953	0.736834	0	4.7856	6.99834	9.99763	2.49941	0.139967	0.549869
4000	1360	100.024	286.916	-1.2487e+06	38.738	151.702	2.255	54.1671	0.129969	19.9952	0.737818	0	4.78471	6.99833	9.99762	2.4994	0.139967	0.549869
4000	1350	100.024	285.985	-1.25022e+06	38.7098	151.699	2.296	54.167	0.129969	19.9952	0.738897	0	4.78373	6.99832	9.99761	2.4994	0.139966	0.549868
4000	1340	100.024	285.048	-1.25174e+06	38.6816	151.696	2.337	54.167	0.129969	19.9952	0.740074	0	4.78267	6.99832	9.99759	2.4994	0.139966	0.549868
4000	1330	100.024	284.105	-1.25326e+06	38.6535	151.693	2.379	54.1669	0.129969	19.9952	0.741352	0	4.78151	6.99831	9.99758	2.4994	0.139966	0.549867
4000	1320	100.024	283.156	-1.25478e+06	38.6254	151.691	2.422	54.1668	0.129968	19.9951	0.742733	0	4.78026	6.9983	9.99757	2.49939	0.139966	0.549866
4000	1310	100.024	282.201	-1.2563e+06	38.5973	151.688	2.465	54.1667	0.129968	19.9951	0.744221	0	4.77891	6.99829	9.99755	2.49939	0.139966	0.549865
4000	1300	100.025	281.24	-1.25782e+06	38.5692	151.685	2.509	54.1666	0.129968	19.9951	0.74582	0	4.77747	6.99828	9.99754	2.49938	0.139966	0.549864
4000	1290	100.025	280.273	-1.25934e+06	38.5411	151.683	2.553	54.1666	0.129968	19.995	0.747531	0	4.77592	6.99826	9.99752	2.49938	0.139965	0.549864
4000	1280	100.025	279.3	-1.26086e+06	38.5131	151.68	2.598	54.1665	0.129968	19.995	0.749358	0	4.77426	6.99825	9.9975	2.49938	0.139965	0.549863
4000	1270	100.025	278.321	-1.26238e+06	38.485	151.678	2.643	54.1664	0.129967	19.995	0.751306	0	4.7725	6.99824	9.99748	2.49937	0.139965	0.549861
4000	1260	100.025	277.335	-1.26389e+06	38.457	151.675	2.689	54.1662	0.129967	19.9949	0.753377	0	4.77062	6.99822	9.99746	2.49937	0.139964	0.54986
4000	1250	100.026	276.343	-1.26541e+06	38.429	151.673	2.736	54.1661	0.129967	19.9949	0.755575	0	4.76863	6.99821	9.99744	2.49936	0.139964	0.549859
4000	1240	100.026	275.344	-1.26693e+06	38.401	151.671	2.783	54.166	0.129966	19.9948	0.757905	0	4.76653	6.99819	9.99741	2.49935	0.139964	0.549858
4000	1230	96.3234	264.34	-1.22051e+06	36.9906	145.867	2.847	54.2895	0.134723	19.9423	0.771151	0	4.82331	6.80043	9.98302	2.53957	0.145004	0.570993
4000	1220	82.7446	226.847	-1.04571e+06	31.8748	124.77	2.938	54.8751	0.155907	19.4355	0.825157	0	5.1242	6.28855	9.78876	2.67525	0.166834	0.664696
4000	1210	72.2539	197.89	-911323	27.9224	108.542	3.024	55.4352	0.17763	18.97	0.870289	0	5.3646	5.82564	9.61722	2.78956	0.188702	0.761204
4000	1200	63.8899	174.831	-804705	24.7721	92.566	3.107	55.9792	0.19997	18.5416	0.906778	0	5.54635	5.40404	9.46349	2.88706	0.210663	0.860856
4000	1190	57.0548	156.008	-718029	22.1991	82.3471	3.188	56.5145	0.222999	18.1468	0.93486	0	5.6715	5.01787	9.32355	2.97117	0.232775	0.963985
4000	1180	50.5615	138.282	-638045	19.7936	72.7215	3.307	57.2145	0.247317	18.1558	0.909946	0	5.51829	4.61322	8.90808	3.0857	0.259383	1.08778
4000	1170	45.5022	124.432	-575397	17.9071	65.2446	3.41	57.8436	0.271096	18.0399	0.894621	0	5.40439	4.26752	8.61947	3.16613	0.284528	1.20873
4000	1160	41.2959	112.913	-523398	16.3357	59.0512	3.508	58.4545	0.294665	17.9181	0.87616	0	5.26878	3.95656	8.36055	3.22935	0.3095	1.33185
4000	1150	37.7506	103.201	-479626	15.0087	53.8485	3.602	59.0477	0.318008	17.7912	0.855342	0	5.11753	3.67534	8.1261	3.2775	0.334269	1.45693
4000	1140	34.7273	94.9151	-442331	13.8748	49.4253	3.692	59.624	0.341115	17.6604	0.83276	0	4.95523	3.41977	7.91175	3.31245	0.358808	1.58377
4000	1130	32.1231	87.7748	-410225	12.896	45.6256	3.779	60.1837	0.363975	17.5265	0.808887	0	4.78553	3.18648	7.71379	3.33579	0.3831	1.71216
4000	1120	29.869	81.589	-382420	12.0464	42.3432	3.863	60.722	0.386356	17.3921	0.785326	0	4.61993	2.97138	7.52629	3.34822	0.407015	1.84137
4000	1110	28.0121	76.4605	-359185	11.3385	39.6255	3.938	61.1602	0.404691	17.2793	0.779356	0	4.57873	2.75436	7.3091	3.34192	0.428952	1.96344
4000	1100	26.364	71.9052	-338564	10.7085	37.2185	4.011	61.5813	0.421665	17.1682	0.77339	0	4.53708	2.55242	7.10153	3.32769	0.450561	2.08618
4000	1090	24.8881	67.8243	-320108	10.1433	35.0682	4.082	61.989	0.437089	17.0594	0.766974	0	4.4919	2.36447	6.90265	3.30673	0.471918	2.20989
4000	1080	23.4436	63.8638	-302539	9.59867	32.9888	4.163	62.5117	0.4531	16.9865	0.73153	0	4.26153	2.21058	6.71431	3.28913	0.495607	2.34605
4000	1070	22.1508	60.3161	-286822	9.11022	31.1309	4.244	63.0257	0.467472	16.915	0.695364	0	4.02889	2.06946	6.53152	3.26449	0.51907	2.48297
4000	1060	20.9897	57.1263	-272706	8.67053	29.4645	4.323	63.5302	0.480089	16.8444	0.658974	0	3.7971	1.93978	6.35357	3.23328	0.542264	2.62033
4000	1050	19.9434	54.2478	-259981	8.2733	27.9645	4.4	64.0245	0.490856	16.774	0.622779	0	3.56869	1.82035	6.17986	3.19598	0.565155	2.75781
4000	1040	18.9973	51.6411	-248468	7.91318	26.6093	4.476	64.5079	0.499709	16.7037	0.587125	0	3.34566	1.71013	6.00993	3.15301	0.587711	2.89515
4000	1030	18.1391	49.2725	-238015	7.5856	25.3808	4.55	64.9801	0.506605	16.6331	0.552287	0	3.1295	1.60818	5.84339	3.10484	0.609909	3.03212
4000	1020	17.3582	47.1129	-228494	7.2866	24.2634	4.624	65.4409	0.511532	16.562	0.51848	0	2.92134	1.51369	5.67999	3.05184	0.631732	3.16853
4000	1010	16.6454	45.1375	-219791	7.01283	23.2437	4.696	65.8901	0.514499	16.4904	0.485863	0	2.72193	1.42594	5.5195	2.99438	0.653169	3.30421
4000	1000	15.993	43.3251	-211814	6.7614	22.3104	4.766	66.3278	0.515534	16.4182	0.454551	0	2.53177	1.3443	5.36176	2.93288	0.674209	3.439
4000	990	15.3942	41.6574	-204481	6.52984	21.4536	4.836	66.7541	0.514689	16.3453	0.424618	0	2.3511	1.2682	5.20663	2.86771	0.694845	3.57279
4000	980	14.8431	40.1185	-197722	6.31602	20.665	4.905	67.169	0.512031	16.2719	0.396109	0	2.18002	1.19714	5.05401	2.79924	0.715072	3.70543
4000	970	14.3347	38.6948	-191477	6.11806	19.9372	4.973	67.5728	0.507647	16.1979	0.369042	0	2.01847	1.1307	4.90383	2.72783	0.734886	3.83685
4000	960	13.8646	37.3744	-185693	5.93437	19.2638	5.041	67.9656	0.501637	16.1235	0.343417	0	1.86631	1.06848	4.75604	2.65381	0.754288	3.96693
4000	950	13.429	36.1469	-180325	5.76352	18.6395	5.108	68.3477	0.494115	16.0486	0.319216	0	1.7233	1.01012	4.61061	2.57751	0.773276	4.09561
4000	940	13.0246	35.0031	-175331	5.60428	18.0593	5.174	68.7192	0.485203	15.9733	0.296411	0	1.58917	0.955337	4.46752	2.49923	0.791851	4.22279
4000	930	12.6483	33.9352	-170679	5.45558	17.5191	5.24	69.0803	0.475032	15.8978	0.274961	0	1.46359	0.90384	4.32676	2.41927	0.810015	4.34842
4000	920	12.2976	32.9362	-166336	5.31646	17.0151	5.306	69.4313	0.463739	15.8221	0.254822	0	1.3462	0.855386	4.18834	2.33792	0.827767	4.47243
4000	910	11.9702	31.9997	-162275	5.18609	16.5441	5.371	69.7723	0.45146	15.7464	0.235944	0	1.23666	0.809752	4.05224	2.25545	0.845111	4.59474
4000	900	11.6641	31.1205	-158474	5.06372	16.1031	5.437	70.1035	0.438336	15.6706	0.218273	0	1.13458	0.766738	3.91849	2.17212	0.862046	4.71531
clinopyroxene_0	thermodynamic	data	and	composition:
Pressure	Temperature	mass	S	H	V	Cp	structure	formula	SiO2	TiO2	Al2O3	Fe2O3	Cr2O3	FeO	MgO	CaO	Na2O	K2O	H2O
4000	1180	7.58427	18.2092	-93413.7	2.32918	9.31747	cpx	Na0.01Ca0.24Fe''0.37Mg1.28Fe'''0.02Ti0.00Al0.16Si1.91O6	52.8957	0.036117	3.71193	0.806635	0	12.3456	23.7998	6.31279	0.0915285	0	0
4000	1170	11.3287	27.0828	-139168	3.47251	13.8816	cpx	Na0.01Ca0.24Fe''0.39Mg1.27Fe'''0.02Ti0.00Al0.16Si1.91O6	52.8134	0.0405355	3.66961	0.808118	0	12.7439	23.5229	6.30861	0.0928599	0	0
4000	1160	14.0354	33.4078	-172017	4.29445	17.1537	cpx	Na0.01Ca0.25Fe''0.40Mg1.26Fe'''0.02Ti0.00Al0.16Si1.91O6	52.7355	0.0451236	3.6283	0.807544	0	13.1023	23.2417	6.34523	0.0943711	0	0
4000	1150	15.9039	37.6893	-194519	4.85795	19.3873	cpx	Na0.01Ca0.25Fe''0.41Mg1.24Fe'''0.02Ti0.00Al0.15Si1.91O6	52.661	0.0499078	3.58849	0.805372	0	13.4237	22.9559	6.41951	0.0960898	0	0
4000	1140	17.092	40.325	-208678	5.21254	20.7818	cpx	Na0.01Ca0.25Fe''0.42Mg1.23Fe'''0.02Ti0.00Al0.15Si1.91O6	52.589	0.0549302	3.55073	0.802013	0	13.7095	22.6644	6.53129	0.098066	0	0
4000	1130	17.7219	41.6229	-216039	5.39651	21.4917	cpx	Na0.01Ca0.26Fe''0.43Mg1.22Fe'''0.02Ti0.00Al0.15Si1.92O6	52.5186	0.0602551	3.51575	0.797879	0	13.9593	22.3643	6.6835	0.100379	0	0
4000	1120	17.5576	41.0489	-213734	5.33862	21.2362	cpx	Na0.01Ca0.27Fe''0.43Mg1.20Fe'''0.02Ti0.00Al0.15Si1.92O6	52.4453	0.0658701	3.48555	0.794237	0	14.1912	22.0528	6.8621	0.102946	0	0
4000	1110	12.0707	28.0935	-146381	3.66146	14.5577	cpx	Na0.01Ca0.26Fe''0.45Mg1.19Fe'''0.02Ti0.00Al0.15Si1.92O6	52.3217	0.0699261	3.47337	0.802788	0	14.7292	21.7553	6.74518	0.102537	0	0
4000	1100	6.17573	14.3078	-74594.8	1.8687	7.42606	cpx	Na0.01Ca0.26Fe''0.47Mg1.17Fe'''0.02Ti0.00Al0.15Si1.92O6	52.1917	0.0737737	3.46421	0.811969	0	15.2857	21.4452	6.62545	0.102008	0	0
4000	1090	6.24549	14.1471	-78287.5	1.90693	7.34499	cpx	Na0.02Ca0.70Fe''0.28Mg0.88Fe'''0.03Ti0.01Al0.19Si1.89O6	51.2225	0.210886	4.36729	1.12593	0	9.10662	15.9772	17.7499	0.239725	0	0
4000	1080	6.43042	14.4981	-80689	1.96227	7.54792	cpx	Na0.02Ca0.71Fe''0.28Mg0.87Fe'''0.03Ti0.01Al0.19Si1.89O6	51.1736	0.236109	4.36924	1.12095	0	9.04696	15.7704	18.038	0.244766	0	0
4000	1070	6.59213	14.7938	-82812.8	2.01057	7.72371	cpx	Na0.02Ca0.73Fe''0.28Mg0.86Fe'''0.03Ti0.01Al0.19Si1.89O6	51.1306	0.262803	4.37006	1.11268	0	8.9801	15.5861	18.3083	0.249465	0	0
4000	1060	6.73506	15.0448	-84713.2	2.05319	7.87765	cpx	Na0.02Ca0.74Fe''0.28Mg0.85Fe'''0.03Ti0.01Al0.19Si1.89O6	51.0926	0.290893	4.37009	1.1015	0	8.90673	15.4215	18.5628	0.253866	0	0
4000	1050	6.86263	15.259	-86432.1	2.09117	8.0138	cpx	Na0.02Ca0.75Fe''0.27Mg0.84Fe'''0.03Ti0.01Al0.19Si1.89O6	51.0588	0.320287	4.36962	1.08779	0	8.82763	15.2744	18.8034	0.258005	0	0
4000	1040	6.97752	15.443	-88002.1	2.12534	8.13534	cpx	Na0.02Ca0.75Fe''0.27Mg0.84Fe'''0.03Ti0.01Al0.19Si1.89O6	51.0287	0.350886	4.36888	1.07189	0	8.74355	15.1427	19.0315	0.261916	0	0
4000	1030	7.08183	15.6015	-89448.4	2.15632	8.24472	cpx	Na0.02Ca0.76Fe''0.27Mg0.83Fe'''0.03Ti0.01Al0.19Si1.89O6	51.0016	0.382575	4.36804	1.05411	0	8.65523	15.0247	19.2481	0.265628	0	0
4000	1020	7.17724	15.7386	-90790.9	2.18462	8.34387	cpx	Na0.02Ca0.77Fe''0.27Mg0.82Fe'''0.03Ti0.01Al0.19Si1.89O6	50.9771	0.415235	4.36724	1.03473	0	8.56334	14.9188	19.4544	0.269163	0	0
4000	1010	7.26505	15.8572	-92045.2	2.21064	8.43434	cpx	Na0.02Ca0.78Fe''0.26Mg0.82Fe'''0.03Ti0.01Al0.19Si1.89O6	50.9548	0.448737	4.36656	1.01399	0	8.46846	14.8238	19.6511	0.272542	0	0
4000	1000	7.34631	15.9599	-93223.7	2.2347	8.51733	cpx	Na0.02Ca0.79Fe''0.26Mg0.81Fe'''0.03Ti0.01Al0.19Si1.89O6	50.9344	0.482946	4.36606	0.992116	0	8.37111	14.7385	19.8391	0.275783	0	0
4000	990	7.42187	16.0486	-94336.3	2.25705	8.5938	cpx	Na0.02Ca0.79Fe''0.26Mg0.81Fe'''0.03Ti0.01Al0.19Si1.89O6	50.9158	0.517722	4.36574	0.969294	0	8.27174	14.662	20.0189	0.278904	0	0
4000	980	7.4924	16.1248	-95390.9	2.27789	8.66454	cpx	Na0.02Ca0.80Fe''0.25Mg0.81Fe'''0.03Ti0.02Al0.19Si1.89O6	50.8987	0.552923	4.36562	0.945692	0	8.17075	14.5933	20.1911	0.281919	0	0
4000	970	7.55846	16.19	-96393.8	2.2974	8.73016	cpx	Na0.02Ca0.81Fe''0.25Mg0.80Fe'''0.03Ti0.02Al0.19Si1.89O6	50.8831	0.588405	4.36567	0.921454	0	8.06845	14.5318	20.3563	0.284841	0	0
4000	960	7.62049	16.245	-97350.2	2.3157	8.79119	cpx	Na0.02Ca0.81Fe''0.25Mg0.80Fe'''0.03Ti0.02Al0.19Si1.89O6	50.8689	0.624021	4.36583	0.896705	0	7.96514	14.4769	20.5149	0.28768	0	0
4000	950	7.67888	16.2909	-98264.5	2.33291	8.84805	cpx	Na0.02Ca0.82Fe''0.24Mg0.80Fe'''0.02Ti0.02Al0.19Si1.88O6	50.8561	0.659631	4.36604	0.871557	0	7.86103	14.4279	20.6673	0.290445	0	0
4000	940	7.73393	16.3283	-99140	2.34912	8.90108	cpx	Na0.02Ca0.83Fe''0.24Mg0.79Fe'''0.02Ti0.02Al0.19Si1.88O6	50.8447	0.695094	4.36624	0.846105	0	7.75632	14.3845	20.8138	0.293145	0	0
4000	930	7.78591	16.3579	-99979.8	2.36442	8.95058	cpx	Na0.02Ca0.83Fe''0.24Mg0.79Fe'''0.02Ti0.02Al0.19Si1.88O6	50.8348	0.730279	4.36633	0.820436	0	7.65117	14.3463	20.955	0.295786	0	0
4000	920	7.83503	16.3801	-100786	2.37887	8.99679	cpx	Na0.02Ca0.84Fe''0.23Mg0.79Fe'''0.02Ti0.02Al0.19Si1.88O6	50.8262	0.765058	4.36625	0.794626	0	7.54568	14.3129	21.0909	0.298373	0	0
4000	910	7.88149	16.3955	-101562	2.39253	9.03994	cpx	Na0.02Ca0.84Fe''0.23Mg0.79Fe'''0.02Ti0.02Al0.19Si1.88O6	50.8192	0.799316	4.36589	0.768743	0	7.43997	14.284	21.222	0.300912	0	0
4000	900	7.92546	16.4043	-102308	2.40545	9.0802	cpx	Na0.02Ca0.85Fe''0.23Mg0.79Fe'''0.02Ti0.02Al0.19Si1.88O6	50.8138	0.832945	4.36519	0.74285	0	7.33409	14.2593	21.3484	0.303408	0	0
clinopyroxene_1	thermodynamic	data	and	composition:
Pressure	Temperature	mass	S	H	V	Cp	structure	formula	SiO2	TiO2	Al2O3	Fe2O3	Cr2O3	FeO	MgO	CaO	Na2O	K2O	H2O
4000	1120	0.131757	0.302564	-1658.15	0.040412	0.156131	cpx	Na0.02Ca0.68Fe''0.26Mg0.92Fe'''0.03Ti0.00Al0.19Si1.90O6	51.5562	0.155144	4.32099	1.05667	0	8.47758	16.8309	17.377	0.225467	0	0
4000	1110	2.22157	5.07858	-27922.5	0.680387	2.62601	cpx	Na0.02Ca0.69Fe''0.27Mg0.91Fe'''0.03Ti0.00Al0.19Si1.89O6	51.4497	0.172556	4.33268	1.07858	0	8.68419	16.5507	17.5013	0.23019	0	0
4000	1100	4.27079	9.71872	-53607.3	1.306	5.03554	cpx	Na0.02Ca0.70Fe''0.27Mg0.89Fe'''0.03Ti0.01Al0.19Si1.89O6	51.3381	0.191118	4.3483	1.10179	0	8.89497	16.2658	17.6249	0.234936	0	0
feldspar_0	thermodynamic	data	and	composition:
Pressure	Temperature	mass	S	H	V	Cp	formula	SiO2	TiO2	Al2O3	Fe2O3	Cr2O3	FeO	MgO	CaO	Na2O	K2O	H2O
4000	1230	2.23479	5.51424	-30461	0.833643	2.75935	K0.00Na0.21Ca0.79Al1.79Si2.21O8	48.3813	0	33.1516	0	0	0	0	16.0613	2.39122	0.0146232	0
4000	1220	11.3038	27.8231	-154184	4.2192	13.9468	K0.00Na0.22Ca0.78Al1.78Si2.22O8	48.6627	0	32.9614	0	0	0	0	15.8387	2.51985	0.0172822	0
4000	1210	18.3115	44.9544	-249950	6.83821	22.5758	K0.00Na0.23Ca0.77Al1.77Si2.23O8	48.9081	0	32.7956	0	0	0	0	15.6446	2.63176	0.0199612	0
4000	1200	23.8879	58.4842	-326311	8.92424	29.4275	K0.00Na0.24Ca0.76Al1.76Si2.24O8	49.1235	0	32.6499	0	0	0	0	15.4742	2.72984	0.0226373	0
4000	1190	28.429	69.4043	-388638	10.6242	34.9931	K0.00Na0.25Ca0.75Al1.75Si2.25O8	49.3144	0	32.5207	0	0	0	0	15.323	2.8166	0.0252932	0
4000	1180	31.7162	77.2218	-433889	11.8587	39.009	K0.00Na0.26Ca0.74Al1.74Si2.26O8	49.5679	0	32.3494	0	0	0	0	15.1226	2.93229	0.0279108	0
4000	1170	34.5965	83.9928	-473649	12.9403	42.5166	K0.00Na0.27Ca0.73Al1.73Si2.27O8	49.7704	0	32.2123	0	0	0	0	14.9623	3.02451	0.0304466	0
4000	1160	37.0502	89.6823	-507630	13.862	45.4945	K0.00Na0.27Ca0.72Al1.72Si2.28O8	49.9509	0	32.0902	0	0	0	0	14.8194	3.10655	0.0328987	0
4000	1150	39.1678	94.5174	-537062	14.6577	48.0532	K0.00Na0.28Ca0.72Al1.72Si2.28O8	50.1118	0	31.9813	0	0	0	0	14.692	3.17961	0.035263	0
4000	1140	41.0152	98.6636	-562838	15.3519	50.2753	K0.00Na0.29Ca0.71Al1.71Si2.29O8	50.2556	0	31.8839	0	0	0	0	14.5781	3.24479	0.0375365	0
4000	1130	42.6416	102.245	-585625	15.9628	52.2218	K0.00Na0.29Ca0.71Al1.71Si2.29O8	50.3845	0	31.7967	0	0	0	0	14.476	3.3031	0.0397181	0
4000	1120	44.0807	105.346	-605879	16.5032	53.9347	K0.00Na0.30Ca0.70Al1.70Si2.30O8	50.5005	0	31.718	0	0	0	0	14.3841	3.35556	0.0418067	0
4000	1110	45.3188	107.941	-623402	16.9681	55.3977	K0.00Na0.30Ca0.70Al1.70Si2.30O8	50.6086	0	31.6448	0	0	0	0	14.2984	3.4044	0.0437819	0
4000	1100	46.442	110.237	-639374	17.3894	56.7165	K0.00Na0.30Ca0.69Al1.69Si2.31O8	50.7066	0	31.5783	0	0	0	0	14.2207	3.44862	0.0456792	0
4000	1090	47.4679	112.278	-654035	17.7739	57.9132	K0.00Na0.31Ca0.69Al1.69Si2.31O8	50.7956	0	31.518	0	0	0	0	14.1502	3.48872	0.0475026	0
4000	1080	48.3606	113.987	-666880	18.1087	58.9444	K0.00Na0.31Ca0.69Al1.69Si2.31O8	50.887	0	31.456	0	0	0	0	14.0778	3.52995	0.0492377	0
4000	1070	49.1672	115.473	-678561	18.4108	59.8679	K0.00Na0.31Ca0.68Al1.68Si2.32O8	50.9716	0	31.3987	0	0	0	0	14.0107	3.56814	0.0508909	0
4000	1060	49.8989	116.765	-689228	18.6846	60.6973	K0.00Na0.32Ca0.68Al1.68Si2.32O8	51.0502	0	31.3454	0	0	0	0	13.9484	3.60357	0.0524663	0
4000	1050	50.5652	117.888	-699009	18.9336	61.4444	K0.00Na0.32Ca0.68Al1.68Si2.32O8	51.1234	0	31.2957	0	0	0	0	13.8904	3.63653	0.0539683	0
4000	1040	51.174	118.86	-708012	19.1608	62.1192	K0.00Na0.32Ca0.67Al1.67Si2.33O8	51.1916	0	31.2495	0	0	0	0	13.8363	3.66722	0.0554012	0
4000	1030	51.7322	119.699	-716329	19.3688	62.9864	K0.00Na0.33Ca0.67Al1.67Si2.33O8	51.2552	0	31.2063	0	0	0	0	13.7858	3.69587	0.0567693	0
4000	1020	52.2456	120.419	-724044	19.5597	63.5472	K0.00Na0.33Ca0.67Al1.67Si2.33O8	51.3149	0	31.1659	0	0	0	0	13.7385	3.72268	0.0580767	0
4000	1010	52.7194	121.034	-731221	19.7355	64.0577	K0.00Na0.33Ca0.67Al1.67Si2.33O8	51.3708	0	31.1279	0	0	0	0	13.6942	3.7478	0.0593274	0
4000	1000	53.1579	121.555	-737920	19.8979	64.5231	K0.00Na0.33Ca0.66Al1.66Si2.34O8	51.4233	0	31.0923	0	0	0	0	13.6525	3.77139	0.0605248	0
4000	990	53.5647	121.991	-744191	20.0482	64.9483	K0.00Na0.33Ca0.66Al1.66Si2.34O8	51.4727	0	31.0588	0	0	0	0	13.6133	3.79356	0.0616722	0
4000	980	53.9431	122.35	-750077	20.1877	65.3372	K0.00Na0.34Ca0.66Al1.66Si2.34O8	51.5192	0	31.0272	0	0	0	0	13.5764	3.81443	0.0627726	0
4000	970	54.2959	122.64	-755617	20.3175	65.6934	K0.00Na0.34Ca0.66Al1.66Si2.34O8	51.563	0	30.9974	0	0	0	0	13.5416	3.83409	0.0638287	0
4000	960	54.6256	122.866	-760843	20.4384	66.02	K0.00Na0.34Ca0.66Al1.66Si2.34O8	51.6044	0	30.9693	0	0	0	0	13.5088	3.85264	0.064843	0
4000	950	54.9343	123.035	-765784	20.5513	66.3197	K0.00Na0.34Ca0.66Al1.66Si2.34O8	51.6435	0	30.9428	0	0	0	0	13.4778	3.87014	0.0658178	0
4000	940	55.2239	123.151	-770468	20.6569	66.5951	K0.00Na0.34Ca0.65Al1.65Si2.35O8	51.6804	0	30.9177	0	0	0	0	13.4485	3.88667	0.0667553	0
4000	930	55.4961	123.217	-774915	20.7559	66.8483	K0.00Na0.34Ca0.65Al1.65Si2.35O8	51.7153	0	30.894	0	0	0	0	13.4208	3.90228	0.0676573	0
4000	920	55.7524	123.238	-779146	20.8488	67.0812	K0.00Na0.34Ca0.65Al1.65Si2.35O8	51.7483	0	30.8715	0	0	0	0	13.3946	3.91704	0.0685257	0
4000	910	55.994	123.217	-783179	20.9361	67.2956	K0.00Na0.35Ca0.65Al1.65Si2.35O8	51.7796	0	30.8503	0	0	0	0	13.3698	3.93099	0.069362	0
4000	900	56.2222	123.157	-787029	21.0182	67.4933	K0.00Na0.35Ca0.65Al1.65Si2.35O8	51.8091	0	30.8302	0	0	0	0	13.3463	3.94418	0.0701678	0
orthopyroxene_0	thermodynamic	data	and	composition:				0.860215
Pressure	Temperature	mass	S	H	V	Cp	structure	formula	SiO2	TiO2	Al2O3	Fe2O3	Cr2O3	FeO	MgO	CaO	Na2O	K2O	H2O
4000	1230	1.46697	3.61967	-18766.1	0.456898	1.87604	opx	Na0.00Ca0.06Fe''0.26Mg1.60Fe'''0.02Ti0.00Al0.14Si1.92O6	54.8916	0.0156812	3.41255	0.583932	0	8.71453	30.6475	1.70961	0.0246757	0	0
4000	1220	5.97335	14.6679	-75979.1	1.85513	7.60679	opx	Na0.00Ca0.07Fe''0.28Mg1.58Fe'''0.02Ti0.00Al0.13Si1.93O6	54.794	0.0166574	3.21818	0.584282	0	9.44423	30.0763	1.84057	0.025738	0	0
4000	1210	9.45297	23.1004	-119592	2.92767	11.9888	opx	Na0.00Ca0.07Fe''0.30Mg1.55Fe'''0.02Ti0.00Al0.13Si1.93O6	54.6929	0.0175149	3.0474	0.582156	0	10.139	29.5224	1.97193	0.0266405	0	0
4000	1200	12.2372	29.7603	-154030	3.77989	15.4589	opx	Na0.00Ca0.08Fe''0.32Mg1.53Fe'''0.02Ti0.00Al0.12Si1.93O6	54.5907	0.0183017	2.89605	0.57807	0	10.7982	28.9884	2.1028	0.0274052	0	0
4000	1190	14.5279	35.1615	-181993	4.476	18.2832	opx	Na0.00Ca0.08Fe''0.34Mg1.51Fe'''0.02Ti0.00Al0.12Si1.94O6	54.4895	0.0190564	2.76087	0.572373	0	11.4213	28.4767	2.23215	0.0280496	0	0
4000	1180	10.1459	24.4512	-126758	3.11967	12.7378	opx	Na0.00Ca0.08Fe''0.35Mg1.50Fe'''0.02Ti0.00Al0.12Si1.94O6	54.3931	0.0218155	2.74623	0.572168	0	11.8489	28.2128	2.17674	0.0282762	0	0
4000	1170	8.57724	20.5796	-106843	2.632	10.7397	opx	Na0.00Ca0.08Fe''0.37Mg1.48Fe'''0.02Ti0.00Al0.11Si1.94O6	54.3059	0.0239368	2.69722	0.567661	0	12.2951	27.9033	2.1783	0.0285039	0	0
4000	1160	7.62034	18.2031	-94663.7	2.33386	9.51704	opx	Na0.00Ca0.08Fe''0.38Mg1.47Fe'''0.02Ti0.00Al0.11Si1.94O6	54.2255	0.0260143	2.64856	0.561554	0	12.7173	27.6109	2.18152	0.0286542	0	0
4000	1150	7.17683	17.0681	-88925.9	2.19396	8.94081	opx	Na0.00Ca0.08Fe''0.39Mg1.46Fe'''0.01Ti0.00Al0.11Si1.94O6	54.1506	0.0280471	2.60058	0.554189	0	13.119	27.333	2.18584	0.0287382	0	0
4000	1140	7.16206	16.9577	-88529.3	2.18553	8.90077	opx	Na0.00Ca0.08Fe''0.40Mg1.45Fe'''0.01Ti0.00Al0.11Si1.94O6	54.0802	0.030037	2.55356	0.545847	0	13.5032	27.0677	2.19072	0.028765	0	0
4000	1130	7.50758	17.6971	-92589	2.28701	9.30808	opx	Na0.00Ca0.08Fe''0.42Mg1.44Fe'''0.01Ti0.00Al0.11Si1.94O6	54.0133	0.0319875	2.5078	0.536763	0	13.8726	26.8131	2.19558	0.0287421	0	0
4000	1120	8.35281	19.6015	-102777	2.54005	10.3314	opx	Na0.00Ca0.08Fe''0.43Mg1.42Fe'''0.01Ti0.00Al0.10Si1.94O6	53.9445	0.0338772	2.46532	0.527894	0	14.2431	26.5581	2.19856	0.0286745	0	0
4000	1110	12.3673	28.8815	-151541	3.75106	15.248	opx	Na0.00Ca0.08Fe''0.45Mg1.41Fe'''0.01Ti0.00Al0.10Si1.94O6	53.8028	0.035282	2.45121	0.530138	0	14.8156	26.1558	2.18069	0.0285441	0	0
4000	1100	16.7365	38.8924	-204187	5.06266	20.5676	opx	Na0.00Ca0.08Fe''0.47Mg1.39Fe'''0.01Ti0.00Al0.10Si1.94O6	53.6539	0.0365309	2.44092	0.532987	0	15.4074	25.7401	2.15974	0.0283668	0	0
4000	1090	21.386	49.4484	-259735	6.45125	26.1938	opx	Na0.00Ca0.08Fe''0.49Mg1.37Fe'''0.01Ti0.00Al0.10Si1.94O6	53.4993	0.0376224	2.43411	0.536265	0	16.015	25.3141	2.13552	0.0281435	0	0
4000	1080	21.7511	50.069	-263764	6.55167	26.5887	opx	Na0.00Ca0.08Fe''0.50Mg1.36Fe'''0.01Ti0.00Al0.10Si1.94O6	53.4459	0.0395106	2.41115	0.525079	0	16.3079	25.1374	2.1052	0.0278774	0	0
4000	1070	22.0738	50.5866	-267329	6.63969	26.933	opx	Na0.00Ca0.08Fe''0.50Mg1.35Fe'''0.01Ti0.00Al0.10Si1.94O6	53.3996	0.0413454	2.38858	0.512955	0	16.5762	24.9804	2.07325	0.0275863	0	0
4000	1060	22.3587	51.0123	-270482	6.71665	27.2324	opx	Na0.00Ca0.08Fe''0.51Mg1.35Fe'''0.01Ti0.00Al0.10Si1.94O6	53.3597	0.0431102	2.36634	0.500051	0	16.8222	24.8414	2.03993	0.027274	0	0
4000	1050	22.6097	51.3562	-273272	6.78379	27.4917	opx	Na0.00Ca0.08Fe''0.52Mg1.34Fe'''0.01Ti0.00Al0.10Si1.94O6	53.3256	0.0447891	2.34441	0.486513	0	17.0479	24.7184	2.00544	0.0269439	0	0
4000	1040	22.8306	51.6277	-275741	6.84224	27.7157	opx	Na0.00Ca0.08Fe''0.53Mg1.34Fe'''0.01Ti0.00Al0.10Si1.94O6	53.2967	0.0463672	2.32274	0.472479	0	17.2554	24.6097	1.96999	0.0265989	0	0
4000	1030	23.0249	51.8352	-277927	6.89301	27.9083	opx	Na0.00Ca0.08Fe''0.53Mg1.33Fe'''0.01Ti0.00Al0.10Si1.94O6	53.2723	0.0478309	2.30131	0.458071	0	17.4467	24.5138	1.93375	0.0262415	0	0
4000	1020	23.1956	51.9862	-279864	6.93701	28.0733	opx	Na0.00Ca0.07Fe''0.54Mg1.33Fe'''0.01Ti0.00Al0.10Si1.94O6	53.252	0.0491677	2.28012	0.443399	0	17.6234	24.4292	1.89685	0.0258733	0	0
4000	1010	23.3455	52.0872	-281582	6.97505	28.214	opx	Na0.00Ca0.07Fe''0.54Mg1.33Fe'''0.01Ti0.00Al0.10Si1.94O6	53.2353	0.0503671	2.25915	0.42856	0	17.7872	24.3545	1.85943	0.025496	0	0
4000	1000	23.477	52.1443	-283108	7.00785	28.3331	opx	Na0.00Ca0.07Fe''0.55Mg1.32Fe'''0.01Ti0.00Al0.10Si1.95O6	53.2217	0.05142	2.23838	0.413638	0	17.9395	24.2887	1.82161	0.025111	0	0
4000	990	23.5924	52.1625	-284464	7.03603	28.4334	opx	Na0.00Ca0.07Fe''0.55Mg1.32Fe'''0.01Ti0.00Al0.10Si1.95O6	53.2108	0.0523193	2.21781	0.398707	0	18.0815	24.2306	1.78348	0.0247199	0	0
4000	980	23.6935	52.1464	-285672	7.06015	28.5169	opx	Na0.00Ca0.07Fe''0.56Mg1.32Fe'''0.01Ti0.00Al0.09Si1.95O6	53.2024	0.0530597	2.19742	0.38383	0	18.2145	24.1793	1.74513	0.0243236	0	0
4000	970	23.7819	52.0999	-286749	7.0807	28.5857	opx	Na0.00Ca0.07Fe''0.56Mg1.32Fe'''0.01Ti0.00Al0.09Si1.95O6	53.1961	0.0536378	2.17721	0.369059	0	18.3394	24.134	1.70665	0.0239232	0	0
4000	960	23.8593	52.0266	-287710	7.09811	28.6415	opx	Na0.00Ca0.07Fe''0.57Mg1.32Fe'''0.01Ti0.00Al0.09Si1.95O6	53.1916	0.0540521	2.15717	0.354441	0	18.4571	24.094	1.66809	0.0235195	0	0
4000	950	23.9269	51.9295	-288570	7.11274	28.6859	opx	Na0.00Ca0.06Fe''0.57Mg1.31Fe'''0.01Ti0.00Al0.09Si1.95O6	53.1888	0.0543028	2.13729	0.340015	0	18.5684	24.0585	1.62953	0.0231134	0	0
4000	940	23.9858	51.8113	-289340	7.12494	28.72	opx	Na0.00Ca0.06Fe''0.57Mg1.31Fe'''0.01Ti0.00Al0.09Si1.95O6	53.1874	0.0543921	2.11756	0.325814	0	18.6741	24.0271	1.59101	0.0227053	0	0
4000	930	24.037	51.6742	-290031	7.13497	28.745	opx	Na0.00Ca0.06Fe''0.58Mg1.31Fe'''0.01Ti0.00Al0.09Si1.95O6	53.1872	0.0543238	2.09799	0.311866	0	18.7746	23.9992	1.55259	0.022296	0	0
4000	920	24.0815	51.5203	-290651	7.14311	28.7621	opx	Na0.00Ca0.06Fe''0.58Mg1.31Fe'''0.01Ti0.00Al0.09Si1.95O6	53.188	0.0541031	2.07856	0.298193	0	18.8706	23.9744	1.5143	0.0218858	0	0
4000	910	24.12	51.3513	-291209	7.14956	28.772	opx	Na0.00Ca0.06Fe''0.58Mg1.31Fe'''0.01Ti0.00Al0.09Si1.95O6	53.1897	0.0537365	2.05928	0.284815	0	18.9625	23.9523	1.47618	0.0214753	0	0
4000	900	24.1531	51.1689	-291712	7.15453	28.7755	opx	Na0.00Ca0.06Fe''0.58Mg1.31Fe'''0.01Ti0.00Al0.09Si1.95O6	53.1923	0.0532318	2.04014	0.271749	0	19.0508	23.9325	1.43826	0.0210648	0	0
Title:	Testing
Phase	Masses:
Pressure	Temperature	mass	liquid_0	orthopyroxene_0	clinopyroxene_0	clinopyroxene_1	feldspar_0
4000	1600	100.024	100.024	0	0	0	0
4000	1600	100.024	100.024	0	0	0	0
4000	1590	100.024	100.024	0	0	0	0
4000	1580	100.024	100.024	0	0	0	0
4000	1570	100.023	100.023	0	0	0	0
4000	1560	100.023	100.023	0	0	0	0
4000	1550	100.023	100.023	0	0	0	0
4000	1540	100.023	100.023	0	0	0	0
4000	1530	100.023	100.023	0	0	0	0
4000	1520	100.023	100.023	0	0	0	0
4000	1510	100.023	100.023	0	0	0	0
4000	1500	100.023	100.023	0	0	0	0
4000	1490	100.023	100.023	0	0	0	0
4000	1480	100.023	100.023	0	0	0	0
4000	1470	100.023	100.023	0	0	0	0
4000	1460	100.023	100.023	0	0	0	0
4000	1450	100.023	100.023	0	0	0	0
4000	1440	100.023	100.023	0	0	0	0
4000	1430	100.023	100.023	0	0	0	0
4000	1420	100.023	100.023	0	0	0	0
4000	1410	100.023	100.023	0	0	0	0
4000	1400	100.024	100.024	0	0	0	0
4000	1390	100.024	100.024	0	0	0	0
4000	1380	100.024	100.024	0	0	0	0
4000	1370	100.024	100.024	0	0	0	0
4000	1360	100.024	100.024	0	0	0	0
4000	1350	100.024	100.024	0	0	0	0
4000	1340	100.024	100.024	0	0	0	0
4000	1330	100.024	100.024	0	0	0	0
4000	1320	100.024	100.024	0	0	0	0
4000	1310	100.024	100.024	0	0	0	0
4000	1300	100.025	100.025	0	0	0	0
4000	1290	100.025	100.025	0	0	0	0
4000	1280	100.025	100.025	0	0	0	0
4000	1270	100.025	100.025	0	0	0	0
4000	1260	100.025	100.025	0	0	0	0
4000	1250	100.026	100.026	0	0	0	0
4000	1240	100.026	100.026	0	0	0	0
4000	1230	100.025	96.3234	1.46697	0	0	2.23479
4000	1220	100.022	82.7446	5.97335	0	0	11.3038
4000	1210	100.018	72.2539	9.45297	0	0	18.3115
4000	1200	100.015	63.8899	12.2372	0	0	23.8879
4000	1190	100.012	57.0548	14.5279	0	0	28.429
4000	1180	100.008	50.5615	10.1459	7.58427	0	31.7162
4000	1170	100.005	45.5022	8.57724	11.3287	0	34.5965
4000	1160	100.002	41.2959	7.62034	14.0354	0	37.0502
4000	1150	99.9991	37.7506	7.17683	15.9039	0	39.1678
4000	1140	99.9965	34.7273	7.16206	17.092	0	41.0152
4000	1130	99.9941	32.1231	7.50758	17.7219	0	42.6416
4000	1120	99.9919	29.869	8.35281	17.5576	0.131757	44.0807
4000	1110	99.9905	28.0121	12.3673	12.0707	2.22157	45.3188
4000	1100	99.989	26.364	16.7365	6.17573	4.27079	46.442
4000	1090	99.9876	24.8881	21.386	6.24549	0	47.4679
4000	1080	99.9858	23.4436	21.7511	6.43042	0	48.3606
4000	1070	99.984	22.1508	22.0738	6.59213	0	49.1672
4000	1060	99.9824	20.9897	22.3587	6.73506	0	49.8989
4000	1050	99.9809	19.9434	22.6097	6.86263	0	50.5652
4000	1040	99.9794	18.9973	22.8306	6.97752	0	51.174
4000	1030	99.978	18.1391	23.0249	7.08183	0	51.7322
4000	1020	99.9767	17.3582	23.1956	7.17724	0	52.2456
4000	1010	99.9754	16.6454	23.3455	7.26505	0	52.7194
4000	1000	99.9742	15.993	23.477	7.34631	0	53.1579
4000	990	99.9731	15.3942	23.5924	7.42187	0	53.5647
4000	980	99.972	14.8431	23.6935	7.4924	0	53.9431
4000	970	99.971	14.3347	23.7819	7.55846	0	54.2959
4000	960	99.97	13.8646	23.8593	7.62049	0	54.6256
4000	950	99.9691	13.429	23.9269	7.67888	0	54.9343
4000	940	99.9682	13.0246	23.9858	7.73393	0	55.2239
4000	930	99.9673	12.6483	24.037	7.78591	0	55.4961
4000	920	99.9665	12.2976	24.0815	7.83503	0	55.7524
4000	910	99.9657	11.9702	24.12	7.88149	0	55.994
4000	900	99.9649	11.6641	24.1531	7.92546	0	56.2222
Title:	Testing
Solid	Composition:
Pressure	Temperature	mass	SiO2	TiO2	Al2O3	Fe2O3	Cr2O3	FeO	MgO	CaO	Na2O	K2O	H2O
4000	1600	0	---
4000	1600	0	---
4000	1590	0	---
4000	1580	0	---
4000	1570	0	---
4000	1560	0	---
4000	1550	0	---
4000	1540	0	---
4000	1530	0	---
4000	1520	0	---
4000	1510	0	---
4000	1500	0	---
4000	1490	0	---
4000	1480	0	---
4000	1470	0	---
4000	1460	0	---
4000	1450	0	---
4000	1440	0	---
4000	1430	0	---
4000	1420	0	---
4000	1410	0	---
4000	1400	0	---
4000	1390	0	---
4000	1380	0	---
4000	1370	0	---
4000	1360	0	---
4000	1350	0	---
4000	1340	0	---
4000	1330	0	---
4000	1320	0	---
4000	1310	0	---
4000	1300	0	---
4000	1290	0	---
4000	1280	0	---
4000	1270	0	---
4000	1260	0	---
4000	1250	0	---
4000	1240	0	---
4000	1230	3.70176	50.9612	0.00621433	21.3663	0.231407	0	3.45349	12.1453	10.3738	1.45338	0.00882814	0
4000	1220	17.2772	50.7826	0.00575909	22.6781	0.202008	0	3.26522	10.3985	10.999	1.65755	0.0113071	0
4000	1210	27.7645	50.8776	0.0059633	22.6672	0.198206	0	3.45202	10.0515	10.9895	1.7448	0.013165	0
4000	1200	36.1251	50.9755	0.00619959	22.5709	0.195818	0	3.65784	9.81966	10.9447	1.81441	0.014969	0
4000	1190	42.9568	51.0646	0.00644481	22.456	0.193575	0	3.86265	9.63075	10.8957	1.87352	0.0167391	0
4000	1180	49.4464	51.0684	0.0100161	21.8826	0.241128	0	4.32489	9.43948	11.1149	1.90069	0.0179027	0
4000	1170	54.5025	51.1167	0.0121926	21.6346	0.257308	0	4.58385	9.28064	11.1517	1.94366	0.0193266	0
4000	1160	58.7059	51.1715	0.0141649	21.4639	0.26596	0	4.78326	9.14065	11.1529	1.98687	0.0207629	0
4000	1150	62.2485	51.2288	0.0159846	21.3398	0.269659	0	4.94216	9.01634	11.1366	2.02852	0.0221881	0
4000	1140	65.2692	51.2864	0.0176805	21.2459	0.269919	0	5.07183	8.90528	11.1116	2.06786	0.0235879	0
4000	1130	67.871	51.3431	0.0192716	21.1724	0.267709	0	5.17945	8.80553	11.0829	2.10464	0.0249539	0
4000	1120	70.1229	51.3997	0.0208196	21.1131	0.26373	0	5.26576	8.7168	11.0548	2.13899	0.0262806	0
4000	1110	71.9783	51.4707	0.0231145	21.0615	0.259004	0	5.2837	8.65322	11.0486	2.17268	0.0275659	0
4000	1100	73.625	51.5378	0.0255787	21.017	0.25318	0	5.30058	8.59365	11.0394	2.20399	0.028814	0
4000	1090	75.0994	51.6011	0.0282516	20.9778	0.246348	0	5.31792	8.53738	11.0281	2.23306	0.0300248	0
4000	1080	76.5421	51.6382	0.0310637	20.9267	0.243385	0	5.39429	8.46823	11.0082	2.25877	0.0311092	0
4000	1070	77.8332	51.6737	0.0339841	20.8821	0.239715	0	5.46167	8.40464	10.9892	2.28294	0.0321477	0
4000	1060	78.9927	51.7075	0.0370043	20.843	0.235454	0	5.52088	8.34615	10.9711	2.30571	0.0331425	0
4000	1050	80.0375	51.74	0.0401147	20.8086	0.230705	0	5.57274	8.29231	10.9543	2.32718	0.0340955	0
4000	1040	80.9821	51.771	0.0433046	20.7784	0.225558	0	5.61803	8.24271	10.9386	2.34745	0.035009	0
4000	1030	81.8389	51.8008	0.0465626	20.7516	0.220092	0	5.65749	8.19695	10.924	2.36661	0.0358851	0
4000	1020	82.6184	51.8294	0.0498765	20.728	0.214376	0	5.69178	8.15466	10.9105	2.38476	0.0367261	0
4000	1010	83.33	51.8568	0.0532334	20.707	0.208468	0	5.72152	8.1155	10.8979	2.40198	0.037534	0
4000	1000	83.9812	51.8833	0.0566205	20.6882	0.202419	0	5.74727	8.0792	10.8864	2.41833	0.0383106	0
4000	990	84.5789	51.9086	0.0600245	20.6715	0.196271	0	5.7695	8.04547	10.8756	2.43387	0.0390576	0
4000	980	85.1289	51.9331	0.0634319	20.6566	0.190062	0	5.78867	8.01409	10.8657	2.44865	0.0397767	0
4000	970	85.6363	51.9565	0.0668296	20.6432	0.18382	0	5.80515	7.98484	10.8564	2.46271	0.0404692	0
4000	960	86.1054	51.9791	0.0702046	20.6312	0.177574	0	5.81929	7.95753	10.8479	2.4761	0.0411366	0
4000	950	86.54	52.0009	0.0735442	20.6203	0.171344	0	5.83139	7.93199	10.8399	2.48887	0.0417801	0
4000	940	86.9436	52.0218	0.0768366	20.6105	0.165149	0	5.8417	7.90808	10.8325	2.50103	0.0424009	0
4000	930	87.319	52.042	0.0800703	20.6017	0.159005	0	5.85046	7.88566	10.8255	2.51263	0.043	0
4000	920	87.6689	52.0614	0.0832352	20.5937	0.152926	0	5.85786	7.8646	10.819	2.52369	0.0435784	0
4000	910	87.9955	52.0801	0.0863218	20.5864	0.146923	0	5.86408	7.8448	10.813	2.53424	0.044137	0
4000	900	88.3008	52.0981	0.0893218	20.5798	0.141007	0	5.86928	7.82616	10.8073	2.5443	0.0446767	0
Title:	Testing
Bulk	Composition:
Pressure	Temperature	mass	SiO2	TiO2	Al2O3	Fe2O3	Cr2O3	FeO	MgO	CaO	Na2O	K2O	H2O
4000	1600	100.024	54.1672	0.129969	19.9953	0.735821	0	4.78652	6.99835	9.99764	2.49941	0.139967	0.54987
4000	1600	100.024	54.1672	0.129969	19.9953	0.735821	0	4.78652	6.99835	9.99764	2.49941	0.139967	0.54987
4000	1590	100.024	54.1672	0.129969	19.9953	0.735144	0	4.78713	6.99835	9.99764	2.49941	0.139967	0.54987
4000	1580	100.024	54.1673	0.129969	19.9953	0.734523	0	4.78769	6.99835	9.99765	2.49941	0.139967	0.549871
4000	1570	100.023	54.1673	0.12997	19.9953	0.73396	0	4.7882	6.99836	9.99765	2.49941	0.139967	0.549871
4000	1560	100.023	54.1673	0.12997	19.9953	0.733454	0	4.78866	6.99836	9.99766	2.49941	0.139967	0.549871
4000	1550	100.023	54.1673	0.12997	19.9953	0.733009	0	4.78906	6.99837	9.99766	2.49942	0.139967	0.549872
4000	1540	100.023	54.1674	0.12997	19.9953	0.732624	0	4.78941	6.99837	9.99767	2.49942	0.139967	0.549872
4000	1530	100.023	54.1674	0.12997	19.9953	0.732301	0	4.7897	6.99837	9.99767	2.49942	0.139967	0.549872
4000	1520	100.023	54.1674	0.12997	19.9953	0.732041	0	4.78994	6.99837	9.99767	2.49942	0.139967	0.549872
4000	1510	100.023	54.1674	0.12997	19.9954	0.731847	0	4.79012	6.99837	9.99768	2.49942	0.139967	0.549872
4000	1500	100.023	54.1674	0.12997	19.9954	0.731718	0	4.79023	6.99837	9.99768	2.49942	0.139967	0.549872
4000	1490	100.023	54.1674	0.12997	19.9954	0.731657	0	4.79029	6.99837	9.99768	2.49942	0.139967	0.549872
4000	1480	100.023	54.1674	0.12997	19.9954	0.731666	0	4.79028	6.99837	9.99768	2.49942	0.139967	0.549872
4000	1470	100.023	54.1674	0.12997	19.9954	0.731745	0	4.79021	6.99837	9.99768	2.49942	0.139967	0.549872
4000	1460	100.023	54.1674	0.12997	19.9954	0.731897	0	4.79007	6.99837	9.99768	2.49942	0.139967	0.549872
4000	1450	100.023	54.1674	0.12997	19.9953	0.732124	0	4.78986	6.99837	9.99767	2.49942	0.139967	0.549872
4000	1440	100.023	54.1674	0.12997	19.9953	0.732426	0	4.78959	6.99837	9.99767	2.49942	0.139967	0.549872
4000	1430	100.023	54.1674	0.12997	19.9953	0.732806	0	4.78925	6.99837	9.99767	2.49942	0.139967	0.549872
4000	1420	100.023	54.1673	0.12997	19.9953	0.733266	0	4.78883	6.99836	9.99766	2.49942	0.139967	0.549871
4000	1410	100.023	54.1673	0.12997	19.9953	0.733807	0	4.78834	6.99836	9.99766	2.49941	0.139967	0.549871
4000	1400	100.024	54.1673	0.129969	19.9953	0.734433	0	4.78777	6.99836	9.99765	2.49941	0.139967	0.549871
4000	1390	100.024	54.1672	0.129969	19.9953	0.735144	0	4.78713	6.99835	9.99764	2.49941	0.139967	0.54987
4000	1380	100.024	54.1672	0.129969	19.9953	0.735944	0	4.78641	6.99834	9.99763	2.49941	0.139967	0.54987
4000	1370	100.024	54.1671	0.129969	19.9953	0.736834	0	4.7856	6.99834	9.99763	2.49941	0.139967	0.549869
4000	1360	100.024	54.1671	0.129969	19.9952	0.737818	0	4.78471	6.99833	9.99762	2.4994	0.139967	0.549869
4000	1350	100.024	54.167	0.129969	19.9952	0.738897	0	4.78373	6.99832	9.99761	2.4994	0.139966	0.549868
4000	1340	100.024	54.167	0.129969	19.9952	0.740074	0	4.78267	6.99832	9.99759	2.4994	0.139966	0.549868
4000	1330	100.024	54.1669	0.129969	19.9952	0.741352	0	4.78151	6.99831	9.99758	2.4994	0.139966	0.549867
4000	1320	100.024	54.1668	0.129968	19.9951	0.742733	0	4.78026	6.9983	9.99757	2.49939	0.139966	0.549866
4000	1310	100.024	54.1667	0.129968	19.9951	0.744221	0	4.77891	6.99829	9.99755	2.49939	0.139966	0.549865
4000	1300	100.025	54.1666	0.129968	19.9951	0.74582	0	4.77747	6.99828	9.99754	2.49938	0.139966	0.549864
4000	1290	100.025	54.1666	0.129968	19.995	0.747531	0	4.77592	6.99826	9.99752	2.49938	0.139965	0.549864
4000	1280	100.025	54.1665	0.129968	19.995	0.749358	0	4.77426	6.99825	9.9975	2.49938	0.139965	0.549863
4000	1270	100.025	54.1664	0.129967	19.995	0.751306	0	4.7725	6.99824	9.99748	2.49937	0.139965	0.549861
4000	1260	100.025	54.1662	0.129967	19.9949	0.753377	0	4.77062	6.99822	9.99746	2.49937	0.139964	0.54986
4000	1250	100.026	54.1661	0.129967	19.9949	0.755575	0	4.76863	6.99821	9.99744	2.49936	0.139964	0.549859
4000	1240	100.026	54.166	0.129966	19.9948	0.757905	0	4.76653	6.99819	9.99741	2.49935	0.139964	0.549858
4000	1230	100.025	54.1664	0.129967	19.995	0.751176	0	4.77262	6.99824	9.99748	2.49937	0.139965	0.549862
4000	1220	100.022	54.1682	0.129972	19.9956	0.717518	0	4.80309	6.99847	9.99782	2.49945	0.139969	0.54988
4000	1210	100.018	54.17	0.129976	19.9963	0.683723	0	4.83368	6.99871	9.99816	2.49954	0.139974	0.549899
4000	1200	100.015	54.1719	0.12998	19.997	0.649981	0	4.86423	6.99895	9.9985	2.49962	0.139979	0.549917
4000	1190	100.012	54.1737	0.129985	19.9977	0.616465	0	4.89457	6.99918	9.99883	2.49971	0.139984	0.549936
4000	1180	100.008	54.1757	0.12999	19.9984	0.579265	0	4.92824	6.99944	9.99921	2.4998	0.139989	0.549956
4000	1170	100.005	54.1774	0.129994	19.9991	0.547286	0	4.95719	6.99967	9.99953	2.49988	0.139993	0.549974
4000	1160	100.002	54.179	0.129998	19.9996	0.517943	0	4.98376	6.99987	9.99982	2.49996	0.139997	0.54999
4000	1150	99.9991	54.1805	0.130001	20.0002	0.49076	0	5.00836	7.00006	10.0001	2.50002	0.140001	0.550005
4000	1140	99.9965	54.1819	0.130005	20.0007	0.465385	0	5.03134	7.00024	10.0003	2.50009	0.140005	0.550019
4000	1130	99.9941	54.1832	0.130008	20.0012	0.441563	0	5.0529	7.00041	10.0006	2.50015	0.140008	0.550032
4000	1120	99.9919	54.1844	0.13001	20.0016	0.419538	0	5.07284	7.00056	10.0008	2.5002	0.140011	0.550044
4000	1110	99.9905	54.1852	0.130012	20.0019	0.40478	0	5.0862	7.00067	10.001	2.50024	0.140013	0.550053
4000	1100	99.989	54.186	0.130014	20.0022	0.390343	0	5.09927	7.00077	10.0011	2.50027	0.140015	0.55006
4000	1090	99.9876	54.1867	0.130016	20.0025	0.375938	0	5.11231	7.00087	10.0012	2.50031	0.140017	0.550068
4000	1080	99.9858	54.1877	0.130019	20.0028	0.357841	0	5.12869	7.001	10.0014	2.50036	0.14002	0.550078
4000	1070	99.984	54.1887	0.130021	20.0032	0.340662	0	5.14424	7.00112	10.0016	2.5004	0.140022	0.550088
4000	1060	99.9824	54.1895	0.130023	20.0035	0.324365	0	5.159	7.00123	10.0018	2.50044	0.140025	0.550097
4000	1050	99.9809	54.1904	0.130025	20.0038	0.308912	0	5.17299	7.00134	10.0019	2.50048	0.140027	0.550105
4000	1040	99.9794	54.1912	0.130027	20.0041	0.29426	0	5.18625	7.00144	10.0021	2.50052	0.140029	0.550113
4000	1030	99.978	54.1919	0.130029	20.0044	0.280362	0	5.19883	7.00154	10.0022	2.50055	0.140031	0.550121
4000	1020	99.9767	54.1926	0.13003	20.0047	0.267175	0	5.21077	7.00163	10.0023	2.50058	0.140033	0.550128
4000	1010	99.9754	54.1933	0.130032	20.0049	0.254653	0	5.22211	7.00172	10.0025	2.50061	0.140034	0.550135
4000	1000	99.9742	54.194	0.130034	20.0052	0.242753	0	5.23288	7.00181	10.0026	2.50064	0.140036	0.550142
4000	990	99.9731	54.1946	0.130035	20.0054	0.231433	0	5.24313	7.00188	10.0027	2.50067	0.140038	0.550148
4000	980	99.972	54.1952	0.130036	20.0056	0.220654	0	5.25288	7.00196	10.0028	2.5007	0.140039	0.550154
4000	970	99.971	54.1957	0.130038	20.0058	0.210379	0	5.26219	7.00203	10.0029	2.50073	0.140041	0.55016
4000	960	99.97	54.1963	0.130039	20.006	0.200574	0	5.27106	7.0021	10.003	2.50075	0.140042	0.550165
4000	950	99.9691	54.1968	0.13004	20.0062	0.191208	0	5.27954	7.00217	10.0031	2.50077	0.140043	0.55017
4000	940	99.9682	54.1973	0.130041	20.0064	0.18225	0	5.28765	7.00223	10.0032	2.5008	0.140045	0.550175
4000	930	99.9673	54.1977	0.130043	20.0065	0.173676	0	5.29541	7.00229	10.0033	2.50082	0.140046	0.55018
4000	920	99.9665	54.1982	0.130044	20.0067	0.165461	0	5.30285	7.00235	10.0034	2.50084	0.140047	0.550184
4000	910	99.9657	54.1986	0.130045	20.0069	0.157583	0	5.30998	7.0024	10.0034	2.50086	0.140048	0.550189
4000	900	99.9649	54.199	0.130046	20.007	0.150023	0	5.31683	7.00246	10.0035	2.50088	0.140049	0.550193
Title:	Testing
Partition	Coefficients:
Pressure	Temperature	mass
4000	1600	100.024	---
4000	1600	100.024	---
4000	1590	100.024	---
4000	1580	100.024	---
4000	1570	100.023	---
4000	1560	100.023	---
4000	1550	100.023	---
4000	1540	100.023	---
4000	1530	100.023	---
4000	1520	100.023	---
4000	1510	100.023	---
4000	1500	100.023	---
4000	1490	100.023	---
4000	1480	100.023	---
4000	1470	100.023	---
4000	1460	100.023	---
4000	1450	100.023	---
4000	1440	100.023	---
4000	1430	100.023	---
4000	1420	100.023	---
4000	1410	100.023	---
4000	1400	100.024	---
4000	1390	100.024	---
4000	1380	100.024	---
4000	1370	100.024	---
4000	1360	100.024	---
4000	1350	100.024	---
4000	1340	100.024	---
4000	1330	100.024	---
4000	1320	100.024	---
4000	1310	100.024	---
4000	1300	100.025	---
4000	1290	100.025	---
4000	1280	100.025	---
4000	1270	100.025	---
4000	1260	100.025	---
4000	1250	100.026	---
4000	1240	100.026	---
4000	1230	100.025
4000	1220	100.022
4000	1210	100.018
4000	1200	100.015
4000	1190	100.012
4000	1180	100.008
4000	1170	100.005
4000	1160	100.002
4000	1150	99.9991
4000	1140	99.9965
4000	1130	99.9941
4000	1120	99.9919
4000	1110	99.9905
4000	1100	99.989
4000	1090	99.9876
4000	1080	99.9858
4000	1070	99.984
4000	1060	99.9824
4000	1050	99.9809
4000	1040	99.9794
4000	1030	99.978
4000	1020	99.9767
4000	1010	99.9754
4000	1000	99.9742
4000	990	99.9731
4000	980	99.972
4000	970	99.971
4000	960	99.97
4000	950	99.9691
4000	940	99.9682
4000	930	99.9673
4000	920	99.9665
4000	910	99.9657
4000	900	99.9649
Bulk	Trace:
Pressure	Temperature	mass
4000	1600	100.024
4000	1600	100.024
4000	1590	100.024
4000	1580	100.024
4000	1570	100.023
4000	1560	100.023
4000	1550	100.023
4000	1540	100.023
4000	1530	100.023
4000	1520	100.023
4000	1510	100.023
4000	1500	100.023
4000	1490	100.023
4000	1480	100.023
4000	1470	100.023
4000	1460	100.023
4000	1450	100.023
4000	1440	100.023
4000	1430	100.023
4000	1420	100.023
4000	1410	100.023
4000	1400	100.024
4000	1390	100.024
4000	1380	100.024
4000	1370	100.024
4000	1360	100.024
4000	1350	100.024
4000	1340	100.024
4000	1330	100.024
4000	1320	100.024
4000	1310	100.024
4000	1300	100.025
4000	1290	100.025
4000	1280	100.025
4000	1270	100.025
4000	1260	100.025
4000	1250	100.026
4000	1240	100.026
4000	1230	100.025
4000	1220	100.022
4000	1210	100.018
4000	1200	100.015
4000	1190	100.012
4000	1180	100.008
4000	1170	100.005
4000	1160	100.002
4000	1150	99.9991
4000	1140	99.9965
4000	1130	99.9941
4000	1120	99.9919
4000	1110	99.9905
4000	1100	99.989
4000	1090	99.9876
4000	1080	99.9858
4000	1070	99.984
4000	1060	99.9824
4000	1050	99.9809
4000	1040	99.9794
4000	1030	99.978
4000	1020	99.9767
4000	1010	99.9754
4000	1000	99.9742
4000	990	99.9731
4000	980	99.972
4000	970	99.971
4000	960	99.97
4000	950	99.9691
4000	940	99.9682
4000	930	99.9673
4000	920	99.9665
4000	910	99.9657
4000	900	99.9649
Solid	Trace:
Pressure	Temperature	mass
4000	1600	0	---
4000	1600	0	---
4000	1590	0	---
4000	1580	0	---
4000	1570	0	---
4000	1560	0	---
4000	1550	0	---
4000	1540	0	---
4000	1530	0	---
4000	1520	0	---
4000	1510	0	---
4000	1500	0	---
4000	1490	0	---
4000	1480	0	---
4000	1470	0	---
4000	1460	0	---
4000	1450	0	---
4000	1440	0	---
4000	1430	0	---
4000	1420	0	---
4000	1410	0	---
4000	1400	0	---
4000	1390	0	---
4000	1380	0	---
4000	1370	0	---
4000	1360	0	---
4000	1350	0	---
4000	1340	0	---
4000	1330	0	---
4000	1320	0	---
4000	1310	0	---
4000	1300	0	---
4000	1290	0	---
4000	1280	0	---
4000	1270	0	---
4000	1260	0	---
4000	1250	0	---
4000	1240	0	---
4000	1230	3.70176
4000	1220	17.2772
4000	1210	27.7645
4000	1200	36.1251
4000	1190	42.9568
4000	1180	49.4464
4000	1170	54.5025
4000	1160	58.7059
4000	1150	62.2485
4000	1140	65.2692
4000	1130	67.871
4000	1120	70.1229
4000	1110	71.9783
4000	1100	73.625
4000	1090	75.0994
4000	1080	76.5421
4000	1070	77.8332
4000	1060	78.9927
4000	1050	80.0375
4000	1040	80.9821
4000	1030	81.8389
4000	1020	82.6184
4000	1010	83.33
4000	1000	83.9812
4000	990	84.5789
4000	980	85.1289
4000	970	85.6363
4000	960	86.1054
4000	950	86.54
4000	940	86.9436
4000	930	87.319
4000	920	87.6689
4000	910	87.9955
4000	900	88.3008
Liquid	Trace:
Pressure	Temperature	mass
4000	1600	100.024
4000	1600	100.024
4000	1590	100.024
4000	1580	100.024
4000	1570	100.023
4000	1560	100.023
4000	1550	100.023
4000	1540	100.023
4000	1530	100.023
4000	1520	100.023
4000	1510	100.023
4000	1500	100.023
4000	1490	100.023
4000	1480	100.023
4000	1470	100.023
4000	1460	100.023
4000	1450	100.023
4000	1440	100.023
4000	1430	100.023
4000	1420	100.023
4000	1410	100.023
4000	1400	100.024
4000	1390	100.024
4000	1380	100.024
4000	1370	100.024
4000	1360	100.024
4000	1350	100.024
4000	1340	100.024
4000	1330	100.024
4000	1320	100.024
4000	1310	100.024
4000	1300	100.025
4000	1290	100.025
4000	1280	100.025
4000	1270	100.025
4000	1260	100.025
4000	1250	100.026
4000	1240	100.026
4000	1230	96.3234
4000	1220	82.7446
4000	1210	72.2539
4000	1200	63.8899
4000	1190	57.0548
4000	1180	50.5615
4000	1170	45.5022
4000	1160	41.2959
4000	1150	37.7506
4000	1140	34.7273
4000	1130	32.1231
4000	1120	29.869
4000	1110	28.0121
4000	1100	26.364
4000	1090	24.8881
4000	1080	23.4436
4000	1070	22.1508
4000	1060	20.9897
4000	1050	19.9434
4000	1040	18.9973
4000	1030	18.1391
4000	1020	17.3582
4000	1010	16.6454
4000	1000	15.993
4000	990	15.3942
4000	980	14.8431
4000	970	14.3347
4000	960	13.8646
4000	950	13.429
4000	940	13.0246
4000	930	12.6483
4000	920	12.2976
4000	910	11.9702
4000	900	11.6641
feldspar_0	trace:
Pressure	Temperature	mass
4000	1230	2.23479
4000	1220	11.3038
4000	1210	18.3115
4000	1200	23.8879
4000	1190	28.429
4000	1180	31.7162
4000	1170	34.5965
4000	1160	37.0502
4000	1150	39.1678
4000	1140	41.0152
4000	1130	42.6416
4000	1120	44.0807
4000	1110	45.3188
4000	1100	46.442
4000	1090	47.4679
4000	1080	48.3606
4000	1070	49.1672
4000	1060	49.8989
4000	1050	50.5652
4000	1040	51.174
4000	1030	51.7322
4000	1020	52.2456
4000	1010	52.7194
4000	1000	53.1579
4000	990	53.5647
4000	980	53.9431
4000	970	54.2959
4000	960	54.6256
4000	950	54.9343
4000	940	55.2239
4000	930	55.4961
4000	920	55.7524
4000	910	55.994
4000	900	56.2222
orthopyroxene_0	trace:
Pressure	Temperature	mass
4000	1230	1.46697
4000	1220	5.97335
4000	1210	9.45297
4000	1200	12.2372
4000	1190	14.5279
4000	1180	10.1459
4000	1170	8.57724
4000	1160	7.62034
4000	1150	7.17683
4000	1140	7.16206
4000	1130	7.50758
4000	1120	8.35281
4000	1110	12.3673
4000	1100	16.7365
4000	1090	21.386
4000	1080	21.7511
4000	1070	22.0738
4000	1060	22.3587
4000	1050	22.6097
4000	1040	22.8306
4000	1030	23.0249
4000	1020	23.1956
4000	1010	23.3455
4000	1000	23.477
4000	990	23.5924
4000	980	23.6935
4000	970	23.7819
4000	960	23.8593
4000	950	23.9269
4000	940	23.9858
4000	930	24.037
4000	920	24.0815
4000	910	24.12
4000	900	24.1531
clinopyroxene_1	trace:
Pressure	Temperature	mass
4000	1120	0.131757
4000	1110	2.22157
4000	1100	4.27079
clinopyroxene_0	trace:
Pressure	Temperature	mass
4000	1180	7.58427
4000	1170	11.3287
4000	1160	14.0354
4000	1150	15.9039
4000	1140	17.092
4000	1130	17.7219
4000	1120	17.5576
4000	1110	12.0707
4000	1100	6.17573
4000	1090	6.24549
4000	1080	6.43042
4000	1070	6.59213
4000	1060	6.73506
4000	1050	6.86263
4000	1040	6.97752
4000	1030	7.08183
4000	1020	7.17724
4000	1010	7.26505
4000	1000	7.34631
4000	990	7.42187
4000	980	7.4924
4000	970	7.55846
4000	960	7.62049
4000	950	7.67888
4000	940	7.73393
4000	930	7.78591
4000	920	7.83503
4000	910	7.88149
4000	900	7.92546

## Sheet: 5 kbar
Title:	Composition 1 a, isobaric run, 5 kbar, FMQ
System	Thermodynamic	Data:
Pressure	Temperature	mass	F	phi	S	H	V	Cp	dVdP*10^6	dVdT*10^6	fO2(absolute)	fO2-(QFM)	rhol	rhos	viscosity	aH2O	chisqr
5000	1600	100.021	1	1	307.431	-1.20886e+06	39.1654	151.785	-241.402	2845.12	-4.759	0	2.55382	0	1.4	0.0228042	0
5000	1600	100.021	1	1	307.431	-1.20886e+06	39.1654	151.785	-241.402	2845.12	-4.759	0	2.55382	0	1.4	0.0228042	0
5000	1590	100.021	1	1	306.618	-1.21037e+06	39.1369	151.78	-241.541	2845.25	-4.829	0	2.55568	0	1.432	0.0227716	0
5000	1580	100.021	1	1	305.801	-1.21189e+06	39.1084	151.775	-241.681	2845.34	-4.899	0	2.55754	0	1.463	0.0227392	0
5000	1570	100.021	1	1	304.979	-1.21341e+06	39.0799	151.769	-241.822	2845.41	-4.971	0	2.5594	0	1.495	0.022707	0
5000	1560	100.021	1	1	304.154	-1.21492e+06	39.0514	151.764	-241.964	2845.43	-5.043	0	2.56127	0	1.527	0.0226749	0
5000	1550	100.021	1	1	303.323	-1.21644e+06	39.0228	151.759	-242.107	2845.43	-5.116	0	2.56314	0	1.56	0.0226431	0
5000	1540	100.021	1	1	302.489	-1.21796e+06	38.9944	151.754	-242.251	2845.39	-5.19	0	2.56501	0	1.593	0.0226116	0
5000	1530	100.021	1	1	301.649	-1.21947e+06	38.9659	151.75	-242.396	2845.31	-5.265	0	2.56688	0	1.626	0.0225803	0
5000	1520	100.021	1	1	300.805	-1.22099e+06	38.9374	151.745	-242.542	2845.21	-5.341	0	2.56876	0	1.66	0.0225492	0
5000	1510	100.021	1	1	299.956	-1.22251e+06	38.9089	151.74	-242.689	2845.06	-5.417	0	2.57064	0	1.694	0.0225185	0
5000	1500	100.021	1	1	299.103	-1.22403e+06	38.8804	151.735	-242.837	2844.89	-5.494	0	2.57252	0	1.728	0.0224881	0
5000	1490	100.021	1	1	298.245	-1.22554e+06	38.852	151.731	-242.986	2844.68	-5.573	0	2.57441	0	1.763	0.0224581	0
5000	1480	100.021	1	1	297.382	-1.22706e+06	38.8235	151.726	-243.136	2844.44	-5.652	0	2.57629	0	1.798	0.0224284	0
5000	1470	100.021	1	1	296.514	-1.22858e+06	38.7951	151.722	-243.286	2844.16	-5.732	0	2.57818	0	1.834	0.0223991	0
5000	1460	100.021	1	1	295.641	-1.23009e+06	38.7666	151.717	-243.438	2843.85	-5.813	0	2.58007	0	1.87	0.0223703	0
5000	1450	100.021	1	1	294.763	-1.23161e+06	38.7382	151.713	-243.591	2843.51	-5.894	0	2.58197	0	1.906	0.0223419	0
5000	1440	100.021	1	1	293.88	-1.23313e+06	38.7098	151.709	-243.745	2843.13	-5.977	0	2.58386	0	1.943	0.022314	0
5000	1430	100.021	1	1	292.992	-1.23465e+06	38.6814	151.704	-243.901	2842.72	-6.061	0	2.58576	0	1.981	0.0222866	0
5000	1420	100.021	1	1	292.099	-1.23616e+06	38.653	151.7	-244.057	2842.27	-6.146	0	2.58766	0	2.018	0.0222597	0
5000	1410	100.021	1	1	291.2	-1.23768e+06	38.6246	151.696	-244.214	2841.8	-6.232	0	2.58956	0	2.057	0.0222334	0
5000	1400	100.021	1	1	290.297	-1.2392e+06	38.5963	151.692	-244.372	2841.29	-6.318	0	2.59147	0	2.095	0.0222077	0
5000	1390	100.021	1	1	289.387	-1.24072e+06	38.5679	151.688	-244.532	2840.74	-6.406	0	2.59337	0	2.134	0.0221826	0
5000	1380	100.021	1	1	288.473	-1.24223e+06	38.5396	151.684	-244.692	2840.17	-6.495	0	2.59528	0	2.174	0.0221581	0
5000	1370	100.021	1	1	287.553	-1.24375e+06	38.5112	151.681	-244.854	2839.56	-6.585	0	2.5972	0	2.214	0.0221344	0
5000	1360	100.021	1	1	286.627	-1.24527e+06	38.4829	151.677	-245.017	2838.92	-6.676	0	2.59911	0	2.255	0.0221114	0
5000	1350	100.021	1	1	285.696	-1.24679e+06	38.4546	151.673	-245.181	2838.24	-6.768	0	2.60102	0	2.296	0.0220892	0
5000	1340	100.021	1	1	284.759	-1.24831e+06	38.4263	151.67	-245.346	2837.53	-6.862	0	2.60294	0	2.337	0.0220678	0
5000	1330	100.022	1	1	283.816	-1.24983e+06	38.398	151.666	-245.513	2836.79	-6.956	0	2.60486	0	2.379	0.0220472	0
5000	1320	100.022	1	1	282.867	-1.25134e+06	38.3698	151.663	-245.681	2836.02	-7.052	0	2.60678	0	2.422	0.0220275	0
5000	1310	100.022	1	1	281.912	-1.25286e+06	38.3415	151.66	-245.849	2835.22	-7.149	0	2.60871	0	2.465	0.0220087	0
5000	1300	100.022	1	1	280.952	-1.25438e+06	38.3133	151.656	-246.02	2834.38	-7.247	0	2.61063	0	2.509	0.0219909	0
5000	1290	100.022	1	1	279.985	-1.2559e+06	38.2851	151.653	-246.191	2833.51	-7.346	0	2.61256	0	2.553	0.0219741	0
5000	1280	100.022	1	1	279.012	-1.25742e+06	38.2569	151.65	-246.364	2832.61	-7.447	0	2.61449	0	2.598	0.0219584	0
5000	1270	100.022	1	1	278.033	-1.25894e+06	38.2287	151.647	-246.538	2831.68	-7.549	0	2.61642	0	2.643	0.0219437	0
5000	1260	100.023	1	1	277.047	-1.26046e+06	38.2006	151.644	-246.713	2830.72	-7.652	0	2.61836	0	2.689	0.0219303	0
5000	1250	100.023	0.995683	0.996473	275.946	-1.26214e+06	38.1526	151.479	-246.37	2824.33	-7.757	0	2.61957	3.20877	2.744	0.0220235	0
5000	1240	100.022	0.975328	0.978987	274.45	-1.2644e+06	38.0503	150.762	-243.862	2796.44	-7.863	0	2.61886	3.08641	2.818	0.0226376	0
5000	1230	100.019	0.836351	0.848958	270.241	-1.27069e+06	37.7343	146.509	-222.884	2597.22	-7.97	0	2.61125	2.87185	2.908	0.0296639	0
5000	1220	100.015	0.729209	0.747303	266.797	-1.27579e+06	37.4864	143.244	-206.533	2444.6	-8.079	0	2.60345	2.85909	2.994	0.0376313	0
5000	1210	100.012	0.63743	0.660368	263.726	-1.28029e+06	37.2484	140.397	-192.879	2318.11	-8.19	0	2.59173	2.86633	3.1	0.0470883	0
5000	1200	100.008	0.562744	0.589074	261.081	-1.28414e+06	37.0473	135.235	-181.734	2215.74	-8.302	0	2.57881	2.87245	3.209	0.057708	0
5000	1190	100.005	0.502609	0.531034	258.785	-1.28745e+06	36.8842	133.587	-172.597	2132.68	-8.415	0	2.5662	2.87567	3.313	0.0692564	0
5000	1180	100.002	0.453252	0.482947	256.741	-1.29038e+06	36.7489	132.237	-164.961	2063.94	-8.53	0	2.55391	2.87751	3.413	0.0816833	0
5000	1170	99.9995	0.412098	0.442525	254.885	-1.29302e+06	36.6346	131.111	-158.481	2006.1	-8.646	0	2.54196	2.87863	3.509	0.0949323	0
5000	1160	99.997	0.377323	0.408123	253.174	-1.29544e+06	36.5363	130.156	-152.908	1956.77	-8.765	0	2.53037	2.87935	3.601	0.108943	0
5000	1150	99.9947	0.347602	0.378534	251.576	-1.29768e+06	36.4506	129.335	-148.063	1914.13	-8.885	0	2.51913	2.87983	3.689	0.123651	0
5000	1140	99.9925	0.321952	0.352849	250.068	-1.29978e+06	36.3749	128.618	-143.809	1876.92	-9.006	0	2.50823	2.88019	3.774	0.13899	0
5000	1130	99.9905	0.299626	0.330374	248.631	-1.30177e+06	36.3072	127.987	-140.043	1844.15	-9.129	0	2.4977	2.88047	3.856	0.154893	0
5000	1120	99.989	0.281003	0.311448	247.216	-1.30372e+06	36.2433	127.446	-136.864	1817.7	-9.254	0	2.48915	2.88081	3.932	0.170485	0
5000	1110	99.9878	0.264695	0.294778	245.833	-1.30562e+06	36.1835	126.964	-134.04	1794.89	-9.381	0	2.48135	2.88123	4.004	0.186244	0
5000	1100	99.9865	0.250097	0.279794	244.479	-1.30746e+06	36.1275	126.528	-131.472	1774.61	-9.51	0	2.47385	2.88172	4.074	0.202342	0
5000	1090	99.9851	0.236498	0.265866	243.173	-1.30922e+06	36.0756	126.114	-129.058	1754.94	-9.64	0	2.46539	2.88242	4.147	0.219234	0
5000	1080	99.9834	0.223615	0.252745	241.933	-1.31088e+06	36.0288	125.706	-126.755	1734.61	-9.773	0	2.45525	2.88328	4.226	0.23715	0
5000	1070	99.9819	0.212037	0.240908	240.72	-1.31248e+06	35.9854	125.327	-124.65	1715.86	-9.907	0	2.44542	2.88408	4.305	0.255257	0
5000	1060	99.9804	0.201596	0.230194	239.529	-1.31405e+06	35.9449	124.974	-122.717	1698.5	-10.044	0	2.43594	2.88482	4.382	0.273485	0
5000	1050	99.979	0.192151	0.220463	238.358	-1.31558e+06	35.9069	124.644	-120.937	1682.32	-10.183	0	2.42682	2.88552	4.457	0.291767	0
5000	1040	99.9776	0.183579	0.211598	237.202	-1.31708e+06	35.8712	124.332	-119.291	1667.19	-10.323	0	2.41807	2.88618	4.532	0.310047	0
5000	1030	99.9764	0.175775	0.203496	236.059	-1.31856e+06	35.8373	124.298	-117.793	1660.72	-10.466	0	2.4097	2.88682	4.605	0.32827	0
5000	1020	99.9752	0.168649	0.196068	234.925	-1.32001e+06	35.8052	124.023	-116.371	1647.48	-10.611	0	2.40172	2.88742	4.678	0.346397	0
5000	1010	99.974	0.162122	0.189238	233.801	-1.32143e+06	35.7747	123.76	-115.043	1634.94	-10.758	0	2.39411	2.88801	4.749	0.364386	0
5000	1000	99.9729	0.156129	0.182942	232.683	-1.32284e+06	35.7455	123.508	-113.798	1623.02	-10.908	0	2.38687	2.88858	4.819	0.382202	0
5000	990	99.9719	0.150611	0.177123	231.571	-1.32424e+06	35.7176	123.265	-112.629	1611.65	-11.06	0	2.38001	2.88914	4.889	0.399815	0
5000	980	99.9709	0.14552	0.171732	230.464	-1.32561e+06	35.6907	123.03	-111.527	1600.76	-11.214	0	2.3735	2.88968	4.958	0.417199	0
5000	970	99.9699	0.14081	0.166726	229.359	-1.32697e+06	35.6649	122.802	-110.486	1590.32	-11.371	0	2.36734	2.89021	5.026	0.434331	0
5000	960	99.969	0.136445	0.162067	228.256	-1.32832e+06	35.6399	122.581	-109.5	1580.28	-11.531	0	2.36152	2.89074	5.094	0.451192	0
5000	950	99.9681	0.132391	0.157723	227.155	-1.32966e+06	35.6158	122.365	-108.565	1570.59	-11.693	0	2.35604	2.89127	5.162	0.467768	0
5000	940	99.9673	0.128618	0.153665	226.053	-1.33099e+06	35.5924	122.154	-107.676	1561.24	-11.857	0	2.35087	2.89179	5.229	0.484044	0
5000	930	99.9665	0.125102	0.149867	224.951	-1.33231e+06	35.5697	121.948	-106.828	1552.18	-12.025	0	2.34602	2.89231	5.296	0.500012	0
5000	920	99.9657	0.121819	0.146308	223.848	-1.33361e+06	35.5476	121.746	-106.02	1543.41	-12.195	0	2.34147	2.89284	5.363	0.515663	0
5000	910	99.9649	0.11875	0.142967	222.744	-1.33491e+06	35.5261	121.548	-105.246	1534.9	-12.368	0	2.33721	2.89336	5.43	0.530992	0
5000	900	99.9642	0.115876	0.139827	221.636	-1.33621e+06	35.5051	121.354	-104.506	1526.63	-12.544	0	2.33323	2.89389	5.497	0.545996	0
Title:	Testing
Liquid	Composition:
Pressure	Temperature	mass	SiO2	TiO2	Al2O3	Fe2O3	Cr2O3	FeO	MgO	CaO	Na2O	K2O	H2O
5000	1600	100.021	54.1685	0.129972	19.9957	0.712117	0	4.80798	6.99851	9.99787	2.49947	0.13997	0.549883
5000	1600	100.021	54.1685	0.129972	19.9957	0.712117	0	4.80798	6.99851	9.99787	2.49947	0.13997	0.549883
5000	1590	100.021	54.1685	0.129972	19.9958	0.711385	0	4.80864	6.99852	9.99788	2.49947	0.13997	0.549883
5000	1580	100.021	54.1686	0.129973	19.9958	0.710708	0	4.80925	6.99852	9.99789	2.49947	0.13997	0.549884
5000	1570	100.021	54.1686	0.129973	19.9958	0.710085	0	4.80982	6.99853	9.99789	2.49947	0.139971	0.549884
5000	1560	100.021	54.1686	0.129973	19.9958	0.709518	0	4.81033	6.99853	9.9979	2.49947	0.139971	0.549884
5000	1550	100.021	54.1686	0.129973	19.9958	0.709008	0	4.81079	6.99853	9.9979	2.49948	0.139971	0.549885
5000	1540	100.021	54.1687	0.129973	19.9958	0.708557	0	4.8112	6.99854	9.99791	2.49948	0.139971	0.549885
5000	1530	100.021	54.1687	0.129973	19.9958	0.708165	0	4.81155	6.99854	9.99791	2.49948	0.139971	0.549885
5000	1520	100.021	54.1687	0.129973	19.9958	0.707834	0	4.81185	6.99854	9.99792	2.49948	0.139971	0.549885
5000	1510	100.021	54.1687	0.129973	19.9958	0.707565	0	4.8121	6.99854	9.99792	2.49948	0.139971	0.549886
5000	1500	100.021	54.1687	0.129973	19.9958	0.70736	0	4.81228	6.99854	9.99792	2.49948	0.139971	0.549886
5000	1490	100.021	54.1687	0.129973	19.9958	0.707219	0	4.81241	6.99855	9.99792	2.49948	0.139971	0.549886
5000	1480	100.021	54.1688	0.129973	19.9958	0.707145	0	4.81248	6.99855	9.99792	2.49948	0.139971	0.549886
5000	1470	100.021	54.1688	0.129973	19.9958	0.707139	0	4.81248	6.99855	9.99792	2.49948	0.139971	0.549886
5000	1460	100.021	54.1687	0.129973	19.9958	0.707202	0	4.81243	6.99855	9.99792	2.49948	0.139971	0.549886
5000	1450	100.021	54.1687	0.129973	19.9958	0.707336	0	4.8123	6.99855	9.99792	2.49948	0.139971	0.549886
5000	1440	100.021	54.1687	0.129973	19.9958	0.707543	0	4.81212	6.99854	9.99792	2.49948	0.139971	0.549886
5000	1430	100.021	54.1687	0.129973	19.9958	0.707824	0	4.81186	6.99854	9.99792	2.49948	0.139971	0.549885
5000	1420	100.021	54.1687	0.129973	19.9958	0.708182	0	4.81154	6.99854	9.99791	2.49948	0.139971	0.549885
5000	1410	100.021	54.1687	0.129973	19.9958	0.708618	0	4.81114	6.99854	9.99791	2.49948	0.139971	0.549885
5000	1400	100.021	54.1686	0.129973	19.9958	0.709134	0	4.81068	6.99853	9.9979	2.49948	0.139971	0.549885
5000	1390	100.021	54.1686	0.129973	19.9958	0.709732	0	4.81013	6.99853	9.9979	2.49947	0.139971	0.549884
5000	1380	100.021	54.1686	0.129973	19.9958	0.710415	0	4.80952	6.99852	9.99789	2.49947	0.13997	0.549884
5000	1370	100.021	54.1685	0.129972	19.9958	0.711184	0	4.80882	6.99852	9.99788	2.49947	0.13997	0.549884
5000	1360	100.021	54.1685	0.129972	19.9957	0.712042	0	4.80804	6.99851	9.99787	2.49947	0.13997	0.549883
5000	1350	100.021	54.1684	0.129972	19.9957	0.712992	0	4.80718	6.99851	9.99786	2.49947	0.13997	0.549883
5000	1340	100.021	54.1684	0.129972	19.9957	0.714035	0	4.80624	6.9985	9.99785	2.49946	0.13997	0.549882
5000	1330	100.022	54.1683	0.129972	19.9957	0.715174	0	4.80521	6.99849	9.99784	2.49946	0.13997	0.549881
5000	1320	100.022	54.1682	0.129972	19.9957	0.716413	0	4.80409	6.99848	9.99783	2.49946	0.13997	0.549881
5000	1310	100.022	54.1682	0.129972	19.9956	0.717753	0	4.80287	6.99847	9.99782	2.49945	0.139969	0.54988
5000	1300	100.022	54.1681	0.129971	19.9956	0.719198	0	4.80157	6.99846	9.9978	2.49945	0.139969	0.549879
5000	1290	100.022	54.168	0.129971	19.9956	0.720751	0	4.80016	6.99845	9.99779	2.49945	0.139969	0.549878
5000	1280	100.022	54.1679	0.129971	19.9955	0.722415	0	4.79865	6.99844	9.99777	2.49944	0.139969	0.549877
5000	1270	100.022	54.1678	0.129971	19.9955	0.724193	0	4.79704	6.99843	9.99775	2.49944	0.139969	0.549876
5000	1260	100.023	54.1677	0.129971	19.9955	0.72609	0	4.79533	6.99841	9.99773	2.49943	0.139968	0.549875
5000	1250	99.5909	54.1647	0.130468	20.0667	0.726877	0	4.77909	6.89543	10.0338	2.51015	0.140575	0.552259
5000	1240	97.5544	54.1869	0.132948	20.254	0.727214	0	4.74567	6.56691	10.1298	2.54932	0.143431	0.563788
5000	1230	83.6508	54.7783	0.154136	19.7436	0.777597	0	5.03989	6.06694	9.93254	2.68416	0.165271	0.657495
5000	1220	72.9321	55.3425	0.17589	19.2765	0.819344	0	5.27345	5.61583	9.75842	2.7968	0.187153	0.754126
5000	1210	63.7505	55.9852	0.198977	19.0741	0.828497	0	5.32029	5.17	9.4279	2.92093	0.211374	0.862739
5000	1200	56.279	56.6426	0.222261	18.9563	0.822331	0	5.27278	4.76212	9.07611	3.03184	0.236358	0.977274
5000	1190	50.2634	57.2781	0.24535	18.833	0.811679	0	5.19176	4.39936	8.76505	3.12031	0.261199	1.09424
5000	1180	45.3262	57.8924	0.268219	18.705	0.797668	0	5.08605	4.07453	8.48758	3.18926	0.285857	1.21343
5000	1170	41.2096	58.4868	0.290848	18.5732	0.781118	0	4.96213	3.78186	8.23781	3.2413	0.310299	1.33464
5000	1160	37.7312	59.0624	0.313225	18.4384	0.762645	0	4.82489	3.5167	8.01082	3.27871	0.334499	1.45768
5000	1150	34.7584	59.6204	0.335336	18.3014	0.742731	0	4.67813	3.27527	7.80251	3.30343	0.358436	1.58235
5000	1140	32.1928	60.1617	0.357171	18.1629	0.721769	0	4.52494	3.05445	7.60941	3.3171	0.382093	1.70846
5000	1130	29.9597	60.6869	0.378714	18.0238	0.70011	0	4.36802	2.85161	7.42849	3.32109	0.405457	1.8358
5000	1120	28.0972	61.1315	0.39677	17.9043	0.691458	0	4.30796	2.64909	7.2249	3.30937	0.427166	1.95749
5000	1110	26.4663	61.5428	0.412768	17.7922	0.686226	0	4.27269	2.45671	7.02196	3.28839	0.448192	2.07811
5000	1100	25.0063	61.9391	0.427238	17.6822	0.680978	0	4.23665	2.27714	6.82721	3.26105	0.468912	2.19945
5000	1090	23.6462	62.3718	0.440882	17.5871	0.665068	0	4.12797	2.11802	6.64124	3.23161	0.490336	2.32595
5000	1080	22.3578	62.8732	0.454307	17.514	0.632005	0	3.90476	1.98423	6.46293	3.20153	0.51304	2.46
5000	1070	21.1998	63.3653	0.466052	17.4422	0.598785	0	3.68232	1.86112	6.289	3.16542	0.535456	2.59436
5000	1060	20.1557	63.8475	0.47604	17.3711	0.565787	0	3.46305	1.74761	6.1189	3.12372	0.557551	2.72876
5000	1050	19.2111	64.3192	0.484218	17.3004	0.533316	0	3.24883	1.6427	5.95221	3.07688	0.579299	2.86293
5000	1040	18.3538	64.7801	0.490556	17.2298	0.501615	0	3.04109	1.54555	5.78861	3.02531	0.60068	2.99665
5000	1030	17.5734	65.2301	0.495048	17.1591	0.470872	0	2.84089	1.45539	5.62783	2.9694	0.621676	3.12974
5000	1020	16.8607	65.6689	0.49771	17.088	0.441226	0	2.64897	1.37157	5.46973	2.9095	0.642279	3.26203
5000	1010	16.208	66.0967	0.498575	17.0167	0.412776	0	2.46578	1.29349	5.31415	2.84597	0.66248	3.39339
5000	1000	15.6086	66.5134	0.497695	16.945	0.385586	0	2.29158	1.22064	5.16099	2.77916	0.682275	3.52369
5000	990	15.0569	66.9192	0.495135	16.8729	0.359694	0	2.12647	1.15255	5.01017	2.70943	0.701658	3.65281
5000	980	14.5477	67.3142	0.490976	16.8004	0.335114	0	1.97042	1.08882	4.86163	2.63711	0.720628	3.78066
5000	970	14.0768	67.6987	0.485313	16.7276	0.311844	0	1.82328	1.02908	4.71534	2.56251	0.739184	3.90715
5000	960	13.6403	68.0727	0.478249	16.6546	0.289866	0	1.68486	0.973022	4.57127	2.48593	0.757325	4.03218
5000	950	13.2348	68.4365	0.469897	16.5813	0.269154	0	1.5549	0.920348	4.42944	2.40768	0.775052	4.1557
5000	940	12.8576	68.7903	0.460373	16.5079	0.249672	0	1.4331	0.870802	4.28983	2.32802	0.792366	4.27762
5000	930	12.506	69.1342	0.449802	16.4345	0.231379	0	1.31914	0.824154	4.15245	2.24723	0.809269	4.39789
5000	920	12.1777	69.4685	0.438308	16.361	0.214228	0	1.21269	0.780196	4.01731	2.16556	0.82576	4.51644
5000	910	11.8708	69.7932	0.426015	16.2877	0.198171	0	1.11339	0.738739	3.88443	2.08327	0.841842	4.63321
5000	900	11.5835	70.1087	0.413046	16.2145	0.183159	0	1.02091	0.699611	3.75382	2.00058	0.857516	4.74814
Title:	Testing
liquid_0	thermodynamic	data	and	composition:
Pressure	Temperature	mass	S	H	V	Cp	viscosity	SiO2	TiO2	Al2O3	Fe2O3	Cr2O3	FeO	MgO	CaO	Na2O	K2O	H2O
5000	1600	100.021	307.431	-1.20886e+06	39.1654	151.785	1.4	54.1685	0.129972	19.9957	0.712117	0	4.80798	6.99851	9.99787	2.49947	0.13997	0.549883
5000	1600	100.021	307.431	-1.20886e+06	39.1654	151.785	1.4	54.1685	0.129972	19.9957	0.712117	0	4.80798	6.99851	9.99787	2.49947	0.13997	0.549883
5000	1590	100.021	306.618	-1.21037e+06	39.1369	151.78	1.432	54.1685	0.129972	19.9958	0.711385	0	4.80864	6.99852	9.99788	2.49947	0.13997	0.549883
5000	1580	100.021	305.801	-1.21189e+06	39.1084	151.775	1.463	54.1686	0.129973	19.9958	0.710708	0	4.80925	6.99852	9.99789	2.49947	0.13997	0.549884
5000	1570	100.021	304.979	-1.21341e+06	39.0799	151.769	1.495	54.1686	0.129973	19.9958	0.710085	0	4.80982	6.99853	9.99789	2.49947	0.139971	0.549884
5000	1560	100.021	304.154	-1.21492e+06	39.0514	151.764	1.527	54.1686	0.129973	19.9958	0.709518	0	4.81033	6.99853	9.9979	2.49947	0.139971	0.549884
5000	1550	100.021	303.323	-1.21644e+06	39.0228	151.759	1.56	54.1686	0.129973	19.9958	0.709008	0	4.81079	6.99853	9.9979	2.49948	0.139971	0.549885
5000	1540	100.021	302.489	-1.21796e+06	38.9944	151.754	1.593	54.1687	0.129973	19.9958	0.708557	0	4.8112	6.99854	9.99791	2.49948	0.139971	0.549885
5000	1530	100.021	301.649	-1.21947e+06	38.9659	151.75	1.626	54.1687	0.129973	19.9958	0.708165	0	4.81155	6.99854	9.99791	2.49948	0.139971	0.549885
5000	1520	100.021	300.805	-1.22099e+06	38.9374	151.745	1.66	54.1687	0.129973	19.9958	0.707834	0	4.81185	6.99854	9.99792	2.49948	0.139971	0.549885
5000	1510	100.021	299.956	-1.22251e+06	38.9089	151.74	1.694	54.1687	0.129973	19.9958	0.707565	0	4.8121	6.99854	9.99792	2.49948	0.139971	0.549886
5000	1500	100.021	299.103	-1.22403e+06	38.8804	151.735	1.728	54.1687	0.129973	19.9958	0.70736	0	4.81228	6.99854	9.99792	2.49948	0.139971	0.549886
5000	1490	100.021	298.245	-1.22554e+06	38.852	151.731	1.763	54.1687	0.129973	19.9958	0.707219	0	4.81241	6.99855	9.99792	2.49948	0.139971	0.549886
5000	1480	100.021	297.382	-1.22706e+06	38.8235	151.726	1.798	54.1688	0.129973	19.9958	0.707145	0	4.81248	6.99855	9.99792	2.49948	0.139971	0.549886
5000	1470	100.021	296.514	-1.22858e+06	38.7951	151.722	1.834	54.1688	0.129973	19.9958	0.707139	0	4.81248	6.99855	9.99792	2.49948	0.139971	0.549886
5000	1460	100.021	295.641	-1.23009e+06	38.7666	151.717	1.87	54.1687	0.129973	19.9958	0.707202	0	4.81243	6.99855	9.99792	2.49948	0.139971	0.549886
5000	1450	100.021	294.763	-1.23161e+06	38.7382	151.713	1.906	54.1687	0.129973	19.9958	0.707336	0	4.8123	6.99855	9.99792	2.49948	0.139971	0.549886
5000	1440	100.021	293.88	-1.23313e+06	38.7098	151.709	1.943	54.1687	0.129973	19.9958	0.707543	0	4.81212	6.99854	9.99792	2.49948	0.139971	0.549886
5000	1430	100.021	292.992	-1.23465e+06	38.6814	151.704	1.981	54.1687	0.129973	19.9958	0.707824	0	4.81186	6.99854	9.99792	2.49948	0.139971	0.549885
5000	1420	100.021	292.099	-1.23616e+06	38.653	151.7	2.018	54.1687	0.129973	19.9958	0.708182	0	4.81154	6.99854	9.99791	2.49948	0.139971	0.549885
5000	1410	100.021	291.2	-1.23768e+06	38.6246	151.696	2.057	54.1687	0.129973	19.9958	0.708618	0	4.81114	6.99854	9.99791	2.49948	0.139971	0.549885
5000	1400	100.021	290.297	-1.2392e+06	38.5963	151.692	2.095	54.1686	0.129973	19.9958	0.709134	0	4.81068	6.99853	9.9979	2.49948	0.139971	0.549885
5000	1390	100.021	289.387	-1.24072e+06	38.5679	151.688	2.134	54.1686	0.129973	19.9958	0.709732	0	4.81013	6.99853	9.9979	2.49947	0.139971	0.549884
5000	1380	100.021	288.473	-1.24223e+06	38.5396	151.684	2.174	54.1686	0.129973	19.9958	0.710415	0	4.80952	6.99852	9.99789	2.49947	0.13997	0.549884
5000	1370	100.021	287.553	-1.24375e+06	38.5112	151.681	2.214	54.1685	0.129972	19.9958	0.711184	0	4.80882	6.99852	9.99788	2.49947	0.13997	0.549884
5000	1360	100.021	286.627	-1.24527e+06	38.4829	151.677	2.255	54.1685	0.129972	19.9957	0.712042	0	4.80804	6.99851	9.99787	2.49947	0.13997	0.549883
5000	1350	100.021	285.696	-1.24679e+06	38.4546	151.673	2.296	54.1684	0.129972	19.9957	0.712992	0	4.80718	6.99851	9.99786	2.49947	0.13997	0.549883
5000	1340	100.021	284.759	-1.24831e+06	38.4263	151.67	2.337	54.1684	0.129972	19.9957	0.714035	0	4.80624	6.9985	9.99785	2.49946	0.13997	0.549882
5000	1330	100.022	283.816	-1.24983e+06	38.398	151.666	2.379	54.1683	0.129972	19.9957	0.715174	0	4.80521	6.99849	9.99784	2.49946	0.13997	0.549881
5000	1320	100.022	282.867	-1.25134e+06	38.3698	151.663	2.422	54.1682	0.129972	19.9957	0.716413	0	4.80409	6.99848	9.99783	2.49946	0.13997	0.549881
5000	1310	100.022	281.912	-1.25286e+06	38.3415	151.66	2.465	54.1682	0.129972	19.9956	0.717753	0	4.80287	6.99847	9.99782	2.49945	0.139969	0.54988
5000	1300	100.022	280.952	-1.25438e+06	38.3133	151.656	2.509	54.1681	0.129971	19.9956	0.719198	0	4.80157	6.99846	9.9978	2.49945	0.139969	0.549879
5000	1290	100.022	279.985	-1.2559e+06	38.2851	151.653	2.553	54.168	0.129971	19.9956	0.720751	0	4.80016	6.99845	9.99779	2.49945	0.139969	0.549878
5000	1280	100.022	279.012	-1.25742e+06	38.2569	151.65	2.598	54.1679	0.129971	19.9955	0.722415	0	4.79865	6.99844	9.99777	2.49944	0.139969	0.549877
5000	1270	100.022	278.033	-1.25894e+06	38.2287	151.647	2.643	54.1678	0.129971	19.9955	0.724193	0	4.79704	6.99843	9.99775	2.49944	0.139969	0.549876
5000	1260	100.023	277.047	-1.26046e+06	38.2006	151.644	2.689	54.1677	0.129971	19.9955	0.72609	0	4.79533	6.99841	9.99773	2.49943	0.139968	0.549875
5000	1250	99.5909	274.873	-1.25663e+06	38.018	150.925	2.744	54.1647	0.130468	20.0667	0.726877	0	4.77909	6.89543	10.0338	2.51015	0.140575	0.552259
5000	1240	97.5544	268.344	-1.23252e+06	37.2507	147.629	2.818	54.1869	0.132948	20.254	0.727214	0	4.74567	6.56691	10.1298	2.54932	0.143431	0.563788
5000	1230	83.6508	229.87	-1.05419e+06	32.0348	126.056	2.908	54.7783	0.154136	19.7436	0.777597	0	5.03989	6.06694	9.93254	2.68416	0.165271	0.657495
5000	1220	72.9321	200.218	-917372	28.0137	109.497	2.994	55.3425	0.17589	19.2765	0.819344	0	5.27345	5.61583	9.75842	2.7968	0.187153	0.754126
5000	1210	63.7505	174.936	-802221	24.5977	95.4224	3.1	55.9852	0.198977	19.0741	0.828497	0	5.32029	5.17	9.4279	2.92093	0.211374	0.862739
5000	1200	56.279	154.404	-709250	21.8236	81.1925	3.209	56.6426	0.222261	18.9563	0.822331	0	5.27278	4.76212	9.07611	3.03184	0.236358	0.977274
5000	1190	50.2634	137.873	-634567	19.5867	72.273	3.313	57.2781	0.24535	18.833	0.811679	0	5.19176	4.39936	8.76505	3.12031	0.261199	1.09424
5000	1180	45.3262	124.302	-573388	17.7478	64.9809	3.413	57.8924	0.268219	18.705	0.797668	0	5.08605	4.07453	8.48758	3.18926	0.285857	1.21343
5000	1170	41.2096	112.982	-522450	16.2117	58.9219	3.509	58.4868	0.290848	18.5732	0.781118	0	4.96213	3.78186	8.23781	3.2413	0.310299	1.33464
5000	1160	37.7312	103.413	-479455	14.9113	53.8185	3.601	59.0624	0.313225	18.4384	0.762645	0	4.82489	3.5167	8.01082	3.27871	0.334499	1.45768
5000	1150	34.7584	95.2321	-442739	13.7978	49.4694	3.689	59.6204	0.335336	18.3014	0.742731	0	4.67813	3.27527	7.80251	3.30343	0.358436	1.58235
5000	1140	32.1928	88.1685	-411068	12.8348	45.7255	3.774	60.1617	0.357171	18.1629	0.721769	0	4.52494	3.05445	7.60941	3.3171	0.382093	1.70846
5000	1130	29.9597	82.0173	-383509	11.995	42.4743	3.856	60.6869	0.378714	18.0238	0.70011	0	4.36802	2.85161	7.42849	3.32109	0.405457	1.8358
5000	1120	28.0972	76.8595	-360270	11.2879	39.7524	3.932	61.1315	0.39677	17.9043	0.691458	0	4.30796	2.64909	7.2249	3.30937	0.427166	1.95749
5000	1110	26.4663	72.3341	-339859	10.6661	37.37	4.004	61.5428	0.412768	17.7922	0.686226	0	4.27269	2.45671	7.02196	3.28839	0.448192	2.07811
5000	1100	25.0063	68.2804	-321588	10.1082	35.2415	4.074	61.9391	0.427238	17.6822	0.680978	0	4.23665	2.27714	6.82721	3.26105	0.468912	2.19945
5000	1090	23.6462	64.5163	-304763	9.59129	33.2709	4.147	62.3718	0.440882	17.5871	0.665068	0	4.12797	2.11802	6.64124	3.23161	0.490336	2.32595
5000	1080	22.3578	60.9676	-289105	9.10611	31.4188	4.226	62.8732	0.454307	17.514	0.632005	0	3.90476	1.98423	6.46293	3.20153	0.51304	2.46
5000	1070	21.1998	57.7749	-275035	8.66919	29.7565	4.305	63.3653	0.466052	17.4422	0.598785	0	3.68232	1.86112	6.289	3.16542	0.535456	2.59436
5000	1060	20.1557	54.8921	-262344	8.2743	28.259	4.382	63.8475	0.47604	17.3711	0.565787	0	3.46305	1.74761	6.1189	3.12372	0.557551	2.72876
5000	1050	19.2111	52.2801	-250857	7.91616	26.9053	4.457	64.3192	0.484218	17.3004	0.533316	0	3.24883	1.6427	5.95221	3.07688	0.579299	2.86293
5000	1040	18.3538	49.9054	-240423	7.59026	25.6773	4.532	64.7801	0.490556	17.2298	0.501615	0	3.04109	1.54555	5.78861	3.02531	0.60068	2.99665
5000	1030	17.5734	47.7393	-230915	7.29275	24.5598	4.605	65.2301	0.495048	17.1591	0.470872	0	2.84089	1.45539	5.62783	2.9694	0.621676	3.12974
5000	1020	16.8607	45.7571	-222222	7.02026	23.5395	4.678	65.6689	0.49771	17.088	0.441226	0	2.64897	1.37157	5.46973	2.9095	0.642279	3.26203
5000	1010	16.208	43.9375	-214250	6.76995	22.6051	4.749	66.0967	0.498575	17.0167	0.412776	0	2.46578	1.29349	5.31415	2.84597	0.66248	3.39339
5000	1000	15.6086	42.2624	-206920	6.53937	21.7469	4.819	66.5134	0.497695	16.945	0.385586	0	2.29158	1.22064	5.16099	2.77916	0.682275	3.52369
5000	990	15.0569	40.7162	-200162	6.32641	20.9566	4.889	66.9192	0.495135	16.8729	0.359694	0	2.12647	1.15255	5.01017	2.70943	0.701658	3.65281
5000	980	14.5477	39.2853	-193917	6.12923	20.2269	4.958	67.3142	0.490976	16.8004	0.335114	0	1.97042	1.08882	4.86163	2.63711	0.720628	3.78066
5000	970	14.0768	37.9577	-188131	5.94624	19.5517	5.026	67.6987	0.485313	16.7276	0.311844	0	1.82328	1.02908	4.71534	2.56251	0.739184	3.90715
5000	960	13.6403	36.7232	-182761	5.77604	18.9254	5.094	68.0727	0.478249	16.6546	0.289866	0	1.68486	0.973022	4.57127	2.48593	0.757325	4.03218
5000	950	13.2348	35.5727	-177766	5.61742	18.3432	5.162	68.4365	0.469897	16.5813	0.269154	0	1.5549	0.920348	4.42944	2.40768	0.775052	4.1557
5000	940	12.8576	34.4982	-173111	5.46929	17.8011	5.229	68.7903	0.460373	16.5079	0.249672	0	1.4331	0.870802	4.28983	2.32802	0.792366	4.27762
5000	930	12.506	33.4929	-168766	5.33073	17.2952	5.296	69.1342	0.449802	16.4345	0.231379	0	1.31914	0.824154	4.15245	2.24723	0.809269	4.39789
5000	920	12.1777	32.5505	-164704	5.2009	16.8223	5.363	69.4685	0.438308	16.361	0.214228	0	1.21269	0.780196	4.01731	2.16556	0.82576	4.51644
5000	910	11.8708	31.6656	-160902	5.07906	16.3797	5.43	69.7932	0.426015	16.2877	0.198171	0	1.11339	0.738739	3.88443	2.08327	0.841842	4.63321
5000	900	11.5835	30.8333	-157337	4.96456	15.9647	5.497	70.1087	0.413046	16.2145	0.183159	0	1.02091	0.699611	3.75382	2.00058	0.857516	4.74814
feldspar_0	thermodynamic	data	and	composition:
Pressure	Temperature	mass	S	H	V	Cp	formula	SiO2	TiO2	Al2O3	Fe2O3	Cr2O3	FeO	MgO	CaO	Na2O	K2O	H2O
5000	1240	0.515834	1.27679	-7005.82	0.192237	0.637271	K0.00Na0.21Ca0.78Al1.78Si2.22O8	48.4367	0	33.1142	0	0	0	0	16.0175	2.4167	0.0148799	0
5000	1230	9.91669	24.4866	-134778	3.69794	12.2424	K0.00Na0.23Ca0.77Al1.77Si2.23O8	48.7258	0	32.9189	0	0	0	0	15.7889	2.54881	0.0176386	0
5000	1220	17.1645	42.2745	-233452	6.40386	21.1741	K0.00Na0.24Ca0.76Al1.76Si2.24O8	48.9772	0	32.7489	0	0	0	0	15.59	2.66346	0.0204217	0
5000	1210	22.6004	55.5214	-307603	8.43663	27.8591	K0.00Na0.25Ca0.75Al1.75Si2.25O8	49.2479	0	32.5659	0	0	0	0	15.3759	2.78704	0.0232199	0
5000	1200	26.8733	65.846	-366022	10.0368	33.1011	K0.00Na0.26Ca0.74Al1.74Si2.26O8	49.5053	0	32.3919	0	0	0	0	15.1723	2.9045	0.0259749	0
5000	1190	30.3956	74.273	-414304	11.3573	37.4105	K0.00Na0.27Ca0.73Al1.73Si2.27O8	49.7334	0	32.2377	0	0	0	0	14.9918	3.00845	0.0286641	0
5000	1180	33.3547	81.2715	-454980	12.4673	41.0192	K0.00Na0.27Ca0.72Al1.72Si2.28O8	49.9355	0	32.101	0	0	0	0	14.8319	3.10038	0.0312756	0
5000	1170	35.8784	87.1631	-489783	13.4144	44.0862	K0.00Na0.28Ca0.72Al1.72Si2.28O8	50.1146	0	31.9798	0	0	0	0	14.6901	3.18173	0.0338004	0
5000	1160	38.058	92.177	-519945	14.2324	46.7257	K0.00Na0.29Ca0.71Al1.71Si2.29O8	50.2735	0	31.8722	0	0	0	0	14.5643	3.25381	0.0362333	0
5000	1150	39.9603	96.4817	-546368	14.9464	49.0185	K0.00Na0.29Ca0.70Al1.70Si2.30O8	50.4148	0	31.7765	0	0	0	0	14.4523	3.3178	0.0385719	0
5000	1140	41.6354	100.204	-569729	15.5749	51.0279	K0.00Na0.30Ca0.70Al1.70Si2.30O8	50.5408	0	31.6911	0	0	0	0	14.3525	3.37479	0.0408149	0
5000	1130	43.1216	103.44	-590545	16.1322	52.8014	K0.00Na0.30Ca0.70Al1.70Si2.30O8	50.6537	0	31.6146	0	0	0	0	14.263	3.42572	0.0429627	0
5000	1120	44.4038	106.16	-608601	16.6129	54.3212	K0.00Na0.31Ca0.69Al1.69Si2.31O8	50.7585	0	31.5436	0	0	0	0	14.18	3.473	0.0449922	0
5000	1110	45.5549	108.542	-624891	17.0442	55.6771	K0.00Na0.31Ca0.69Al1.69Si2.31O8	50.8539	0	31.4788	0	0	0	0	14.1043	3.51601	0.0469328	0
5000	1100	46.6074	110.665	-639858	17.4381	56.9089	K0.00Na0.31Ca0.68Al1.68Si2.32O8	50.9401	0	31.4204	0	0	0	0	14.0359	3.55479	0.0487958	0
5000	1090	47.5552	112.518	-653410	17.7927	58.0098	K0.00Na0.32Ca0.68Al1.68Si2.32O8	51.0221	0	31.3647	0	0	0	0	13.9709	3.59167	0.0505813	0
5000	1080	48.3858	114.077	-665373	18.1034	58.965	K0.00Na0.32Ca0.68Al1.68Si2.32O8	51.1038	0	31.3094	0	0	0	0	13.9062	3.62844	0.0522795	0
5000	1070	49.1387	115.434	-676288	18.3847	59.8228	K0.00Na0.32Ca0.67Al1.67Si2.33O8	51.1794	0	31.258	0	0	0	0	13.8462	3.66249	0.0538971	0
5000	1060	49.8239	116.615	-686289	18.6404	60.5954	K0.00Na0.33Ca0.67Al1.67Si2.33O8	51.2497	0	31.2103	0	0	0	0	13.7904	3.6941	0.0554387	0
5000	1050	50.4496	117.641	-695488	18.8735	61.2931	K0.00Na0.33Ca0.67Al1.67Si2.33O8	51.3151	0	31.1659	0	0	0	0	13.7385	3.7235	0.0569088	0
5000	1040	51.0229	118.529	-703979	19.0868	61.9247	K0.00Na0.33Ca0.67Al1.67Si2.33O8	51.3762	0	31.1245	0	0	0	0	13.6901	3.75089	0.0583119	0
5000	1030	51.5499	119.295	-711847	19.2824	62.7596	K0.00Na0.33Ca0.66Al1.66Si2.34O8	51.4332	0	31.0858	0	0	0	0	13.6449	3.77648	0.0596522	0
5000	1020	52.0359	119.951	-719163	19.4625	63.287	K0.00Na0.33Ca0.66Al1.66Si2.34O8	51.4866	0	31.0496	0	0	0	0	13.6025	3.80043	0.0609339	0
5000	1010	52.4853	120.509	-725986	19.6286	63.768	K0.00Na0.34Ca0.66Al1.66Si2.34O8	51.5367	0	31.0155	0	0	0	0	13.5627	3.82289	0.0621608	0
5000	1000	52.9021	120.981	-732368	19.7824	64.2073	K0.00Na0.34Ca0.66Al1.66Si2.34O8	51.5838	0	30.9835	0	0	0	0	13.5254	3.84398	0.0633361	0
5000	990	53.2895	121.373	-738353	19.925	64.6092	K0.00Na0.34Ca0.66Al1.66Si2.34O8	51.6281	0	30.9534	0	0	0	0	13.4902	3.86382	0.0644631	0
5000	980	53.6504	121.694	-743982	20.0575	64.9773	K0.00Na0.34Ca0.65Al1.65Si2.35O8	51.6698	0	30.9251	0	0	0	0	13.457	3.88249	0.0655447	0
5000	970	53.9875	121.949	-749288	20.181	65.3149	K0.00Na0.34Ca0.65Al1.65Si2.35O8	51.7092	0	30.8983	0	0	0	0	13.4258	3.90009	0.0665835	0
5000	960	54.3029	122.145	-754302	20.2961	65.6247	K0.00Na0.34Ca0.65Al1.65Si2.35O8	51.7464	0	30.8731	0	0	0	0	13.3963	3.91669	0.067582	0
5000	950	54.5986	122.286	-759049	20.4038	65.9093	K0.00Na0.35Ca0.65Al1.65Si2.35O8	51.7814	0	30.8492	0	0	0	0	13.3684	3.93234	0.0685423	0
5000	940	54.8762	122.376	-763552	20.5046	66.1709	K0.00Na0.35Ca0.65Al1.65Si2.35O8	51.8146	0	30.8267	0	0	0	0	13.3421	3.94713	0.0694667	0
5000	930	55.1374	122.42	-767833	20.5991	66.4115	K0.00Na0.35Ca0.65Al1.65Si2.35O8	51.8459	0	30.8054	0	0	0	0	13.3173	3.96109	0.0703568	0
5000	920	55.3835	122.421	-771910	20.6879	66.633	K0.00Na0.35Ca0.65Al1.65Si2.35O8	51.8755	0	30.7853	0	0	0	0	13.2937	3.97428	0.0712146	0
5000	910	55.6156	122.382	-775798	20.7713	66.8369	K0.00Na0.35Ca0.65Al1.65Si2.35O8	51.9035	0	30.7663	0	0	0	0	13.2715	3.98673	0.0720417	0
5000	900	55.8349	122.305	-779512	20.8499	67.0249	K0.00Na0.35Ca0.64Al1.64Si2.36O8	51.9299	0	30.7483	0	0	0	0	13.2505	3.99849	0.0728395	0
orthopyroxene_0	thermodynamic	data	and	composition:				0.864865
Pressure	Temperature	mass	S	H	V	Cp	structure	formula	SiO2	TiO2	Al2O3	Fe2O3	Cr2O3	FeO	MgO	CaO	Na2O	K2O	H2O
5000	1250	0.431783	1.07255	-5510.63	0.134563	0.553316	opx	Na0.00Ca0.06Fe''0.25Mg1.60Fe'''0.02Ti0.00Al0.15Si1.92O6	54.8677	0.01528	3.56347	0.57079	0	8.5163	30.7521	1.68724	0.0271332	0	0
5000	1240	1.95188	4.82929	-24868.1	0.607305	2.495	opx	Na0.00Ca0.07Fe''0.26Mg1.59Fe'''0.02Ti0.00Al0.15Si1.92O6	54.7405	0.0155277	3.61334	0.575509	0	8.80375	30.4161	1.80672	0.0285469	0	0
5000	1230	6.45126	15.8846	-81719.8	2.0015	8.21125	opx	Na0.00Ca0.07Fe''0.28Mg1.56Fe'''0.02Ti0.00Al0.14Si1.92O6	54.6478	0.0164897	3.40731	0.575215	0	9.53785	29.8384	1.94712	0.0297987	0	0
5000	1220	9.91886	24.3051	-124964	3.06884	12.5731	opx	Na0.00Ca0.08Fe''0.30Mg1.54Fe'''0.02Ti0.00Al0.13Si1.93O6	54.551	0.0173402	3.22714	0.572567	0	10.2337	29.2801	2.08724	0.0308596	0	0
5000	1210	8.56109	20.8834	-107418	2.64237	10.8167	opx	Na0.00Ca0.08Fe''0.32Mg1.52Fe'''0.02Ti0.00Al0.13Si1.93O6	54.4477	0.0192249	3.1401	0.572141	0	10.7989	28.8666	2.12383	0.0315663	0	0
5000	1200	6.25864	15.2001	-78264.9	1.9275	7.88523	opx	Na0.00Ca0.08Fe''0.34Mg1.51Fe'''0.02Ti0.00Al0.13Si1.93O6	54.3515	0.0214832	3.08338	0.570664	0	11.2916	28.5256	2.12367	0.032056	0	0
5000	1190	4.67718	11.3097	-58307.8	1.43747	5.87677	opx	Na0.00Ca0.08Fe''0.35Mg1.50Fe'''0.02Ti0.00Al0.13Si1.93O6	54.2638	0.0236959	3.02757	0.56703	0	11.7535	28.2066	2.1254	0.0324233	0	0
5000	1180	3.71674	8.94807	-46201.8	1.14004	4.65779	opx	Na0.00Ca0.08Fe''0.36Mg1.48Fe'''0.02Ti0.00Al0.12Si1.93O6	54.1828	0.0258568	2.97287	0.561714	0	12.1898	27.9056	2.12863	0.0326872	0	0
5000	1170	3.27992	7.86198	-40662.7	1.00415	4.09997	opx	Na0.00Ca0.08Fe''0.38Mg1.47Fe'''0.01Ti0.00Al0.12Si1.93O6	54.1072	0.0279638	2.91948	0.555084	0	12.6048	27.6196	2.13295	0.0328635	0	0
5000	1160	3.28122	7.83072	-40576.4	1.00271	4.0915	opx	Na0.00Ca0.08Fe''0.39Mg1.46Fe'''0.01Ti0.00Al0.12Si1.93O6	54.036	0.0300175	2.86756	0.547427	0	13.0017	27.3464	2.13791	0.032965	0	0
5000	1150	3.64965	8.67184	-45024.9	1.11332	4.53997	opx	Na0.00Ca0.08Fe''0.40Mg1.45Fe'''0.01Ti0.00Al0.12Si1.93O6	53.9683	0.0320208	2.81729	0.538979	0	13.3833	27.0841	2.14305	0.0330024	0	0
5000	1140	4.3296	10.2423	-53292.1	1.31846	5.37312	opx	Na0.00Ca0.08Fe''0.41Mg1.44Fe'''0.01Ti0.00Al0.12Si1.93O6	53.9032	0.0339776	2.76886	0.529946	0	13.7519	26.8312	2.14789	0.0329842	0	0
5000	1130	5.28256	12.4415	-64880	1.60593	6.54059	opx	Na0.00Ca0.08Fe''0.42Mg1.42Fe'''0.01Ti0.00Al0.12Si1.94O6	53.8399	0.0358926	2.72252	0.520527	0	14.1104	26.5859	2.1519	0.0329177	0	0
5000	1120	8.78723	20.5977	-107523	2.66497	10.8474	opx	Na0.00Ca0.08Fe''0.44Mg1.41Fe'''0.01Ti0.00Al0.11Si1.94O6	53.7155	0.0373364	2.70151	0.520018	0	14.6351	26.2179	2.13974	0.0327907	0	0
5000	1110	13.2038	30.7992	-160872	3.99376	16.2466	opx	Na0.00Ca0.08Fe''0.46Mg1.39Fe'''0.01Ti0.00Al0.11Si1.94O6	53.5686	0.0385114	2.69045	0.522369	0	15.2215	25.805	2.12093	0.0326083	0	0
5000	1100	17.9473	41.6559	-217681	5.41356	22.0099	opx	Na0.00Ca0.08Fe''0.48Mg1.37Fe'''0.01Ti0.00Al0.11Si1.94O6	53.4141	0.0395031	2.68352	0.525342	0	15.8285	25.3777	2.09901	0.0323751	0	0
5000	1090	21.1697	48.8999	-255888	6.37092	25.8886	opx	Na0.00Ca0.08Fe''0.50Mg1.36Fe'''0.01Ti0.00Al0.11Si1.94O6	53.2965	0.0407179	2.672	0.52293	0	16.3193	25.0437	2.07269	0.0320931	0	0
5000	1080	21.5327	49.5201	-259948	6.47133	26.2843	opx	Na0.00Ca0.08Fe''0.50Mg1.35Fe'''0.01Ti0.00Al0.11Si1.94O6	53.252	0.0424952	2.64839	0.510599	0	16.5828	24.8895	2.04243	0.0317804	0	0
5000	1070	21.8515	50.0329	-263520	6.55875	26.6271	opx	Na0.00Ca0.08Fe''0.51Mg1.34Fe'''0.01Ti0.00Al0.11Si1.94O6	53.2136	0.0442026	2.62532	0.497557	0	16.8244	24.7528	2.01074	0.031445	0	0
5000	1060	22.1319	50.4524	-266669	6.63491	26.924	opx	Na0.00Ca0.08Fe''0.52Mg1.34Fe'''0.01Ti0.00Al0.11Si1.94O6	53.1807	0.0458255	2.60273	0.483947	0	17.0461	24.6317	1.97783	0.0310906	0	0
5000	1050	22.3785	50.7905	-269452	6.70126	27.1808	opx	Na0.00Ca0.08Fe''0.53Mg1.33Fe'''0.01Ti0.00Al0.11Si1.94O6	53.1528	0.0473501	2.58058	0.469898	0	17.2502	24.5246	1.94389	0.0307203	0	0
5000	1040	22.5957	51.0574	-271917	6.75905	27.4027	opx	Na0.00Ca0.07Fe''0.53Mg1.33Fe'''0.01Ti0.00Al0.11Si1.94O6	53.1291	0.048764	2.55883	0.455528	0	17.4384	24.4299	1.90911	0.0303368	0	0
5000	1030	22.787	51.2619	-274104	6.80934	27.594	opx	Na0.00Ca0.07Fe''0.54Mg1.33Fe'''0.01Ti0.00Al0.11Si1.94O6	53.1094	0.0500561	2.53747	0.440937	0	17.6124	24.3462	1.87361	0.0299423	0	0
5000	1020	22.9555	51.4117	-276048	6.85308	27.7585	opx	Na0.00Ca0.07Fe''0.54Mg1.32Fe'''0.01Ti0.00Al0.11Si1.94O6	53.0929	0.051217	2.51646	0.426216	0	17.774	24.2721	1.83754	0.0295381	0	0
5000	1010	23.1041	51.5133	-277779	6.89107	27.8994	opx	Na0.00Ca0.07Fe''0.55Mg1.32Fe'''0.01Ti0.00Al0.11Si1.94O6	53.0795	0.0522384	2.49577	0.411443	0	17.9243	24.2066	1.80101	0.0291259	0	0
5000	1000	23.2351	51.5726	-279324	6.92401	28.0196	opx	Na0.00Ca0.07Fe''0.55Mg1.32Fe'''0.01Ti0.00Al0.11Si1.94O6	53.0686	0.0531141	2.4754	0.396685	0	18.0648	24.1486	1.76412	0.0287069	0	0
5000	990	23.3506	51.5945	-280705	6.95252	28.1216	opx	Na0.00Ca0.07Fe''0.56Mg1.31Fe'''0.01Ti0.00Al0.11Si1.94O6	53.06	0.0538393	2.45533	0.381998	0	18.1964	24.0972	1.72696	0.0282825	0	0
5000	980	23.4524	51.5834	-281942	6.97714	28.2075	opx	Na0.00Ca0.07Fe''0.56Mg1.31Fe'''0.01Ti0.00Al0.11Si1.94O6	53.0535	0.054411	2.43554	0.367433	0	18.3202	24.0516	1.68961	0.0278536	0	0
5000	970	23.5423	51.5432	-283052	6.99831	28.2793	opx	Na0.00Ca0.06Fe''0.56Mg1.31Fe'''0.01Ti0.00Al0.10Si1.94O6	53.0486	0.0548276	2.41601	0.353031	0	18.4369	24.011	1.65213	0.0274211	0	0
5000	960	23.6215	51.4769	-284050	7.01646	28.3384	opx	Na0.00Ca0.06Fe''0.57Mg1.31Fe'''0.01Ti0.00Al0.10Si1.94O6	53.0452	0.0550895	2.39673	0.338827	0	18.5475	23.975	1.6146	0.0269857	0	0
5000	950	23.6913	51.3877	-284949	7.03194	28.3865	opx	Na0.00Ca0.06Fe''0.57Mg1.31Fe'''0.01Ti0.00Al0.10Si1.94O6	53.0432	0.0551984	2.3777	0.32485	0	18.6526	23.9429	1.57706	0.0265482	0	0
5000	940	23.7527	51.2779	-285761	7.04505	28.4247	opx	Na0.00Ca0.06Fe''0.57Mg1.31Fe'''0.01Ti0.00Al0.10Si1.94O6	53.0423	0.0551574	2.3589	0.311126	0	18.7526	23.9142	1.53956	0.026109	0	0
5000	930	23.8068	51.1498	-286495	7.05608	28.454	opx	Na0.00Ca0.06Fe''0.58Mg1.31Fe'''0.01Ti0.00Al0.10Si1.94O6	53.0424	0.0549711	2.34031	0.297676	0	18.8483	23.8885	1.50215	0.0256687	0	0
5000	920	23.8544	51.0053	-287160	7.06524	28.4756	opx	Na0.00Ca0.06Fe''0.58Mg1.30Fe'''0.01Ti0.00Al0.10Si1.95O6	53.0433	0.0546451	2.32195	0.284516	0	18.94	23.8655	1.46487	0.0252277	0	0
5000	910	23.8961	50.846	-287764	7.07277	28.4901	opx	Na0.00Ca0.06Fe''0.58Mg1.30Fe'''0.01Ti0.00Al0.10Si1.95O6	53.0449	0.0541862	2.30379	0.271662	0	19.0282	23.8447	1.42775	0.0247864	0	0
5000	900	23.9326	50.6735	-288313	7.07883	28.4984	opx	Na0.00Ca0.05Fe''0.59Mg1.30Fe'''0.01Ti0.00Al0.10Si1.95O6	53.0472	0.0536019	2.28584	0.259124	0	19.1131	23.826	1.39081	0.024345	0	0
clinopyroxene_1	thermodynamic	data	and	composition:
Pressure	Temperature	mass	S	H	V	Cp	structure	formula	SiO2	TiO2	Al2O3	Fe2O3	Cr2O3	FeO	MgO	CaO	Na2O	K2O	H2O
5000	1120	1.83077	4.20221	-22950.1	0.560352	2.16667	cpx	Na0.02Ca0.68Fe''0.27Mg0.91Fe'''0.03Ti0.00Al0.20Si1.89O6	51.339	0.168465	4.6764	1.03392	0	8.71577	16.5676	17.2388	0.260065	0	0
5000	1110	4.08115	9.32525	-51094.3	1.24726	4.81783	cpx	Na0.02Ca0.69Fe''0.28Mg0.89Fe'''0.03Ti0.01Al0.20Si1.89O6	51.2298	0.185706	4.69307	1.05521	0	8.92398	16.2817	17.3653	0.265322	0	0
5000	1100	6.26794	14.2566	-78365.9	1.91263	7.38051	cpx	Na0.02Ca0.69Fe''0.28Mg0.88Fe'''0.03Ti0.01Al0.21Si1.89O6	51.1156	0.203917	4.71353	1.07773	0	9.13711	15.9911	17.4903	0.270613	0	0
clinopyroxene_0	thermodynamic	data	and	composition:
Pressure	Temperature	mass	S	H	V	Cp	structure	formula	SiO2	TiO2	Al2O3	Fe2O3	Cr2O3	FeO	MgO	CaO	Na2O	K2O	H2O
5000	1210	5.09978	12.3852	-63048.1	1.57177	6.29903	cpx	Na0.01Ca0.25Fe''0.34Mg1.30Fe'''0.02Ti0.00Al0.18Si1.90O6	52.8976	0.0295181	4.14338	0.782117	0	11.3431	24.1738	6.52644	0.104141	0	0
5000	1200	10.5973	25.6303	-130601	3.25931	13.0562	cpx	Na0.01Ca0.25Fe''0.36Mg1.29Fe'''0.02Ti0.00Al0.17Si1.91O6	52.8131	0.0336805	4.09366	0.78745	0	11.815	23.9174	6.43423	0.105397	0	0
5000	1190	14.6688	35.3288	-180272	4.5027	18.0265	cpx	Na0.01Ca0.25Fe''0.37Mg1.27Fe'''0.02Ti0.00Al0.17Si1.91O6	52.7328	0.0379746	4.04564	0.790046	0	12.2394	23.6519	6.39539	0.106834	0	0
5000	1180	17.6045	42.2193	-215811	5.39384	21.5791	cpx	Na0.01Ca0.25Fe''0.38Mg1.26Fe'''0.02Ti0.00Al0.17Si1.91O6	52.6563	0.0424065	3.99943	0.790475	0	12.6228	23.3803	6.39986	0.10844	0	0
5000	1170	19.6316	46.8782	-240125	6.00437	24.0026	cpx	Na0.01Ca0.25Fe''0.39Mg1.25Fe'''0.02Ti0.00Al0.17Si1.91O6	52.5828	0.0469926	3.95526	0.789202	0	12.9697	23.1036	6.44216	0.110231	0	0
5000	1160	20.9266	49.7534	-255461	6.38984	25.5208	cpx	Na0.01Ca0.25Fe''0.40Mg1.24Fe'''0.02Ti0.00Al0.17Si1.91O6	52.5117	0.051761	3.91347	0.786622	0	13.2826	22.8217	6.51992	0.112247	0	0
5000	1150	21.6263	51.1906	-263546	6.5931	26.3068	cpx	Na0.01Ca0.26Fe''0.41Mg1.22Fe'''0.02Ti0.00Al0.17Si1.91O6	52.4422	0.0567544	3.87452	0.783098	0	13.5623	22.5332	6.63338	0.114549	0	0
5000	1140	21.8347	51.4532	-265689	6.6467	26.4919	cpx	Na0.01Ca0.27Fe''0.42Mg1.21Fe'''0.02Ti0.00Al0.16Si1.91O6	52.3734	0.0620365	3.83907	0.779	0	13.8084	22.2353	6.78559	0.117227	0	0
5000	1130	21.6265	50.7316	-262831	6.57407	26.1707	cpx	Na0.01Ca0.27Fe''0.43Mg1.19Fe'''0.02Ti0.00Al0.16Si1.91O6	52.304	0.0677048	3.80816	0.774768	0	14.0181	21.9233	6.98363	0.120427	0	0
5000	1120	16.8701	39.3968	-204373	5.11715	20.3581	cpx	Na0.01Ca0.27Fe''0.44Mg1.18Fe'''0.02Ti0.00Al0.16Si1.91O6	52.1936	0.0720426	3.79282	0.780111	0	14.4784	21.6272	6.935	0.120776	0	0
5000	1110	10.6816	24.8323	-128899	3.23215	12.8528	cpx	Na0.01Ca0.27Fe''0.46Mg1.17Fe'''0.02Ti0.00Al0.16Si1.91O6	52.067	0.0757536	3.78361	0.788422	0	15.0263	21.327	6.81172	0.120166	0	0
5000	1100	4.15757	9.62106	-49966.2	1.25488	4.98766	cpx	Na0.01Ca0.26Fe''0.48Mg1.15Fe'''0.02Ti0.00Al0.16Si1.91O6	51.9336	0.0791909	3.77753	0.797368	0	15.5935	21.0133	6.68612	0.119436	0	0
5000	1090	7.61398	17.2381	-95159.4	2.3207	8.94458	cpx	Na0.02Ca0.70Fe''0.29Mg0.87Fe'''0.03Ti0.01Al0.21Si1.89O6	51.0255	0.224957	4.72939	1.08987	0	9.23644	15.7275	17.6901	0.276185	0	0
5000	1080	7.70723	17.3681	-96449.9	2.34802	9.03744	cpx	Na0.02Ca0.71Fe''0.28Mg0.86Fe'''0.03Ti0.01Al0.21Si1.88O6	50.984	0.250114	4.73215	1.08167	0	9.14812	15.5308	17.9914	0.281805	0	0
5000	1070	7.79179	17.4777	-97641.4	2.37277	9.12079	cpx	Na0.02Ca0.72Fe''0.28Mg0.85Fe'''0.03Ti0.01Al0.21Si1.88O6	50.9481	0.276431	4.73343	1.0705	0	9.05784	15.357	18.2697	0.287004	0	0
5000	1060	7.86892	17.5695	-98749	2.39531	9.19601	cpx	Na0.02Ca0.73Fe''0.28Mg0.84Fe'''0.03Ti0.01Al0.21Si1.88O6	50.9168	0.303838	4.7337	1.05681	0	8.96514	15.2028	18.5291	0.291849	0	0
5000	1050	7.93975	17.6463	-99785.9	2.41599	9.26437	cpx	Na0.02Ca0.74Fe''0.27Mg0.83Fe'''0.03Ti0.01Al0.21Si1.88O6	50.8893	0.332254	4.73332	1.04095	0	8.87	15.0655	18.7722	0.296397	0	0
5000	1040	8.00524	17.7102	-100763	2.43509	9.32692	cpx	Na0.02Ca0.75Fe''0.27Mg0.82Fe'''0.03Ti0.01Al0.21Si1.88O6	50.8651	0.361584	4.73255	1.02325	0	8.77257	14.943	19.0012	0.300691	0	0
5000	1030	8.06615	17.763	-101690	2.45285	9.38451	cpx	Na0.02Ca0.76Fe''0.27Mg0.82Fe'''0.03Ti0.01Al0.21Si1.88O6	50.8437	0.391725	4.73158	1.00401	0	8.67311	14.8334	19.2178	0.304768	0	0
5000	1020	8.12311	17.8061	-102574	2.46945	9.43784	cpx	Na0.02Ca0.77Fe''0.27Mg0.81Fe'''0.03Ti0.01Al0.21Si1.88O6	50.8246	0.422568	4.73054	0.983469	0	8.57191	14.7352	19.4231	0.308653	0	0
5000	1010	8.17664	17.8406	-103420	2.48503	9.48744	cpx	Na0.02Ca0.78Fe''0.26Mg0.81Fe'''0.03Ti0.01Al0.21Si1.88O6	50.8075	0.453998	4.72952	0.961849	0	8.46926	14.6471	19.6184	0.312373	0	0
5000	1000	8.22714	17.8675	-104233	2.49973	9.53376	cpx	Na0.02Ca0.79Fe''0.26Mg0.80Fe'''0.03Ti0.01Al0.21Si1.88O6	50.7922	0.485898	4.72856	0.939339	0	8.36541	14.5681	19.8046	0.315949	0	0
5000	990	8.27492	17.8875	-105016	2.51363	9.57713	cpx	Na0.02Ca0.79Fe''0.26Mg0.80Fe'''0.03Ti0.01Al0.21Si1.88O6	50.7785	0.518148	4.7277	0.916104	0	8.26062	14.4973	19.9823	0.319401	0	0
5000	980	8.32026	17.9012	-105772	2.52681	9.61783	cpx	Na0.02Ca0.80Fe''0.25Mg0.80Fe'''0.02Ti0.02Al0.21Si1.88O6	50.7662	0.550626	4.72693	0.892287	0	8.15508	14.4338	20.1523	0.322746	0	0
5000	970	8.36335	17.909	-106503	2.53933	9.65607	cpx	Na0.02Ca0.81Fe''0.25Mg0.79Fe'''0.02Ti0.02Al0.21Si1.88O6	50.7554	0.58321	4.72624	0.868013	0	8.04898	14.3769	20.3152	0.325996	0	0
5000	960	8.40436	17.9113	-107211	2.55124	9.69203	cpx	Na0.02Ca0.81Fe''0.25Mg0.79Fe'''0.02Ti0.02Al0.21Si1.88O6	50.7459	0.615783	4.72557	0.84339	0	7.94246	14.3262	20.4715	0.329164	0	0
5000	950	8.44344	17.9085	-107898	2.56259	9.72584	cpx	Na0.02Ca0.82Fe''0.24Mg0.79Fe'''0.02Ti0.02Al0.21Si1.88O6	50.7378	0.648228	4.7249	0.818513	0	7.83566	14.2811	20.6215	0.332262	0	0
5000	940	8.4807	17.9007	-108565	2.5734	9.75762	cpx	Na0.02Ca0.82Fe''0.24Mg0.79Fe'''0.02Ti0.02Al0.21Si1.88O6	50.731	0.680434	4.72415	0.793466	0	7.72867	14.2412	20.7658	0.335297	0	0
5000	930	8.51623	17.8883	-109212	2.5837	9.78746	cpx	Na0.02Ca0.83Fe''0.24Mg0.78Fe'''0.02Ti0.02Al0.21Si1.88O6	50.7255	0.712297	4.72326	0.768323	0	7.62157	14.2061	20.9047	0.338278	0	0
5000	920	8.55012	17.8714	-109840	2.59353	9.81544	cpx	Na0.02Ca0.83Fe''0.23Mg0.78Fe'''0.02Ti0.02Al0.21Si1.88O6	50.7213	0.743719	4.72218	0.743151	0	7.51441	14.1756	21.0384	0.341212	0	0
5000	910	8.58243	17.8501	-110451	2.60289	9.84163	cpx	Na0.02Ca0.84Fe''0.23Mg0.78Fe'''0.02Ti0.02Al0.21Si1.88O6	50.7186	0.774608	4.72084	0.718008	0	7.40724	14.1492	21.1674	0.344106	0	0
5000	900	8.61323	17.8247	-111044	2.61182	9.86609	cpx	Na0.02Ca0.84Fe''0.23Mg0.78Fe'''0.02Ti0.02Al0.21Si1.88O6	50.7173	0.804885	4.71916	0.692948	0	7.30007	14.1269	21.2918	0.346965	0	0
Title:	Testing
Phase	Masses:
Pressure	Temperature	mass	liquid_0	orthopyroxene_0	clinopyroxene_0	clinopyroxene_1	feldspar_0
5000	1600	100.021	100.021	0	0	0	0
5000	1600	100.021	100.021	0	0	0	0
5000	1590	100.021	100.021	0	0	0	0
5000	1580	100.021	100.021	0	0	0	0
5000	1570	100.021	100.021	0	0	0	0
5000	1560	100.021	100.021	0	0	0	0
5000	1550	100.021	100.021	0	0	0	0
5000	1540	100.021	100.021	0	0	0	0
5000	1530	100.021	100.021	0	0	0	0
5000	1520	100.021	100.021	0	0	0	0
5000	1510	100.021	100.021	0	0	0	0
5000	1500	100.021	100.021	0	0	0	0
5000	1490	100.021	100.021	0	0	0	0
5000	1480	100.021	100.021	0	0	0	0
5000	1470	100.021	100.021	0	0	0	0
5000	1460	100.021	100.021	0	0	0	0
5000	1450	100.021	100.021	0	0	0	0
5000	1440	100.021	100.021	0	0	0	0
5000	1430	100.021	100.021	0	0	0	0
5000	1420	100.021	100.021	0	0	0	0
5000	1410	100.021	100.021	0	0	0	0
5000	1400	100.021	100.021	0	0	0	0
5000	1390	100.021	100.021	0	0	0	0
5000	1380	100.021	100.021	0	0	0	0
5000	1370	100.021	100.021	0	0	0	0
5000	1360	100.021	100.021	0	0	0	0
5000	1350	100.021	100.021	0	0	0	0
5000	1340	100.021	100.021	0	0	0	0
5000	1330	100.022	100.022	0	0	0	0
5000	1320	100.022	100.022	0	0	0	0
5000	1310	100.022	100.022	0	0	0	0
5000	1300	100.022	100.022	0	0	0	0
5000	1290	100.022	100.022	0	0	0	0
5000	1280	100.022	100.022	0	0	0	0
5000	1270	100.022	100.022	0	0	0	0
5000	1260	100.023	100.023	0	0	0	0
5000	1250	100.023	99.5909	0.431783	0	0	0
5000	1240	100.022	97.5544	1.95188	0	0	0.515834
5000	1230	100.019	83.6508	6.45126	0	0	9.91669
5000	1220	100.015	72.9321	9.91886	0	0	17.1645
5000	1210	100.012	63.7505	8.56109	5.09978	0	22.6004
5000	1200	100.008	56.279	6.25864	10.5973	0	26.8733
5000	1190	100.005	50.2634	4.67718	14.6688	0	30.3956
5000	1180	100.002	45.3262	3.71674	17.6045	0	33.3547
5000	1170	99.9995	41.2096	3.27992	19.6316	0	35.8784
5000	1160	99.997	37.7312	3.28122	20.9266	0	38.058
5000	1150	99.9947	34.7584	3.64965	21.6263	0	39.9603
5000	1140	99.9925	32.1928	4.3296	21.8347	0	41.6354
5000	1130	99.9905	29.9597	5.28256	21.6265	0	43.1216
5000	1120	99.989	28.0972	8.78723	16.8701	1.83077	44.4038
5000	1110	99.9878	26.4663	13.2038	10.6816	4.08115	45.5549
5000	1100	99.9865	25.0063	17.9473	4.15757	6.26794	46.6074
5000	1090	99.9851	23.6462	21.1697	7.61398	0	47.5552
5000	1080	99.9834	22.3578	21.5327	7.70723	0	48.3858
5000	1070	99.9819	21.1998	21.8515	7.79179	0	49.1387
5000	1060	99.9804	20.1557	22.1319	7.86892	0	49.8239
5000	1050	99.979	19.2111	22.3785	7.93975	0	50.4496
5000	1040	99.9776	18.3538	22.5957	8.00524	0	51.0229
5000	1030	99.9764	17.5734	22.787	8.06615	0	51.5499
5000	1020	99.9752	16.8607	22.9555	8.12311	0	52.0359
5000	1010	99.974	16.208	23.1041	8.17664	0	52.4853
5000	1000	99.9729	15.6086	23.2351	8.22714	0	52.9021
5000	990	99.9719	15.0569	23.3506	8.27492	0	53.2895
5000	980	99.9709	14.5477	23.4524	8.32026	0	53.6504
5000	970	99.9699	14.0768	23.5423	8.36335	0	53.9875
5000	960	99.969	13.6403	23.6215	8.40436	0	54.3029
5000	950	99.9681	13.2348	23.6913	8.44344	0	54.5986
5000	940	99.9673	12.8576	23.7527	8.4807	0	54.8762
5000	930	99.9665	12.506	23.8068	8.51623	0	55.1374
5000	920	99.9657	12.1777	23.8544	8.55012	0	55.3835
5000	910	99.9649	11.8708	23.8961	8.58243	0	55.6156
5000	900	99.9642	11.5835	23.9326	8.61323	0	55.8349
Title:	Testing
Solid	Composition:
Pressure	Temperature	mass	SiO2	TiO2	Al2O3	Fe2O3	Cr2O3	FeO	MgO	CaO	Na2O	K2O	H2O
5000	1600	0	---
5000	1600	0	---
5000	1590	0	---
5000	1580	0	---
5000	1570	0	---
5000	1560	0	---
5000	1550	0	---
5000	1540	0	---
5000	1530	0	---
5000	1520	0	---
5000	1510	0	---
5000	1500	0	---
5000	1490	0	---
5000	1480	0	---
5000	1470	0	---
5000	1460	0	---
5000	1450	0	---
5000	1440	0	---
5000	1430	0	---
5000	1420	0	---
5000	1410	0	---
5000	1400	0	---
5000	1390	0	---
5000	1380	0	---
5000	1370	0	---
5000	1360	0	---
5000	1350	0	---
5000	1340	0	---
5000	1330	0	---
5000	1320	0	---
5000	1310	0	---
5000	1300	0	---
5000	1290	0	---
5000	1280	0	---
5000	1270	0	---
5000	1260	0	---
5000	1250	0.431783	54.8677	0.01528	3.56347	0.57079	0	8.5163	30.7521	1.68724	0.0271332	0	0
5000	1240	2.46772	53.4228	0.0122819	9.78	0.455209	0	6.96347	24.0582	4.77724	0.527751	0.00311039	0
5000	1230	16.3679	51.0599	0.00649923	21.2872	0.226715	0	3.75925	11.7605	10.3333	1.55597	0.0106865	0
5000	1220	27.0833	51.0185	0.00635057	21.937	0.209694	0	3.74795	10.7234	10.6448	1.69931	0.0129426	0
5000	1210	36.2612	50.9888	0.00869032	21.6213	0.245076	0	4.14485	10.215	11.0026	1.75917	0.0144722	0
5000	1200	43.7292	51.0005	0.0112369	21.3394	0.272506	0	4.47934	9.87881	11.1872	1.81506	0.0159626	0
5000	1190	49.7416	51.0439	0.0134268	21.1772	0.286302	0	4.71457	9.62721	11.2469	1.87293	0.0175158	0
5000	1180	54.6759	51.1003	0.0154117	21.0728	0.292701	0	4.89294	9.42493	11.2534	1.9285	0.0190794	0
5000	1170	58.7899	51.1615	0.0172522	21.0003	0.294505	0	5.03419	9.25586	11.2353	1.9804	0.0206278	0
5000	1160	62.2659	51.224	0.0189779	20.9472	0.29322	0	5.14922	9.1111	11.2059	2.02825	0.0221464	0
5000	1150	65.2363	51.2857	0.0206059	20.9067	0.289756	0	5.24474	8.98513	11.1717	2.07213	0.0236271	0
5000	1140	67.7997	51.3457	0.0221484	20.8745	0.284716	0	5.32513	8.87421	11.1362	2.1123	0.0250642	0
5000	1130	70.0307	51.4037	0.0236157	20.8482	0.278524	0	5.39336	8.77567	11.1015	2.14907	0.0264544	0
5000	1120	71.8918	51.4715	0.0257591	20.8221	0.272951	0	5.40827	8.70152	11.0861	2.18406	0.0277893	0
5000	1110	73.5215	51.5386	0.0282307	20.7981	0.266934	0	5.41212	8.63666	11.0737	2.21661	0.0290802	0
5000	1100	74.9802	51.602	0.0308929	20.7766	0.260052	0	5.41716	8.57636	11.0599	2.24664	0.0303313	0
5000	1090	76.3388	51.6532	0.0337286	20.7513	0.253717	0	5.44678	8.51358	11.0423	2.27387	0.0315095	0
5000	1080	77.6257	51.6878	0.0366209	20.7203	0.249031	0	5.50823	8.44614	11.0209	2.29848	0.0325869	0
5000	1070	78.7821	51.7208	0.0396002	20.6929	0.243882	0	5.56237	8.38445	11.0009	2.32151	0.0336172	0
5000	1060	79.8247	51.7523	0.042657	20.6687	0.238354	0	5.6099	8.32795	10.9824	2.34312	0.034603	0
5000	1050	80.7679	51.7824	0.0457811	20.6473	0.232524	0	5.65149	8.27608	10.9654	2.36344	0.0355466	0
5000	1040	81.6238	51.8113	0.0489614	20.6284	0.226458	0	5.68778	8.2284	10.9497	2.38257	0.0364507	0
5000	1030	82.403	51.839	0.0521866	20.6116	0.220212	0	5.71936	8.18446	10.9353	2.40061	0.0373174	0
5000	1020	83.1145	51.8655	0.0554449	20.5967	0.213836	0	5.74678	8.14388	10.922	2.41767	0.0381492	0
5000	1010	83.766	51.891	0.0587243	20.5834	0.207372	0	5.77054	8.10633	10.9098	2.43383	0.0389481	0
5000	1000	84.3643	51.9155	0.0620128	20.5716	0.200856	0	5.79107	8.07152	10.8985	2.44915	0.039716	0
5000	990	84.915	51.9391	0.0652984	20.5611	0.194319	0	5.80877	8.03917	10.8881	2.46369	0.0404547	0
5000	980	85.4231	51.9617	0.0685694	20.5517	0.187786	0	5.824	8.00907	10.8785	2.4775	0.0411657	0
5000	970	85.8931	51.9834	0.0718143	20.5433	0.181279	0	5.83707	7.98101	10.8696	2.49063	0.0418506	0
5000	960	86.3287	52.0044	0.075022	20.5358	0.174817	0	5.84824	7.9548	10.8614	2.50312	0.0425107	0
5000	950	86.7333	52.0245	0.0781822	20.529	0.168415	0	5.85776	7.93028	10.8537	2.51501	0.0431474	0
5000	940	87.1097	52.0438	0.0812849	20.523	0.162086	0	5.86584	7.90732	10.8466	2.52632	0.0437617	0
5000	930	87.4605	52.0625	0.0843212	20.5175	0.155841	0	5.87266	7.88577	10.84	2.5371	0.0443548	0
5000	920	87.788	52.0804	0.0872831	20.5126	0.14969	0	5.87838	7.86553	10.8338	2.54737	0.0449277	0
5000	910	88.0941	52.0977	0.0901633	20.5082	0.143641	0	5.88315	7.8465	10.8281	2.55715	0.0454814	0
5000	900	88.3807	52.1143	0.0929557	20.5042	0.1377	0	5.88709	7.82858	10.8227	2.56647	0.0460166	0
Title:	Testing
Bulk	Composition:
Pressure	Temperature	mass	SiO2	TiO2	Al2O3	Fe2O3	Cr2O3	FeO	MgO	CaO	Na2O	K2O	H2O
5000	1600	100.021	54.1685	0.129972	19.9957	0.712117	0	4.80798	6.99851	9.99787	2.49947	0.13997	0.549883
5000	1600	100.021	54.1685	0.129972	19.9957	0.712117	0	4.80798	6.99851	9.99787	2.49947	0.13997	0.549883
5000	1590	100.021	54.1685	0.129972	19.9958	0.711385	0	4.80864	6.99852	9.99788	2.49947	0.13997	0.549883
5000	1580	100.021	54.1686	0.129973	19.9958	0.710708	0	4.80925	6.99852	9.99789	2.49947	0.13997	0.549884
5000	1570	100.021	54.1686	0.129973	19.9958	0.710085	0	4.80982	6.99853	9.99789	2.49947	0.139971	0.549884
5000	1560	100.021	54.1686	0.129973	19.9958	0.709518	0	4.81033	6.99853	9.9979	2.49947	0.139971	0.549884
5000	1550	100.021	54.1686	0.129973	19.9958	0.709008	0	4.81079	6.99853	9.9979	2.49948	0.139971	0.549885
5000	1540	100.021	54.1687	0.129973	19.9958	0.708557	0	4.8112	6.99854	9.99791	2.49948	0.139971	0.549885
5000	1530	100.021	54.1687	0.129973	19.9958	0.708165	0	4.81155	6.99854	9.99791	2.49948	0.139971	0.549885
5000	1520	100.021	54.1687	0.129973	19.9958	0.707834	0	4.81185	6.99854	9.99792	2.49948	0.139971	0.549885
5000	1510	100.021	54.1687	0.129973	19.9958	0.707565	0	4.8121	6.99854	9.99792	2.49948	0.139971	0.549886
5000	1500	100.021	54.1687	0.129973	19.9958	0.70736	0	4.81228	6.99854	9.99792	2.49948	0.139971	0.549886
5000	1490	100.021	54.1687	0.129973	19.9958	0.707219	0	4.81241	6.99855	9.99792	2.49948	0.139971	0.549886
5000	1480	100.021	54.1688	0.129973	19.9958	0.707145	0	4.81248	6.99855	9.99792	2.49948	0.139971	0.549886
5000	1470	100.021	54.1688	0.129973	19.9958	0.707139	0	4.81248	6.99855	9.99792	2.49948	0.139971	0.549886
5000	1460	100.021	54.1687	0.129973	19.9958	0.707202	0	4.81243	6.99855	9.99792	2.49948	0.139971	0.549886
5000	1450	100.021	54.1687	0.129973	19.9958	0.707336	0	4.8123	6.99855	9.99792	2.49948	0.139971	0.549886
5000	1440	100.021	54.1687	0.129973	19.9958	0.707543	0	4.81212	6.99854	9.99792	2.49948	0.139971	0.549886
5000	1430	100.021	54.1687	0.129973	19.9958	0.707824	0	4.81186	6.99854	9.99792	2.49948	0.139971	0.549885
5000	1420	100.021	54.1687	0.129973	19.9958	0.708182	0	4.81154	6.99854	9.99791	2.49948	0.139971	0.549885
5000	1410	100.021	54.1687	0.129973	19.9958	0.708618	0	4.81114	6.99854	9.99791	2.49948	0.139971	0.549885
5000	1400	100.021	54.1686	0.129973	19.9958	0.709134	0	4.81068	6.99853	9.9979	2.49948	0.139971	0.549885
5000	1390	100.021	54.1686	0.129973	19.9958	0.709732	0	4.81013	6.99853	9.9979	2.49947	0.139971	0.549884
5000	1380	100.021	54.1686	0.129973	19.9958	0.710415	0	4.80952	6.99852	9.99789	2.49947	0.13997	0.549884
5000	1370	100.021	54.1685	0.129972	19.9958	0.711184	0	4.80882	6.99852	9.99788	2.49947	0.13997	0.549884
5000	1360	100.021	54.1685	0.129972	19.9957	0.712042	0	4.80804	6.99851	9.99787	2.49947	0.13997	0.549883
5000	1350	100.021	54.1684	0.129972	19.9957	0.712992	0	4.80718	6.99851	9.99786	2.49947	0.13997	0.549883
5000	1340	100.021	54.1684	0.129972	19.9957	0.714035	0	4.80624	6.9985	9.99785	2.49946	0.13997	0.549882
5000	1330	100.022	54.1683	0.129972	19.9957	0.715174	0	4.80521	6.99849	9.99784	2.49946	0.13997	0.549881
5000	1320	100.022	54.1682	0.129972	19.9957	0.716413	0	4.80409	6.99848	9.99783	2.49946	0.13997	0.549881
5000	1310	100.022	54.1682	0.129972	19.9956	0.717753	0	4.80287	6.99847	9.99782	2.49945	0.139969	0.54988
5000	1300	100.022	54.1681	0.129971	19.9956	0.719198	0	4.80157	6.99846	9.9978	2.49945	0.139969	0.549879
5000	1290	100.022	54.168	0.129971	19.9956	0.720751	0	4.80016	6.99845	9.99779	2.49945	0.139969	0.549878
5000	1280	100.022	54.1679	0.129971	19.9955	0.722415	0	4.79865	6.99844	9.99777	2.49944	0.139969	0.549877
5000	1270	100.022	54.1678	0.129971	19.9955	0.724193	0	4.79704	6.99843	9.99775	2.49944	0.139969	0.549876
5000	1260	100.023	54.1677	0.129971	19.9955	0.72609	0	4.79533	6.99841	9.99773	2.49943	0.139968	0.549875
5000	1250	100.023	54.1677	0.129971	19.9955	0.726204	0	4.79522	6.99841	9.99773	2.49943	0.139968	0.549875
5000	1240	100.022	54.168	0.129971	19.9956	0.720503	0	4.80038	6.99845	9.99779	2.49945	0.139969	0.549878
5000	1230	100.019	54.1698	0.129976	19.9962	0.687446	0	4.83031	6.99868	9.99812	2.49953	0.139974	0.549897
5000	1220	100.015	54.1716	0.12998	19.9969	0.654256	0	4.86036	6.99892	9.99845	2.49961	0.139978	0.549915
5000	1210	100.012	54.1736	0.129985	19.9977	0.616966	0	4.89411	6.99918	9.99883	2.49971	0.139984	0.549936
5000	1200	100.008	54.1756	0.129989	19.9984	0.581916	0	4.92584	6.99943	9.99918	2.49979	0.139989	0.549955
5000	1190	100.005	54.1773	0.129993	19.999	0.550361	0	4.95441	6.99965	9.9995	2.49987	0.139993	0.549972
5000	1180	100.002	54.1788	0.129997	19.9996	0.521578	0	4.98047	6.99985	9.99978	2.49995	0.139997	0.549988
5000	1170	99.9995	54.1803	0.130001	20.0001	0.495037	0	5.00449	7.00003	10	2.50001	0.140001	0.550003
5000	1160	99.997	54.1816	0.130004	20.0006	0.470345	0	5.02685	7.00021	10.0003	2.50007	0.140004	0.550016
5000	1150	99.9947	54.1829	0.130007	20.0011	0.447211	0	5.04779	7.00037	10.0005	2.50013	0.140007	0.550029
5000	1140	99.9925	54.1841	0.13001	20.0015	0.425426	0	5.06751	7.00052	10.0007	2.50019	0.14001	0.550041
5000	1130	99.9905	54.1852	0.130012	20.0019	0.404842	0	5.08614	7.00067	10.001	2.50024	0.140013	0.550052
5000	1120	99.989	54.1859	0.130014	20.0022	0.390552	0	5.09908	7.00077	10.0011	2.50027	0.140015	0.55006
5000	1110	99.9878	54.1866	0.130016	20.0024	0.377919	0	5.11052	7.00086	10.0012	2.50031	0.140017	0.550067
5000	1100	99.9865	54.1873	0.130018	20.0027	0.365324	0	5.12192	7.00094	10.0013	2.50034	0.140019	0.550074
5000	1090	99.9851	54.1881	0.130019	20.003	0.351001	0	5.13489	7.00105	10.0015	2.50037	0.140021	0.550082
5000	1080	99.9834	54.189	0.130022	20.0033	0.33467	0	5.14967	7.00116	10.0017	2.50041	0.140023	0.550091
5000	1070	99.9819	54.1898	0.130024	20.0036	0.319134	0	5.16373	7.00127	10.0018	2.50045	0.140025	0.5501
5000	1060	99.9804	54.1906	0.130025	20.0039	0.304364	0	5.1771	7.00137	10.002	2.50049	0.140027	0.550108
5000	1050	99.979	54.1914	0.130027	20.0042	0.290322	0	5.18982	7.00147	10.0021	2.50053	0.140029	0.550116
5000	1040	99.9776	54.1921	0.130029	20.0045	0.276971	0	5.2019	7.00156	10.0022	2.50056	0.140031	0.550123
5000	1030	99.9764	54.1928	0.130031	20.0047	0.264272	0	5.2134	7.00165	10.0024	2.50059	0.140033	0.55013
5000	1020	99.9752	54.1935	0.130032	20.005	0.252185	0	5.22434	7.00174	10.0025	2.50062	0.140035	0.550137
5000	1010	99.974	54.1941	0.130034	20.0052	0.240672	0	5.23476	7.00182	10.0026	2.50065	0.140036	0.550143
5000	1000	99.9729	54.1947	0.130035	20.0054	0.229698	0	5.2447	7.0019	10.0027	2.50068	0.140038	0.550149
5000	990	99.9719	54.1952	0.130037	20.0056	0.219226	0	5.25418	7.00197	10.0028	2.5007	0.140039	0.550155
5000	980	99.9709	54.1958	0.130038	20.0058	0.209225	0	5.26323	7.00204	10.0029	2.50073	0.140041	0.55016
5000	970	99.9699	54.1963	0.130039	20.006	0.199664	0	5.27189	7.00211	10.003	2.50075	0.140042	0.550166
5000	960	99.969	54.1968	0.13004	20.0062	0.190515	0	5.28017	7.00217	10.0031	2.50078	0.140043	0.550171
5000	950	99.9681	54.1973	0.130041	20.0064	0.181752	0	5.2881	7.00223	10.0032	2.5008	0.140045	0.550175
5000	940	99.9673	54.1977	0.130043	20.0065	0.173351	0	5.29571	7.00229	10.0033	2.50082	0.140046	0.55018
5000	930	99.9665	54.1982	0.130044	20.0067	0.165291	0	5.303	7.00235	10.0034	2.50084	0.140047	0.550185
5000	920	99.9657	54.1986	0.130045	20.0069	0.157552	0	5.31001	7.0024	10.0034	2.50086	0.140048	0.550189
5000	910	99.9649	54.199	0.130046	20.007	0.150116	0	5.31674	7.00246	10.0035	2.50088	0.140049	0.550193
5000	900	99.9642	54.1994	0.130047	20.0072	0.142968	0	5.32321	7.00251	10.0036	2.50089	0.14005	0.550197
Title:	Testing
Partition	Coefficients:
Pressure	Temperature	mass
5000	1600	100.021	---
5000	1600	100.021	---
5000	1590	100.021	---
5000	1580	100.021	---
5000	1570	100.021	---
5000	1560	100.021	---
5000	1550	100.021	---
5000	1540	100.021	---
5000	1530	100.021	---
5000	1520	100.021	---
5000	1510	100.021	---
5000	1500	100.021	---
5000	1490	100.021	---
5000	1480	100.021	---
5000	1470	100.021	---
5000	1460	100.021	---
5000	1450	100.021	---
5000	1440	100.021	---
5000	1430	100.021	---
5000	1420	100.021	---
5000	1410	100.021	---
5000	1400	100.021	---
5000	1390	100.021	---
5000	1380	100.021	---
5000	1370	100.021	---
5000	1360	100.021	---
5000	1350	100.021	---
5000	1340	100.021	---
5000	1330	100.022	---
5000	1320	100.022	---
5000	1310	100.022	---
5000	1300	100.022	---
5000	1290	100.022	---
5000	1280	100.022	---
5000	1270	100.022	---
5000	1260	100.023	---
5000	1250	100.023
5000	1240	100.022
5000	1230	100.019
5000	1220	100.015
5000	1210	100.012
5000	1200	100.008
5000	1190	100.005
5000	1180	100.002
5000	1170	99.9995
5000	1160	99.997
5000	1150	99.9947
5000	1140	99.9925
5000	1130	99.9905
5000	1120	99.989
5000	1110	99.9878
5000	1100	99.9865
5000	1090	99.9851
5000	1080	99.9834
5000	1070	99.9819
5000	1060	99.9804
5000	1050	99.979
5000	1040	99.9776
5000	1030	99.9764
5000	1020	99.9752
5000	1010	99.974
5000	1000	99.9729
5000	990	99.9719
5000	980	99.9709
5000	970	99.9699
5000	960	99.969
5000	950	99.9681
5000	940	99.9673
5000	930	99.9665
5000	920	99.9657
5000	910	99.9649
5000	900	99.9642
Bulk	Trace:
Pressure	Temperature	mass
5000	1600	100.021
5000	1600	100.021
5000	1590	100.021
5000	1580	100.021
5000	1570	100.021
5000	1560	100.021
5000	1550	100.021
5000	1540	100.021
5000	1530	100.021
5000	1520	100.021
5000	1510	100.021
5000	1500	100.021
5000	1490	100.021
5000	1480	100.021
5000	1470	100.021
5000	1460	100.021
5000	1450	100.021
5000	1440	100.021
5000	1430	100.021
5000	1420	100.021
5000	1410	100.021
5000	1400	100.021
5000	1390	100.021
5000	1380	100.021
5000	1370	100.021
5000	1360	100.021
5000	1350	100.021
5000	1340	100.021
5000	1330	100.022
5000	1320	100.022
5000	1310	100.022
5000	1300	100.022
5000	1290	100.022
5000	1280	100.022
5000	1270	100.022
5000	1260	100.023
5000	1250	100.023
5000	1240	100.022
5000	1230	100.019
5000	1220	100.015
5000	1210	100.012
5000	1200	100.008
5000	1190	100.005
5000	1180	100.002
5000	1170	99.9995
5000	1160	99.997
5000	1150	99.9947
5000	1140	99.9925
5000	1130	99.9905
5000	1120	99.989
5000	1110	99.9878
5000	1100	99.9865
5000	1090	99.9851
5000	1080	99.9834
5000	1070	99.9819
5000	1060	99.9804
5000	1050	99.979
5000	1040	99.9776
5000	1030	99.9764
5000	1020	99.9752
5000	1010	99.974
5000	1000	99.9729
5000	990	99.9719
5000	980	99.9709
5000	970	99.9699
5000	960	99.969
5000	950	99.9681
5000	940	99.9673
5000	930	99.9665
5000	920	99.9657
5000	910	99.9649
5000	900	99.9642
Solid	Trace:
Pressure	Temperature	mass
5000	1600	0	---
5000	1600	0	---
5000	1590	0	---
5000	1580	0	---
5000	1570	0	---
5000	1560	0	---
5000	1550	0	---
5000	1540	0	---
5000	1530	0	---
5000	1520	0	---
5000	1510	0	---
5000	1500	0	---
5000	1490	0	---
5000	1480	0	---
5000	1470	0	---
5000	1460	0	---
5000	1450	0	---
5000	1440	0	---
5000	1430	0	---
5000	1420	0	---
5000	1410	0	---
5000	1400	0	---
5000	1390	0	---
5000	1380	0	---
5000	1370	0	---
5000	1360	0	---
5000	1350	0	---
5000	1340	0	---
5000	1330	0	---
5000	1320	0	---
5000	1310	0	---
5000	1300	0	---
5000	1290	0	---
5000	1280	0	---
5000	1270	0	---
5000	1260	0	---
5000	1250	0.431783
5000	1240	2.46772
5000	1230	16.3679
5000	1220	27.0833
5000	1210	36.2612
5000	1200	43.7292
5000	1190	49.7416
5000	1180	54.6759
5000	1170	58.7899
5000	1160	62.2659
5000	1150	65.2363
5000	1140	67.7997
5000	1130	70.0307
5000	1120	71.8918
5000	1110	73.5215
5000	1100	74.9802
5000	1090	76.3388
5000	1080	77.6257
5000	1070	78.7821
5000	1060	79.8247
5000	1050	80.7679
5000	1040	81.6238
5000	1030	82.403
5000	1020	83.1145
5000	1010	83.766
5000	1000	84.3643
5000	990	84.915
5000	980	85.4231
5000	970	85.8931
5000	960	86.3287
5000	950	86.7333
5000	940	87.1097
5000	930	87.4605
5000	920	87.788
5000	910	88.0941
5000	900	88.3807
Liquid	Trace:
Pressure	Temperature	mass
5000	1600	100.021
5000	1600	100.021
5000	1590	100.021
5000	1580	100.021
5000	1570	100.021
5000	1560	100.021
5000	1550	100.021
5000	1540	100.021
5000	1530	100.021
5000	1520	100.021
5000	1510	100.021
5000	1500	100.021
5000	1490	100.021
5000	1480	100.021
5000	1470	100.021
5000	1460	100.021
5000	1450	100.021
5000	1440	100.021
5000	1430	100.021
5000	1420	100.021
5000	1410	100.021
5000	1400	100.021
5000	1390	100.021
5000	1380	100.021
5000	1370	100.021
5000	1360	100.021
5000	1350	100.021
5000	1340	100.021
5000	1330	100.022
5000	1320	100.022
5000	1310	100.022
5000	1300	100.022
5000	1290	100.022
5000	1280	100.022
5000	1270	100.022
5000	1260	100.023
5000	1250	99.5909
5000	1240	97.5544
5000	1230	83.6508
5000	1220	72.9321
5000	1210	63.7505
5000	1200	56.279
5000	1190	50.2634
5000	1180	45.3262
5000	1170	41.2096
5000	1160	37.7312
5000	1150	34.7584
5000	1140	32.1928
[truncated: 138 more rows]

## Sheet: 6 kbar
Title:	Composition 1 a, isobaric run, 6 kbar, FMQ
[truncated: 970 more rows]

[truncated: 6 more sheets: 7 kbar, 8 kbar, 9 kbar, 10 kbar, PT raw, PT graph]
